# Supplementary material for: Sleep fMRI with simultaneous electrophysiology at 9.4 T in male mice
Source: Nat Commun. 2023 Mar 24;14:1651. doi: 10.1038/s41467-023-37352-9 (PMC10039056; doi:10.1038/s41467-023-37352-9)
Supplement: Supplementary file 4 — Supplementary Data 1 [file 41467_2023_37352_MOESM4_ESM.xlsx]

## Sheet: Sheet1
abbre	name
CTXsp	Cortical subplate
MOp	Primary motor area
MOs	Secondary motor area
SS	Somatosensory areas
SSp	Primary somatosensory areas
SSs	Supplemental somatosensory area
AUD	Auditory areas
VIS	Visual areas
ACA	Anterior cingulate area
PL	Prelimbic area
ILA	Infralimbic area
ORB	Orbital areas
AI	Agranular insular area
RSP	Retrosplenial areas
PTLp	Posterior parietal association areas
TEa	Temporal association areas
OLF	Olfactory areas
MOB	Main olfactory bulb
HPF	Hippocampal formation
CA1	Field CA1
CA2	Field CA2
CA3	Field CA3
DG	Dentate gyrus
SUB	Subiculum
STR	Striatum
STRd	Striatum dorsal region
CP	Caudoputamen
STRv	Striatum ventral region
ACB	Nucleus accumbens
LSX	Lateral septal complex
PAL	Pallidum
PALd	Pallidum dorsal region
PALv	Pallidum ventral region
PALm	Pallidum medial region
PALc	Pallidum caudal region
TH	Thalamus
DORsm	Thalamus, sensory-motor cortex related
VENT	Ventral group of the dorsal thalamus
GENd	Geniculate group, dorsal thalamus
DORpm	Thalamus,polymodal association cortex related
LAT	Laticulate group of the dorsal thalamus
ATN	Anterior group of the dorsal thamamus
MED	Medial group of the dorsal thamamus
MTN	Midline group of the dorsal thamamus
ILM	Intralaminar nuclei of the dorsal thalamus
RT	Reticular nucleus of the thalamus
GENv	Geniculate group, ventral thalamus
LZ	Hypothalamic lateral zone
MB	Midbrain
MBsen	Midbrain,sensory related
MRN	Midbrain reticular nucleus
SCm	Superior colliculus, motor related
Mbmot	Midbrain,motor related
PAG	Periaqueductal gray
PRT	Pretectal region
Mbsta	Midbrain, behavioral state related
CB	Cerebellum
