# Supplementary material for: Sleep fMRI with simultaneous electrophysiology at 9.4 T in male mice
Source: Nat Commun. 2023 Mar 24;14:1651. doi: 10.1038/s41467-023-37352-9 (PMC10039056; doi:10.1038/s41467-023-37352-9)
Supplement: Supplementary file 5 — Supplementary Data 2 [file 41467_2023_37352_MOESM5_ESM.zip]

Archive with 1 entries (1 files):
- PC100.nii
