# Supplementary material for: Sleep fMRI with simultaneous electrophysiology at 9.4 T in male mice
Source: Nat Commun. 2023 Mar 24;14:1651. doi: 10.1038/s41467-023-37352-9 (PMC10039056; doi:10.1038/s41467-023-37352-9)
Supplement: Supplementary file 6 — Supplementary Data 3 [file 41467_2023_37352_MOESM6_ESM.xlsx]

## Sheet: awake_nrem
awake_nrem		-30(s)	-28	-26	-24	-22	-20	-18	-16	-14	-12	-10	-8	-6	-4	-2	NaN	2	4	6	8	10	12	14	16	18	20	22	24	26	28	30
'VAL'	'Thalamus'	0.11088	NaN	0.0793561	0.060875	NaN	0.0878612	NaN	NaN	-0.0470976	NaN	NaN	NaN	NaN	NaN	-0.123229	-0.15054	-0.247915	-0.29178	-0.290588	-0.267991	-0.248143	-0.195367	-0.215803	-0.205372	-0.193726	-0.174906	-0.186129	-0.201285	-0.158206	-0.175139	-0.163246
'VM'	'Thalamus'	NaN	NaN	NaN	0.0574564	NaN	NaN	NaN	NaN	NaN	NaN	NaN	NaN	NaN	NaN	-0.0869309	-0.0703208	-0.126378	-0.198526	-0.193891	-0.161364	-0.181691	-0.184106	-0.226048	-0.210013	-0.164155	-0.193842	-0.190383	-0.179927	-0.148897	-0.144865	-0.183483
'AMd'	'Thalamus'	0.0601775	NaN	0.0704905	0.105117	NaN	0.0672728	NaN	NaN	NaN	NaN	NaN	NaN	NaN	NaN	-0.144918	-0.144333	-0.211126	-0.284837	-0.26029	-0.270985	-0.248698	-0.203666	-0.223218	-0.220563	-0.240838	-0.231602	-0.187356	-0.185187	-0.17669	NaN	-0.143158
'AMv'	'Thalamus'	0.0380081	NaN	NaN	0.05709	NaN	NaN	NaN	NaN	NaN	NaN	NaN	-0.0381466	NaN	NaN	-0.111764	NaN	-0.161981	-0.227231	-0.164232	-0.196803	-0.192251	-0.117377	-0.153272	-0.177582	-0.195179	-0.178724	-0.18759	-0.153512	-0.16031	-0.115691	-0.0899078
'MD'	'Thalamus'	NaN	NaN	NaN	NaN	NaN	NaN	NaN	NaN	NaN	NaN	NaN	NaN	NaN	NaN	-0.115972	-0.113659	-0.199574	-0.252196	-0.203821	-0.215821	-0.168705	-0.114102	NaN	-0.14416	-0.123389	-0.141429	-0.121416	-0.136657	-0.122075	-0.150152	-0.111463
'SMT'	'Thalamus'	NaN	NaN	0.0793016	0.0461836	0.0652964	NaN	NaN	0.034585	NaN	NaN	NaN	NaN	NaN	NaN	NaN	-0.0617291	-0.106822	-0.195384	-0.227027	-0.151415	-0.15228	-0.169995	-0.19356	-0.202856	-0.19978	-0.185035	-0.197915	-0.190553	-0.176665	-0.158478	-0.140345
'PVT'	'Thalamus'	NaN	NaN	NaN	NaN	NaN	NaN	NaN	NaN	NaN	NaN	NaN	NaN	NaN	NaN	NaN	-0.0729676	-0.108498	-0.14694	NaN	-0.100155	NaN	NaN	NaN	NaN	NaN	NaN	NaN	NaN	NaN	NaN	-0.0243605
'RH'	'Thalamus'	NaN	NaN	NaN	0.0711987	0.0524824	NaN	NaN	0.029577	NaN	NaN	NaN	NaN	NaN	NaN	NaN	-0.116999	-0.136774	-0.174844	-0.167813	-0.185669	-0.171759	-0.166549	-0.171547	-0.183773	-0.199903	-0.193933	-0.211785	-0.168162	-0.205968	-0.185687	-0.12208
'CM'	'Thalamus'	NaN	NaN	NaN	NaN	NaN	NaN	NaN	0.0463126	NaN	NaN	NaN	NaN	NaN	NaN	-0.0936682	-0.071449	-0.14791	-0.191008	-0.181233	-0.217832	-0.166011	-0.1275	NaN	-0.187786	-0.143044	-0.149142	-0.185958	-0.15042	-0.131712	-0.178528	-0.112518
'CL'	'Thalamus'	NaN	NaN	NaN	NaN	NaN	NaN	NaN	NaN	NaN	-0.0342844	NaN	NaN	NaN	NaN	-0.144578	-0.139936	-0.180952	-0.19289	-0.151678	-0.154589	NaN	-0.141591	NaN	-0.106698	NaN	-0.112805	-0.142442	NaN	-0.111137	NaN	-0.0806559
'PF'	'Thalamus'	NaN	NaN	NaN	NaN	NaN	NaN	NaN	NaN	NaN	-0.0652217	NaN	NaN	NaN	NaN	-0.132566	-0.137932	-0.180676	-0.192416	-0.190148	-0.194305	-0.105328	-0.105531	-0.117421	-0.139914	-0.126279	-0.162449	-0.115956	-0.120307	-0.12973	-0.115885	-0.147952
'RT'	'Thalamus'	NaN	NaN	NaN	0.0522959	NaN	NaN	NaN	NaN	NaN	NaN	NaN	NaN	NaN	NaN	-0.139613	-0.137554	-0.197858	-0.236748	-0.207653	-0.223637	-0.166521	-0.110876	NaN	-0.133195	-0.147284	-0.137191	-0.157263	-0.132351	-0.0942048	-0.123169	-0.099314
'MH'	'Thalamus'	NaN	NaN	NaN	NaN	NaN	NaN	NaN	NaN	NaN	NaN	NaN	NaN	NaN	NaN	NaN	NaN	NaN	NaN	NaN	NaN	NaN	NaN	NaN	NaN	NaN	NaN	NaN	NaN	NaN	NaN	NaN
'VPL'	'Thalamus'	NaN	NaN	NaN	0.0794222	NaN	NaN	NaN	NaN	NaN	-0.0613417	NaN	NaN	NaN	NaN	NaN	-0.141438	-0.18678	-0.198976	-0.194361	-0.189773	-0.137156	NaN	NaN	NaN	NaN	-0.0712183	NaN	NaN	NaN	NaN	NaN
'VPM'	'Thalamus'	NaN	NaN	NaN	0.0338921	NaN	NaN	NaN	NaN	NaN	NaN	NaN	NaN	NaN	NaN	NaN	-0.160651	-0.199645	-0.237298	-0.205073	-0.196574	-0.154353	-0.115539	NaN	-0.0895172	NaN	-0.0801979	-0.0917998	-0.0775983	NaN	NaN	NaN
'LP'	'Thalamus'	NaN	NaN	NaN	NaN	-0.100969	NaN	NaN	NaN	NaN	NaN	NaN	NaN	NaN	NaN	-0.0923243	NaN	-0.110049	-0.109659	NaN	-0.0728931	NaN	NaN	NaN	NaN	NaN	NaN	NaN	NaN	-0.0631232	NaN	NaN
'PO'	'Thalamus'	NaN	NaN	NaN	NaN	NaN	NaN	NaN	NaN	-0.0868979	-0.0646514	NaN	-0.0218786	NaN	NaN	-0.133841	-0.154883	-0.212369	-0.234466	-0.171306	-0.174178	-0.131863	-0.111675	NaN	-0.137455	-0.0830297	-0.122102	-0.124377	-0.0869766	-0.0727172	-0.128093	-0.0848063
'POL'	'Thalamus'	NaN	NaN	NaN	NaN	NaN	NaN	NaN	NaN	NaN	NaN	NaN	NaN	NaN	NaN	-0.0938594	-0.11034	-0.12042	-0.135078	-0.110785	-0.116608	-0.120581	-0.0898292	-0.0727605	-0.0731327	-0.0943991	-0.142111	-0.109874	NaN	NaN	-0.0834123	-0.0427526
'AV'	'Thalamus'	NaN	NaN	NaN	0.0414355	NaN	NaN	NaN	NaN	NaN	NaN	NaN	NaN	NaN	NaN	-0.0687015	NaN	-0.143572	-0.191177	-0.100713	-0.128747	-0.110144	-0.104859	NaN	-0.0762796	-0.127648	NaN	-0.104876	-0.116124	NaN	NaN	-0.10007
'PT'	'Thalamus'	0.0241448	NaN	NaN	NaN	NaN	NaN	NaN	0.0507244	NaN	NaN	NaN	NaN	NaN	NaN	NaN	-0.0822331	-0.0996897	-0.0795168	NaN	-0.0780049	NaN	NaN	NaN	NaN	NaN	NaN	NaN	-0.0625739	NaN	NaN	NaN
'RE'	'Thalamus'	NaN	0.0757659	NaN	0.0846814	NaN	NaN	NaN	NaN	NaN	NaN	NaN	NaN	NaN	NaN	-0.0683895	-0.0748404	-0.127192	-0.191865	-0.137093	-0.12774	-0.153409	-0.13579	-0.158587	-0.196665	-0.163799	-0.183028	-0.210306	-0.162406	-0.170555	-0.156902	-0.116284
'LGv'	'Thalamus'	NaN	NaN	NaN	NaN	NaN	NaN	NaN	NaN	NaN	NaN	NaN	NaN	NaN	NaN	NaN	NaN	-0.0910047	-0.102073	-0.0551217	-0.0983911	NaN	NaN	NaN	-0.0528273	-0.0906883	-0.08141	NaN	-0.0627787	NaN	NaN	NaN
'LH'	'Thalamus'	NaN	NaN	NaN	NaN	NaN	NaN	NaN	NaN	-0.0530726	NaN	NaN	NaN	NaN	NaN	-0.103794	-0.107951	-0.107867	-0.147502	-0.107499	-0.0915053	NaN	-0.0834092	NaN	-0.111851	-0.120375	NaN	-0.116877	-0.11844	-0.0758687	NaN	-0.0984135
'MRN'	'Midbrain'	NaN	NaN	NaN	NaN	NaN	NaN	-0.048754	NaN	-0.0680902	-0.0742929	NaN	NaN	NaN	NaN	-0.156355	-0.142937	-0.220912	-0.261531	-0.243357	-0.210246	-0.145934	-0.204328	-0.186515	-0.205415	-0.186691	-0.182248	-0.180476	-0.142216	-0.114425	-0.114523	-0.0987995
'SCm'	'Midbrain'	NaN	NaN	NaN	NaN	NaN	NaN	NaN	-0.0593091	-0.122614	-0.0820203	NaN	-0.0606556	NaN	-0.0627587	-0.109534	-0.13997	-0.210561	-0.235239	-0.158114	-0.166009	-0.12041	-0.11975	-0.12222	-0.154132	-0.107726	-0.103087	-0.106301	-0.113021	NaN	NaN	-0.0671949
'PAG'	'Midbrain'	NaN	NaN	NaN	NaN	NaN	NaN	NaN	NaN	NaN	NaN	NaN	NaN	NaN	NaN	-0.124334	-0.133822	-0.206157	-0.261789	-0.24899	-0.211661	-0.152199	-0.170194	-0.189575	-0.190758	-0.177071	-0.16883	-0.165122	-0.159154	-0.124147	-0.118417	-0.120915
'ICe'	'Midbrain'	NaN	NaN	NaN	NaN	NaN	NaN	NaN	NaN	-0.112819	NaN	NaN	NaN	NaN	NaN	NaN	NaN	-0.143226	-0.172836	-0.0982965	-0.0802424	-0.0811702	NaN	NaN	-0.117808	-0.0703033	NaN	-0.109451	NaN	NaN	NaN	NaN
'SNr'	'Midbrain'	NaN	-0.145785	-0.0840065	-0.125221	-0.156487	NaN	-0.0741073	-0.0956893	-0.153954	NaN	NaN	-0.090037	-0.0746077	-0.110706	-0.145985	-0.106711	-0.106916	-0.108562	NaN	NaN	NaN	NaN	NaN	NaN	NaN	NaN	NaN	NaN	NaN	NaN	NaN
'VTA'	'Midbrain'	NaN	NaN	NaN	NaN	NaN	NaN	NaN	NaN	NaN	-0.0760145	NaN	NaN	NaN	NaN	-0.124817	-0.0932835	-0.134773	-0.158233	-0.106915	-0.133636	NaN	-0.125042	NaN	NaN	NaN	NaN	NaN	NaN	NaN	NaN	NaN
'RR'	'Midbrain'	NaN	NaN	NaN	NaN	-0.0681354	NaN	-0.0669494	-0.0548004	-0.0947712	-0.113556	NaN	NaN	NaN	NaN	-0.104931	-0.111636	-0.122329	-0.129448	-0.162691	-0.153384	-0.112064	-0.0963789	NaN	NaN	-0.0781799	-0.100689	-0.100337	NaN	-0.0526004	NaN	NaN
'APN'	'Midbrain'	NaN	NaN	NaN	NaN	NaN	NaN	-0.0704009	NaN	-0.0574092	NaN	NaN	NaN	NaN	NaN	-0.112168	-0.0979651	-0.143352	-0.145749	-0.136329	NaN	-0.0866781	-0.0735259	NaN	-0.0982601	-0.125394	-0.122583	-0.114876	-0.107023	NaN	NaN	-0.0853931
'MPT'	'Midbrain'	NaN	NaN	NaN	NaN	NaN	NaN	NaN	NaN	NaN	NaN	NaN	NaN	NaN	NaN	NaN	NaN	NaN	NaN	NaN	NaN	NaN	NaN	NaN	NaN	NaN	NaN	NaN	NaN	NaN	NaN	NaN
'NOT'	'Midbrain'	NaN	NaN	NaN	NaN	NaN	NaN	-0.100351	NaN	NaN	NaN	NaN	NaN	NaN	NaN	NaN	NaN	-0.13799	-0.120465	NaN	NaN	NaN	NaN	NaN	NaN	NaN	NaN	-0.106878	NaN	NaN	NaN	NaN
'NPC'	'Midbrain'	NaN	NaN	NaN	NaN	NaN	NaN	NaN	NaN	-0.0657938	NaN	NaN	NaN	NaN	NaN	-0.114565	-0.138554	-0.144395	-0.151325	-0.168707	-0.147433	-0.0701794	-0.133086	NaN	-0.140675	-0.145208	-0.138001	-0.180364	-0.143603	NaN	-0.122567	-0.132456
'CUN'	'Midbrain'	NaN	NaN	NaN	NaN	NaN	NaN	NaN	NaN	-0.0552998	NaN	NaN	NaN	NaN	NaN	NaN	NaN	-0.0827131	-0.100712	-0.104952	-0.0983473	NaN	NaN	NaN	NaN	-0.11447	-0.0967522	-0.135399	-0.0897237	NaN	NaN	NaN
'RN'	'Midbrain'	NaN	NaN	NaN	NaN	NaN	NaN	-0.053994	-0.0543993	NaN	-0.0538463	NaN	NaN	NaN	NaN	NaN	NaN	-0.132489	-0.140598	-0.105019	-0.144182	NaN	-0.119011	NaN	-0.138091	-0.116181	NaN	-0.110335	NaN	NaN	NaN	-0.0705053
'SNc'	'Midbrain'	NaN	NaN	NaN	NaN	-0.0649964	NaN	NaN	NaN	NaN	-0.088161	NaN	NaN	NaN	NaN	-0.129419	-0.142999	NaN	-0.127422	NaN	NaN	NaN	-0.0863023	NaN	NaN	-0.0923163	NaN	NaN	NaN	NaN	NaN	NaN
'PPN'	'Midbrain'	NaN	NaN	NaN	NaN	-0.0340058	NaN	NaN	NaN	NaN	NaN	NaN	NaN	NaN	NaN	NaN	NaN	-0.108461	-0.0984054	-0.161133	-0.112913	NaN	-0.0936351	NaN	NaN	NaN	NaN	-0.0792813	NaN	-0.0770668	NaN	NaN
'IPN'	'Midbrain'	NaN	NaN	NaN	0.0547375	NaN	0.0673512	NaN	NaN	NaN	NaN	NaN	NaN	NaN	NaN	NaN	NaN	-0.0770603	NaN	NaN	NaN	NaN	-0.0409829	NaN	NaN	NaN	NaN	NaN	NaN	NaN	-0.00322109	NaN
'CLI'	'Midbrain'	0.0974692	NaN	NaN	0.0206344	NaN	NaN	NaN	0.0240475	NaN	NaN	NaN	NaN	NaN	NaN	-0.105429	NaN	-0.119195	-0.14862	-0.123222	-0.075619	NaN	-0.125201	NaN	-0.0397967	NaN	NaN	NaN	NaN	NaN	NaN	NaN
'DR'	'Midbrain'	NaN	NaN	NaN	NaN	NaN	NaN	NaN	-0.0426048	NaN	NaN	NaN	NaN	NaN	NaN	-0.130231	-0.114718	-0.112197	-0.114244	-0.0744937	NaN	NaN	-0.0796624	NaN	NaN	NaN	NaN	NaN	NaN	NaN	0.0365483	0.0568846
'SCs'	'Midbrain'	NaN	NaN	-0.118116	NaN	-0.180243	-0.0976794	-0.166068	-0.12863	-0.172576	-0.128125	-0.129237	-0.120858	NaN	-0.146722	-0.173001	-0.172456	-0.210057	-0.223141	-0.156767	-0.129698	-0.0889671	-0.0690456	NaN	NaN	NaN	NaN	NaN	NaN	NaN	NaN	NaN
'LSc'	'Striatum'	NaN	NaN	NaN	NaN	NaN	NaN	NaN	NaN	NaN	NaN	NaN	-0.0785133	NaN	NaN	NaN	NaN	-0.0369312	NaN	NaN	NaN	NaN	NaN	NaN	NaN	NaN	NaN	NaN	NaN	NaN	NaN	NaN
'LSr'	'Striatum'	NaN	NaN	NaN	NaN	NaN	NaN	NaN	NaN	-0.0571355	NaN	NaN	-0.00800409	NaN	NaN	-0.107068	-0.082728	-0.0584298	-0.103541	-0.0491971	NaN	NaN	-0.0921761	NaN	-0.0811559	-0.0964897	-0.117896	-0.100109	-0.0987476	-0.0849009	NaN	-0.0769756
'LSv'	'Striatum'	NaN	NaN	NaN	NaN	NaN	NaN	NaN	NaN	NaN	NaN	NaN	NaN	NaN	NaN	NaN	NaN	NaN	NaN	NaN	NaN	NaN	NaN	NaN	-0.0630061	NaN	-0.0685178	NaN	-0.100405	NaN	NaN	-0.0711522
'SF'	'Striatum'	NaN	NaN	NaN	NaN	NaN	NaN	-0.0406783	-0.0757064	NaN	NaN	NaN	-0.0452641	NaN	NaN	-0.0999724	-0.0984177	-0.0734417	NaN	NaN	NaN	NaN	NaN	NaN	NaN	NaN	NaN	NaN	NaN	NaN	NaN	NaN
'VPMpc'	'Thalamus'	NaN	NaN	NaN	NaN	NaN	NaN	NaN	NaN	NaN	-0.0985156	NaN	NaN	NaN	NaN	NaN	NaN	-0.0980495	-0.10025	-0.160745	-0.129475	NaN	-0.0752023	NaN	NaN	-0.119679	-0.11195	-0.113265	-0.10729	-0.0918249	-0.0442739	-0.0644992
'SPFp'	'Thalamus'	NaN	NaN	NaN	NaN	NaN	NaN	NaN	NaN	-0.0836576	NaN	NaN	-0.0424953	NaN	NaN	-0.0949493	-0.117036	-0.11716	-0.142637	-0.117237	-0.153766	-0.118268	-0.139849	-0.0901403	NaN	-0.124214	-0.126948	-0.122215	NaN	NaN	-0.0840121	NaN
'MGd'	'Thalamus'	NaN	NaN	NaN	NaN	NaN	NaN	NaN	NaN	NaN	-0.0470055	NaN	NaN	NaN	NaN	-0.0818085	NaN	-0.0532777	NaN	-0.0828299	NaN	NaN	-0.043289	NaN	NaN	-0.0889891	-0.0844902	NaN	NaN	NaN	NaN	NaN
'MGv'	'Thalamus'	-0.0441363	NaN	NaN	NaN	NaN	NaN	NaN	NaN	NaN	NaN	NaN	NaN	NaN	NaN	NaN	NaN	-0.0903574	-0.0880679	NaN	NaN	NaN	NaN	NaN	NaN	-0.10984	-0.0971919	NaN	NaN	NaN	NaN	NaN
'MGm'	'Thalamus'	NaN	NaN	NaN	NaN	NaN	NaN	-0.0608976	NaN	NaN	NaN	-0.0735887	NaN	NaN	NaN	NaN	NaN	-0.111126	-0.116176	-0.0936509	-0.0941265	-0.113002	-0.078509	-0.0615391	NaN	-0.0864022	-0.140994	NaN	NaN	-0.0209472	-0.0593517	NaN
'LGd'	'Thalamus'	NaN	NaN	NaN	NaN	NaN	NaN	-0.0406772	NaN	-0.063668	-0.0755964	NaN	NaN	-0.0487191	NaN	-0.108222	-0.121673	-0.0794134	-0.125779	-0.0977774	-0.109381	NaN	NaN	NaN	NaN	NaN	NaN	NaN	NaN	NaN	NaN	NaN
'AD'	'Thalamus'	NaN	NaN	NaN	NaN	-0.0691839	NaN	NaN	NaN	NaN	NaN	NaN	NaN	NaN	NaN	NaN	-0.0938813	-0.0826623	-0.107484	NaN	NaN	NaN	NaN	NaN	NaN	NaN	NaN	NaN	NaN	NaN	NaN	NaN
'LD'	'Thalamus'	NaN	NaN	NaN	NaN	-0.0775199	NaN	-0.0502268	NaN	NaN	NaN	NaN	-0.0523804	NaN	NaN	-0.118773	-0.133894	-0.120575	-0.113305	NaN	NaN	NaN	NaN	NaN	NaN	NaN	NaN	NaN	NaN	NaN	NaN	NaN
'IMD'	'Thalamus'	NaN	NaN	NaN	NaN	NaN	NaN	NaN	NaN	NaN	NaN	NaN	NaN	NaN	NaN	NaN	-0.0987239	-0.111303	-0.142074	-0.119641	-0.124424	NaN	NaN	NaN	NaN	NaN	NaN	-0.102335	NaN	NaN	-0.109217	NaN
'VMH'	'Hypothalamus'	NaN	NaN	NaN	NaN	NaN	NaN	NaN	NaN	NaN	NaN	NaN	NaN	NaN	NaN	NaN	NaN	NaN	NaN	NaN	0.0274733	NaN	NaN	0.0320935	NaN	NaN	NaN	NaN	NaN	NaN	NaN	NaN
'PH'	'Hypothalamus'	NaN	NaN	NaN	NaN	NaN	NaN	NaN	NaN	NaN	NaN	NaN	NaN	NaN	NaN	NaN	NaN	NaN	NaN	-0.0707074	-0.0903758	NaN	NaN	NaN	NaN	-0.10772	NaN	NaN	-0.075593	NaN	NaN	NaN
'LHA'	'Hypothalamus'	NaN	NaN	NaN	NaN	NaN	NaN	NaN	-0.0462861	-0.0558922	-0.0848664	NaN	NaN	NaN	NaN	-0.108177	-0.0902271	-0.121755	-0.100627	-0.0716115	-0.13527	NaN	NaN	NaN	NaN	NaN	NaN	NaN	NaN	-0.0558867	NaN	NaN
'LPO'	'Hypothalamus'	-0.115226	NaN	NaN	NaN	NaN	-0.0986743	NaN	-0.0906781	-0.0862988	-0.0960208	-0.0844952	NaN	NaN	NaN	NaN	-0.0859996	NaN	-0.0969184	-0.0673982	NaN	NaN	NaN	NaN	NaN	NaN	NaN	NaN	NaN	NaN	NaN	NaN
'RCH'	'Hypothalamus'	NaN	NaN	NaN	NaN	NaN	NaN	NaN	NaN	NaN	NaN	NaN	NaN	NaN	NaN	NaN	NaN	NaN	NaN	NaN	NaN	NaN	NaN	NaN	NaN	NaN	NaN	NaN	NaN	0.0646792	0.0555056	NaN
'STN'	'Hypothalamus'	NaN	NaN	NaN	NaN	NaN	NaN	NaN	NaN	-0.102706	NaN	-0.0429397	NaN	NaN	NaN	-0.0602677	NaN	-0.0734705	NaN	NaN	NaN	NaN	NaN	NaN	NaN	NaN	NaN	-0.0890337	NaN	NaN	NaN	NaN
'TU'	'Hypothalamus'	NaN	-0.0821491	NaN	NaN	NaN	NaN	NaN	NaN	NaN	-0.082538	NaN	NaN	NaN	NaN	NaN	NaN	NaN	NaN	NaN	NaN	NaN	NaN	NaN	NaN	NaN	0.0118884	0.0736334	NaN	0.0348414	NaN	NaN
'GPe'	'Pallidum'	NaN	-0.0869274	-0.0670981	NaN	NaN	NaN	-0.0927229	NaN	-0.0797788	-0.0722628	-0.0517102	NaN	NaN	-0.0879383	-0.126634	-0.0928369	-0.143371	-0.126957	NaN	-0.09478	-0.0546457	-0.0640877	NaN	NaN	NaN	NaN	NaN	NaN	NaN	NaN	NaN
'GPi'	'Pallidum'	NaN	NaN	NaN	NaN	NaN	NaN	NaN	NaN	-0.0994126	-0.0810625	NaN	NaN	NaN	-0.0801093	-0.0759598	NaN	-0.0751905	-0.123966	NaN	-0.0907552	NaN	-0.0666755	NaN	NaN	NaN	NaN	NaN	NaN	NaN	NaN	NaN
'SI'	'Pallidum'	NaN	NaN	-0.11492	NaN	-0.125721	NaN	-0.119178	-0.105472	-0.111472	-0.100407	-0.0918815	NaN	NaN	-0.107938	-0.144786	-0.112742	-0.121969	-0.129117	NaN	NaN	NaN	NaN	NaN	NaN	NaN	NaN	NaN	NaN	NaN	NaN	NaN
'MA'	'Pallidum'	NaN	-0.100237	-0.0985632	-0.116022	-0.0935348	NaN	-0.115694	NaN	-0.0756749	-0.107318	-0.0712666	NaN	NaN	NaN	-0.0873543	-0.0856953	NaN	-0.070197	NaN	NaN	NaN	NaN	NaN	NaN	NaN	NaN	NaN	NaN	0.0865435	NaN	NaN
'MS'	'Pallidum'	NaN	NaN	NaN	NaN	NaN	NaN	-0.0766293	NaN	-0.051847	-0.0600993	NaN	NaN	NaN	NaN	NaN	-0.0727859	-0.0748716	-0.110871	-0.0933398	NaN	NaN	-0.0357722	NaN	NaN	NaN	NaN	NaN	NaN	NaN	NaN	NaN
'NDB'	'Pallidum'	NaN	NaN	NaN	NaN	NaN	-0.0677463	-0.104276	-0.0983694	-0.101303	-0.0958737	-0.0665355	-0.0538126	-0.10952	-0.0927068	-0.139549	-0.147175	-0.0974478	-0.119771	NaN	NaN	NaN	NaN	NaN	NaN	NaN	0.0536008	NaN	NaN	NaN	NaN	NaN
'TRS'	'Pallidum'	NaN	NaN	NaN	NaN	NaN	NaN	NaN	NaN	NaN	NaN	NaN	NaN	NaN	NaN	NaN	-0.0909629	NaN	NaN	NaN	NaN	NaN	NaN	NaN	NaN	NaN	NaN	NaN	NaN	0.0405022	NaN	NaN
'BST'	'Pallidum'	NaN	NaN	NaN	NaN	NaN	NaN	NaN	NaN	-0.0693537	NaN	NaN	NaN	NaN	NaN	NaN	NaN	-0.088982	-0.129439	-0.0706374	NaN	NaN	-0.0166131	NaN	-0.0743531	-0.106125	-0.0887096	NaN	NaN	NaN	NaN	NaN
'IA'	'Striatum'	NaN	-0.106678	NaN	NaN	-0.111604	NaN	NaN	NaN	-0.0748189	-0.0770486	NaN	NaN	NaN	NaN	-0.113707	NaN	NaN	NaN	NaN	NaN	NaN	NaN	NaN	NaN	NaN	NaN	0.0482223	NaN	NaN	NaN	NaN
'AAA'	'Striatum'	-0.115886	-0.156601	-0.132401	-0.126628	-0.1163	NaN	-0.126368	-0.105076	-0.101473	-0.116846	-0.0968563	NaN	NaN	NaN	-0.0986056	-0.0482796	NaN	NaN	NaN	NaN	NaN	NaN	0.089495	0.078107	NaN	0.0907646	NaN	0.11505	0.110769	NaN	0.0745133
'CEA'	'Striatum'	NaN	-0.106398	NaN	NaN	-0.115934	NaN	NaN	NaN	-0.104034	-0.0999505	-0.112789	-0.0790435	NaN	NaN	-0.121324	-0.0811475	NaN	NaN	NaN	NaN	NaN	NaN	NaN	NaN	NaN	NaN	NaN	0.0515372	NaN	NaN	NaN
'MEA'	'Striatum'	NaN	NaN	-0.0829615	NaN	-0.109598	-0.124591	-0.111794	NaN	NaN	-0.0847458	-0.100854	-0.0496452	NaN	NaN	-0.11956	-0.0842809	NaN	NaN	NaN	NaN	0.109691	NaN	0.093576	0.128388	0.103915	0.112488	0.0742649	0.112008	NaN	0.100177	NaN
'CLA'	'Cortical Subplate'	NaN	-0.126113	-0.0842173	NaN	-0.125319	NaN	-0.124217	-0.0711835	-0.0805796	-0.116963	-0.114095	NaN	-0.0795293	-0.0809375	-0.11655	-0.0759676	NaN	NaN	NaN	NaN	NaN	NaN	NaN	NaN	NaN	NaN	NaN	NaN	NaN	NaN	NaN
'EPd'	'Cortical Subplate'	-0.127436	-0.188017	-0.152202	-0.153206	-0.152415	-0.132596	-0.147157	-0.109226	-0.136291	-0.09601	-0.149042	NaN	-0.138582	NaN	NaN	NaN	-0.0853397	NaN	NaN	NaN	0.129157	NaN	0.105119	0.0885219	0.089381	0.115384	0.09271	0.116851	0.125105	0.103221	0.0979682
'EPv'	'Cortical Subplate'	-0.0947014	-0.129223	NaN	NaN	NaN	NaN	NaN	NaN	-0.0701458	-0.0523161	NaN	NaN	-0.0718305	NaN	-0.0749998	NaN	NaN	NaN	NaN	NaN	NaN	NaN	NaN	NaN	NaN	NaN	0.0455132	0.0551314	NaN	0.0946231	NaN
'LA'	'Cortical Subplate'	NaN	-0.126324	-0.0772936	-0.0940213	NaN	-0.0865707	-0.0985841	-0.081483	-0.0713161	-0.083789	NaN	NaN	NaN	NaN	-0.0831577	NaN	NaN	NaN	NaN	NaN	0.0803644	NaN	NaN	0.0877722	NaN	0.108313	0.0905015	0.112837	0.100781	0.106982	NaN
'BLA'	'Cortical Subplate'	NaN	-0.155924	-0.0833539	-0.11445	NaN	NaN	NaN	NaN	-0.100777	NaN	-0.0968991	NaN	-0.117082	NaN	-0.112426	-0.0518365	NaN	NaN	NaN	NaN	NaN	NaN	NaN	NaN	NaN	0.0755929	0.07799	0.0713481	NaN	0.0951854	NaN
'BMA'	'Cortical Subplate'	NaN	-0.115912	NaN	-0.114228	-0.0834584	NaN	NaN	NaN	-0.101938	-0.0525288	-0.0966366	NaN	-0.0878788	NaN	-0.093854	NaN	NaN	NaN	NaN	NaN	NaN	NaN	NaN	NaN	NaN	NaN	0.0626164	NaN	0.104926	NaN	NaN
'PA'	'Cortical Subplate'	NaN	NaN	NaN	-0.119689	NaN	NaN	-0.0678154	NaN	NaN	NaN	NaN	NaN	NaN	NaN	-0.0771327	NaN	NaN	NaN	NaN	NaN	0.0953494	NaN	0.0634732	0.0402031	NaN	0.055223	0.066083	NaN	NaN	NaN	NaN
'FRP'	'Isocortex'	-0.131071	-0.08785	-0.10822	-0.140045	-0.113745	-0.0874457	-0.10699	-0.0914456	-0.0822834	-0.0785117	-0.0906856	-0.106321	-0.0801745	-0.0621612	-0.100794	-0.0851029	-0.0814837	-0.0416653	-0.046069	NaN	NaN	NaN	NaN	NaN	NaN	NaN	NaN	NaN	NaN	NaN	NaN
'MOp'	'Isocortex'	-0.113153	-0.15097	-0.0965567	NaN	-0.142934	NaN	-0.104311	-0.0954413	-0.126196	-0.107322	-0.0943212	-0.0842173	-0.0774792	-0.106689	-0.144268	-0.122497	-0.0859889	-0.075022	NaN	NaN	NaN	NaN	NaN	NaN	NaN	NaN	NaN	NaN	NaN	NaN	NaN
'MOs'	'Isocortex'	-0.149827	-0.194635	-0.149533	-0.131881	-0.135778	-0.107077	-0.129641	-0.11659	-0.150778	-0.126484	-0.121062	-0.0960446	-0.114113	-0.134993	-0.151326	-0.0911463	-0.0758649	NaN	NaN	NaN	0.0591758	NaN	0.0666296	NaN	NaN	NaN	NaN	NaN	NaN	NaN	NaN
'AUDp'	'Isocortex'	-0.068342	NaN	NaN	NaN	-0.0712096	NaN	-0.0745791	NaN	NaN	-0.0794712	NaN	-0.0341571	NaN	NaN	-0.0831013	NaN	NaN	NaN	NaN	NaN	NaN	NaN	NaN	NaN	NaN	NaN	NaN	NaN	NaN	NaN	NaN
'AUDv'	'Isocortex'	-0.0966037	NaN	-0.0820093	NaN	-0.0766153	NaN	-0.0866106	NaN	NaN	-0.0611954	NaN	NaN	NaN	-0.0801592	-0.110153	-0.0715954	-0.04818	NaN	NaN	NaN	NaN	NaN	NaN	NaN	NaN	NaN	NaN	NaN	NaN	NaN	NaN
'SSp-n'	'Isocortex'	-0.14486	-0.176124	-0.115316	NaN	-0.181783	-0.0825894	-0.0956743	-0.101215	-0.113583	-0.114748	-0.0961592	-0.10721	-0.0891741	-0.0833939	-0.1532	-0.122202	-0.137485	NaN	NaN	NaN	NaN	NaN	NaN	NaN	NaN	NaN	NaN	NaN	NaN	NaN	NaN
'SSp-bfd'	'Isocortex'	-0.173798	-0.205339	-0.122441	-0.117403	-0.14876	NaN	-0.0829761	-0.0580563	-0.0848854	-0.0870641	NaN	-0.0743486	NaN	-0.0684801	NaN	NaN	NaN	NaN	NaN	0.0922295	0.138736	NaN	NaN	NaN	NaN	0.0515666	NaN	NaN	NaN	NaN	NaN
'SSp-ll'	'Isocortex'	-0.0821474	NaN	-0.0887103	NaN	-0.0921696	NaN	-0.0789788	-0.0447287	-0.0911802	-0.0826983	NaN	-0.0483601	NaN	-0.0732588	-0.0996097	-0.0866541	NaN	NaN	NaN	NaN	NaN	NaN	NaN	NaN	-0.0717668	NaN	NaN	NaN	NaN	NaN	NaN
'SSp-m'	'Isocortex'	-0.121739	-0.144843	NaN	-0.147991	-0.129675	NaN	-0.0840984	-0.0687811	-0.0806617	NaN	NaN	NaN	NaN	NaN	-0.124548	-0.0996058	-0.117707	NaN	NaN	NaN	0.079692	NaN	NaN	NaN	NaN	0.0423991	NaN	NaN	NaN	NaN	NaN
'SSp-ul'	'Isocortex'	-0.102685	-0.153512	NaN	NaN	-0.111498	NaN	-0.0993079	-0.0584134	-0.0951444	-0.109572	NaN	-0.0610308	NaN	NaN	-0.107626	NaN	NaN	NaN	NaN	NaN	NaN	NaN	NaN	-0.0381544	NaN	NaN	NaN	NaN	NaN	NaN	NaN
'SSp-tr'	'Isocortex'	-0.138799	-0.174005	-0.119564	NaN	-0.102835	NaN	-0.122663	-0.0925199	-0.107637	-0.0955681	-0.0850327	-0.0603139	NaN	-0.0898721	-0.111539	NaN	NaN	NaN	NaN	NaN	NaN	NaN	NaN	NaN	NaN	NaN	NaN	NaN	NaN	0.0395866	NaN
'SSs'	'Isocortex'	-0.133416	-0.190828	-0.102937	-0.108022	-0.113902	NaN	-0.116332	-0.0914909	-0.112172	-0.107079	NaN	NaN	-0.107416	-0.0943505	-0.127858	-0.0494935	NaN	NaN	NaN	NaN	NaN	NaN	NaN	NaN	NaN	0.0723302	NaN	NaN	NaN	NaN	NaN
'GU'	'Isocortex'	-0.104287	-0.157323	-0.0811993	NaN	-0.153636	-0.08391	-0.109216	-0.0901302	-0.0767394	-0.118592	-0.0975836	-0.079735	-0.0803443	-0.0619834	-0.124019	-0.0745417	-0.129988	-0.101247	NaN	NaN	NaN	NaN	NaN	NaN	NaN	NaN	NaN	NaN	NaN	NaN	NaN
'VISC'	'Isocortex'	-0.0947736	-0.175054	-0.0966335	-0.0941356	-0.0901751	-0.12854	-0.150363	-0.117894	-0.0987669	-0.0787274	-0.0991107	NaN	NaN	NaN	-0.122601	-0.0538435	-0.0778079	NaN	NaN	NaN	NaN	NaN	NaN	NaN	0.0411702	0.0588481	NaN	NaN	NaN	NaN	NaN
'AUDd'	'Isocortex'	-0.130811	-0.14525	-0.0919604	NaN	-0.10285	NaN	-0.0894084	NaN	-0.111718	-0.0851539	NaN	-0.0884419	NaN	-0.117833	-0.10996	-0.0834136	NaN	NaN	NaN	NaN	NaN	NaN	0.0851462	NaN	NaN	NaN	NaN	NaN	NaN	NaN	NaN
'MOB'	'Olfactory Areas'	-0.0759405	NaN	NaN	NaN	-0.0500712	NaN	NaN	-0.0756581	NaN	-0.0494504	NaN	NaN	NaN	NaN	-0.0795147	NaN	NaN	NaN	NaN	NaN	0.043714	NaN	NaN	NaN	NaN	NaN	NaN	NaN	0.092863	NaN	NaN
'AON'	'Olfactory Areas'	-0.114718	-0.107452	-0.117608	NaN	-0.142928	NaN	-0.1109	-0.0966011	-0.100577	-0.107666	-0.096446	NaN	NaN	NaN	-0.102875	-0.0691665	NaN	NaN	NaN	0.03662	NaN	NaN	NaN	NaN	NaN	NaN	NaN	NaN	NaN	NaN	NaN
'TT'	'Olfactory Areas'	NaN	NaN	NaN	NaN	NaN	NaN	-0.0773054	-0.0595447	NaN	-0.0948616	NaN	-0.0661992	NaN	NaN	-0.0834492	NaN	NaN	NaN	NaN	NaN	NaN	NaN	NaN	NaN	NaN	NaN	NaN	NaN	NaN	0.0462376	NaN
'DP'	'Olfactory Areas'	NaN	NaN	NaN	NaN	NaN	NaN	NaN	NaN	NaN	NaN	NaN	NaN	NaN	NaN	NaN	NaN	NaN	-0.0693007	NaN	NaN	NaN	NaN	NaN	NaN	NaN	NaN	NaN	NaN	NaN	NaN	NaN
'PIR'	'Olfactory Areas'	-0.170862	-0.21586	-0.17046	-0.181437	-0.182245	-0.145719	-0.17897	-0.141543	-0.141989	-0.105929	-0.122639	NaN	-0.143877	NaN	-0.123759	NaN	NaN	NaN	0.0956403	NaN	0.128829	0.0982924	0.107098	0.108492	0.0930176	0.116617	0.102054	0.10571	0.0989666	0.099957	NaN
'NLOT'	'Olfactory Areas'	NaN	-0.132126	-0.0988689	NaN	NaN	NaN	NaN	-0.11375	NaN	-0.0798971	-0.0875209	NaN	NaN	NaN	-0.0919373	NaN	NaN	NaN	NaN	NaN	NaN	0.0836352	0.100294	0.105367	0.100494	0.0849914	0.0637292	0.0902461	0.0679171	0.103487	0.0638057
'COAa'	'Olfactory Areas'	NaN	-0.138327	-0.108478	-0.103983	NaN	-0.103654	-0.100909	-0.104135	NaN	NaN	-0.0783342	NaN	NaN	NaN	NaN	NaN	NaN	NaN	NaN	NaN	0.085947	0.0846398	0.0847209	0.085184	0.0867288	0.11031	0.0665321	NaN	0.0892297	0.104767	0.0972802
'ACAd'	'Isocortex'	-0.15492	-0.180613	-0.153121	NaN	-0.120404	-0.0823224	-0.11065	-0.0991328	-0.141043	-0.128921	-0.0789465	-0.0955473	-0.102131	-0.10001	-0.151142	-0.100341	-0.0954383	NaN	NaN	NaN	0.0453321	NaN	NaN	NaN	NaN	0.0395819	NaN	NaN	NaN	NaN	NaN
'ACAv'	'Isocortex'	-0.132914	NaN	NaN	NaN	-0.0949256	NaN	NaN	NaN	-0.057573	-0.0735999	NaN	-0.0575241	NaN	NaN	-0.0973092	-0.0703252	NaN	NaN	NaN	NaN	NaN	NaN	NaN	NaN	NaN	NaN	NaN	NaN	NaN	NaN	NaN
'PL'	'Isocortex'	NaN	NaN	-0.09204	NaN	-0.0982023	NaN	-0.0886082	-0.0629778	-0.0896846	-0.0855723	-0.075694	-0.0658404	-0.0784673	NaN	-0.0867409	-0.0890516	-0.108446	-0.0804255	NaN	NaN	NaN	NaN	NaN	NaN	NaN	NaN	NaN	NaN	NaN	NaN	NaN
'ILA'	'Isocortex'	NaN	NaN	NaN	NaN	-0.0981853	NaN	-0.0727587	-0.0913032	-0.0849132	-0.0586146	NaN	-0.06422	NaN	NaN	NaN	-0.0674704	-0.0931386	-0.0742305	NaN	NaN	NaN	NaN	NaN	NaN	NaN	NaN	NaN	NaN	NaN	NaN	NaN
'ORBl'	'Isocortex'	-0.106778	-0.131362	-0.0975873	-0.130684	-0.125253	NaN	-0.0726151	-0.0866529	-0.0709945	-0.106972	-0.0567263	-0.0996196	-0.0998815	NaN	-0.0820908	-0.0404087	NaN	NaN	NaN	NaN	NaN	NaN	NaN	NaN	NaN	NaN	NaN	NaN	NaN	NaN	NaN
'ORBm'	'Isocortex'	NaN	NaN	NaN	NaN	-0.113112	-0.0732781	-0.0525804	-0.0988011	-0.0911701	-0.0862836	-0.0671704	-0.0770432	-0.0838587	NaN	-0.0773967	-0.0508526	-0.0824587	NaN	NaN	NaN	NaN	NaN	NaN	NaN	NaN	NaN	NaN	NaN	NaN	NaN	NaN
'ORBvl'	'Isocortex'	NaN	NaN	NaN	NaN	-0.0929666	NaN	-0.075842	-0.104343	-0.0877226	-0.0794703	-0.0962566	-0.101657	-0.112458	-0.0677475	-0.0853324	NaN	-0.0557453	-0.0578492	NaN	NaN	NaN	NaN	NaN	NaN	NaN	NaN	NaN	NaN	NaN	NaN	NaN
'VISal'	'Isocortex'	-0.0970613	-0.123626	-0.128255	NaN	-0.11635	NaN	-0.105867	-0.0844644	-0.0848238	-0.0682525	NaN	NaN	NaN	-0.0904474	-0.0868934	NaN	-0.0877675	-0.0976739	NaN	NaN	NaN	NaN	0.0609202	NaN	NaN	0.065714	0.084301	NaN	0.107097	NaN	NaN
'VISam'	'Isocortex'	-0.164371	-0.166806	-0.139957	-0.182116	-0.18782	-0.130914	-0.147734	-0.113346	-0.147863	-0.136998	-0.0969456	-0.0762042	-0.0736442	NaN	-0.151645	-0.101366	-0.0668806	-0.0697385	NaN	NaN	0.110492	0.0877231	0.123652	0.122494	0.119884	0.141414	0.15786	0.108129	0.142922	0.102567	0.10585
'VISl'	'Isocortex'	-0.109811	-0.10029	NaN	-0.0922127	NaN	NaN	NaN	NaN	NaN	NaN	NaN	-0.0454012	NaN	NaN	-0.0621361	-0.0950063	-0.0426199	-0.0183852	NaN	NaN	NaN	NaN	0.0572636	NaN	NaN	0.0441873	NaN	0.0718278	0.100776	0.0784656	NaN
'VISp'	'Isocortex'	-0.178356	-0.175648	-0.185902	-0.152013	-0.182185	-0.107284	-0.124545	-0.10804	-0.145635	-0.132768	NaN	-0.0839426	-0.0818308	-0.113378	-0.159933	-0.13142	-0.105022	-0.12032	NaN	NaN	NaN	NaN	0.0536763	NaN	NaN	0.0870626	NaN	NaN	0.134076	0.100839	NaN
'VISpm'	'Isocortex'	-0.161551	-0.150477	-0.170965	-0.155565	-0.19081	-0.0985923	-0.145829	-0.110433	-0.120622	-0.112013	-0.105023	-0.110373	-0.102885	-0.102267	-0.151005	-0.146269	-0.133395	-0.141717	NaN	NaN	NaN	NaN	NaN	NaN	NaN	NaN	NaN	NaN	NaN	NaN	NaN
'CP'	'Striatum'	NaN	NaN	NaN	NaN	-0.121988	NaN	-0.12953	-0.103869	-0.129933	-0.11257	-0.117231	-0.0941839	-0.0883974	-0.117152	-0.169179	-0.133477	-0.162677	-0.167521	NaN	-0.0831863	NaN	NaN	NaN	NaN	NaN	NaN	NaN	NaN	NaN	NaN	NaN
'ACB'	'Striatum'	-0.0821106	NaN	-0.121329	NaN	-0.12916	-0.0881921	-0.118742	-0.116736	-0.124098	-0.15215	-0.1301	-0.124483	-0.120818	-0.175924	-0.171763	-0.132733	-0.123585	-0.123806	-0.0872518	-0.072857	NaN	-0.0146431	NaN	NaN	NaN	NaN	NaN	NaN	NaN	0.0461697	0.073418
'FS'	'Striatum'	-0.0991142	-0.0880419	-0.113345	-0.132593	-0.12667	NaN	-0.103313	NaN	-0.112969	-0.0855162	-0.0710987	NaN	NaN	NaN	-0.0998439	NaN	NaN	NaN	NaN	0.0429837	0.0683565	NaN	0.0608887	NaN	NaN	0.076646	NaN	0.0872819	0.0859285	NaN	NaN
'OT'	'Striatum'	-0.136296	-0.111836	-0.177251	-0.127414	-0.165865	-0.112272	-0.148658	NaN	-0.141241	-0.129305	-0.0920575	-0.0821267	-0.140786	-0.128861	-0.125703	-0.0913982	NaN	-0.0557389	NaN	NaN	NaN	NaN	NaN	NaN	NaN	0.0334233	NaN	NaN	NaN	NaN	NaN
'PTLp'	'Isocortex'	-0.194406	-0.187378	-0.154968	-0.182653	-0.187366	-0.136375	-0.143529	-0.13836	-0.14264	-0.135827	-0.10115	-0.106455	-0.0888058	-0.151748	-0.142596	-0.143312	-0.0909854	-0.0681581	NaN	NaN	NaN	0.0904691	0.0951048	0.10677	NaN	0.105932	0.12042	0.0996742	0.137647	0.099671	0.101943
'TEa'	'Isocortex'	-0.161165	-0.149238	-0.13286	-0.140866	-0.127837	-0.0889736	-0.103818	-0.0784419	-0.100625	-0.0810151	NaN	-0.0575247	NaN	-0.0821309	-0.0933927	-0.0757048	NaN	NaN	NaN	NaN	0.108257	NaN	0.0801027	NaN	NaN	0.0898465	NaN	NaN	0.101399	NaN	NaN
'PERI'	'Isocortex'	-0.127949	-0.176796	-0.154755	-0.132561	-0.0869084	-0.111065	NaN	-0.0982587	-0.112441	-0.0764676	NaN	NaN	-0.089228	-0.046312	-0.0984042	-0.0555629	NaN	NaN	0.0773379	0.112091	0.155851	0.116624	0.152482	0.129224	0.119712	0.154903	0.111502	0.14638	0.133243	0.125213	0.114484
'ECT'	'Isocortex'	-0.185113	-0.202993	-0.202092	-0.19138	-0.150211	-0.135729	-0.114818	-0.119766	-0.141974	-0.123154	-0.0837224	-0.0954744	-0.101175	-0.113245	-0.125435	-0.101771	NaN	NaN	NaN	NaN	0.13037	0.126261	0.140562	0.12435	0.138824	0.128584	0.106146	0.158292	0.150281	0.134004	NaN
'RSPagl'	'Isocortex'	-0.13145	-0.18413	-0.14906	-0.159997	-0.169417	-0.120231	-0.140591	-0.142339	-0.146067	-0.144074	-0.143479	-0.119243	-0.12992	-0.129161	-0.163509	-0.122254	-0.110912	-0.0872519	NaN	NaN	0.0937833	NaN	NaN	0.0939153	NaN	0.0841056	0.0672544	0.0893923	0.102807	NaN	NaN
'RSPd'	'Isocortex'	-0.126724	-0.188257	-0.170643	-0.156086	-0.182998	-0.132235	-0.162417	-0.166476	-0.164974	-0.159482	-0.142562	-0.132569	-0.131799	-0.176618	-0.202001	-0.181224	-0.160193	-0.14428	NaN	-0.0701953	NaN	NaN	NaN	NaN	NaN	NaN	NaN	NaN	NaN	NaN	NaN
'RSPv'	'Isocortex'	-0.164204	-0.208074	-0.19153	-0.160275	-0.217227	-0.130707	-0.180554	-0.162888	-0.178381	-0.186397	-0.163153	-0.147785	-0.135374	-0.156108	-0.202959	-0.171119	-0.174793	-0.136363	NaN	-0.0617459	NaN	NaN	NaN	NaN	NaN	NaN	NaN	NaN	NaN	NaN	NaN
'CA1'	'Hippocampal Formation'	-0.191347	-0.224157	-0.227691	-0.192774	-0.209058	-0.152807	-0.183695	-0.151319	-0.214131	-0.180685	-0.1366	-0.115841	-0.112873	-0.119411	-0.114143	-0.055555	NaN	NaN	0.15169	0.118103	0.212911	0.198551	0.210822	0.168922	0.158742	0.185627	0.170783	0.211688	0.216697	0.181849	0.165681
'CA2'	'Hippocampal Formation'	-0.130585	NaN	-0.123624	-0.0842231	-0.105947	NaN	-0.114996	-0.112522	-0.12868	-0.0913409	NaN	-0.0743701	-0.0784059	-0.0923056	-0.0872935	-0.06917	-0.0493196	NaN	NaN	NaN	0.108709	0.111552	0.107023	0.0853198	NaN	0.0856451	0.10845	0.0999944	0.132386	0.114295	NaN
'CA3'	'Hippocampal Formation'	-0.133425	-0.171932	-0.132333	-0.138215	-0.138272	-0.118696	-0.112238	-0.110611	-0.147803	-0.114948	-0.112848	-0.0671035	-0.095403	-0.102013	-0.118272	-0.0861459	NaN	NaN	NaN	NaN	0.116348	NaN	0.121153	NaN	NaN	0.107113	0.0934731	0.112902	0.130476	0.125027	0.112454
'DG'	'Hippocampal Formation'	-0.223532	-0.285739	-0.248698	-0.267662	-0.255271	-0.175131	-0.184122	-0.156024	-0.20455	-0.173603	-0.146961	-0.113092	-0.116249	-0.129062	-0.15843	-0.0748053	NaN	NaN	0.15621	0.122445	0.207845	0.238027	0.222598	0.198866	0.171277	0.188509	0.162982	0.199451	0.2146	0.194952	0.167268
'ENTl'	'Hippocampal Formation'	-0.113157	-0.172502	-0.156896	-0.132217	-0.119188	-0.120769	-0.123898	-0.0962517	-0.080162	-0.0775323	-0.0584597	NaN	-0.0868879	NaN	-0.0761245	NaN	NaN	NaN	NaN	0.124465	0.166688	0.11906	0.124392	0.11089	0.111893	0.121087	0.0990924	0.118898	0.127916	0.123963	0.105929
'ENTm'	'Hippocampal Formation'	-0.162962	-0.236867	-0.21855	-0.185345	-0.222962	-0.141127	-0.12066	-0.106117	-0.113966	-0.145017	-0.0908667	-0.111817	-0.109875	-0.0781535	-0.099688	NaN	NaN	NaN	0.126297	0.132015	0.157571	0.181846	0.18696	0.143657	0.120518	0.132233	0.111089	0.146342	0.121632	0.139885	NaN
'PAR'	'Hippocampal Formation'	-0.183601	-0.251829	-0.195637	-0.222274	-0.196727	-0.127056	-0.141026	-0.113516	-0.155796	-0.150986	-0.11093	NaN	NaN	-0.104483	-0.086115	NaN	NaN	NaN	0.180771	0.152154	0.221824	0.224133	0.239314	0.174222	0.152069	0.144587	0.160725	0.150458	0.176801	0.161616	0.12653
'POST'	'Hippocampal Formation'	-0.0988008	NaN	NaN	-0.112743	-0.0965286	NaN	NaN	NaN	NaN	NaN	NaN	-0.0615245	NaN	NaN	NaN	NaN	NaN	-0.0841625	NaN	NaN	NaN	NaN	NaN	NaN	NaN	0.0457506	NaN	NaN	NaN	NaN	NaN
'PRE'	'Hippocampal Formation'	-0.136239	-0.190182	-0.189437	-0.159785	-0.170994	-0.128724	-0.122502	-0.0783157	-0.153812	-0.106387	-0.110345	-0.103743	NaN	-0.0818742	-0.116186	NaN	NaN	NaN	0.102706	0.121198	0.142748	0.137179	0.160058	0.134437	0.130305	0.116512	NaN	0.169395	0.140272	0.116544	NaN
'SUBd'	'Hippocampal Formation'	-0.213337	-0.237696	-0.25866	-0.250281	-0.248013	-0.171754	-0.170493	-0.150157	-0.167567	-0.181674	-0.137623	-0.100279	-0.094833	-0.117097	-0.12562	NaN	NaN	NaN	0.17015	0.155006	0.198549	0.197542	0.19427	0.175642	0.156711	0.149925	0.144371	0.192345	0.158792	0.157546	0.171794
'SUBv'	'Hippocampal Formation'	-0.173904	-0.235756	-0.236883	-0.176001	-0.172111	-0.138992	-0.16204	-0.131647	-0.146351	-0.150811	-0.111508	-0.108097	-0.132921	-0.141684	-0.124398	-0.0702265	NaN	NaN	NaN	NaN	0.188911	0.200219	0.178386	0.132343	NaN	0.108083	0.0925342	0.154843	0.127787	0.140447	0.107373
'AId'	'Isocortex'	-0.128971	-0.183861	-0.125199	-0.130109	-0.162115	-0.0911833	-0.124843	-0.115019	-0.13307	-0.141724	-0.121386	-0.130452	-0.106609	NaN	-0.113041	-0.0827893	-0.0834021	-0.0751942	NaN	NaN	NaN	NaN	NaN	NaN	NaN	0.0711049	NaN	NaN	NaN	NaN	NaN
'AIp'	'Isocortex'	-0.11918	-0.130974	-0.132654	-0.116896	NaN	-0.113567	-0.132788	NaN	-0.102742	-0.0592031	-0.0862459	NaN	NaN	NaN	-0.0768765	NaN	NaN	NaN	NaN	NaN	0.103826	0.0952808	NaN	0.096385	0.0767117	0.0826892	NaN	NaN	NaN	NaN	NaN
'AIv'	'Isocortex'	-0.146809	-0.158511	-0.13527	-0.121398	-0.153289	NaN	-0.154898	NaN	-0.124817	-0.0950467	-0.111441	-0.106038	NaN	-0.0900489	-0.0741674	NaN	NaN	NaN	NaN	NaN	NaN	NaN	0.0927667	NaN	0.0845239	0.0811387	NaN	NaN	0.112939	NaN	NaN

## Sheet: nrem_awake
nrem_awake		-30(s)	-28	-26	-24	-22	-20	-18	-16	-14	-12	-10	-8	-6	-4	-2	0	2	4	6	8	10	12	14	16	18	20	22	24	26	28	30
'VAL'	'Thalamus'	-0.155037	-0.159259	-0.103273	-0.116843	-0.100729	-0.112923	-0.140833	-0.0871122	-0.140229	-0.0892851	-0.124551	-0.138187	-0.08544	NaN	NaN	0.195071	0.284356	0.315609	0.249957	0.22795	0.251844	0.217834	0.256324	0.273867	0.264918	0.176576	0.199204	0.185683	0.153377	0.223993	0.147265
'VM'	'Thalamus'	-0.163538	-0.126062	-0.1372	-0.123943	-0.121317	-0.128799	-0.123134	-0.116743	-0.129354	-0.111917	-0.143699	-0.126248	-0.105775	NaN	NaN	0.119528	0.148303	0.190252	0.137785	0.165183	0.14321	0.179406	0.143474	0.147947	0.20917	0.112751	0.161949	0.105744	NaN	0.112116	0.0869633
'VPL'	'Thalamus'	NaN	NaN	-0.0585169	NaN	NaN	NaN	NaN	NaN	NaN	NaN	NaN	NaN	NaN	NaN	0.137098	0.174335	0.26019	0.238541	0.169017	0.192344	0.136135	0.159571	0.0837586	0.0877268	0.135833	0.0874912	0.105968	0.110741	0.131274	0.11235	0.100958
'VPM'	'Thalamus'	-0.0779639	-0.10534	NaN	NaN	NaN	NaN	NaN	NaN	NaN	NaN	NaN	NaN	NaN	NaN	NaN	0.16006	0.247912	0.229903	0.182827	0.179525	0.125523	0.11835	0.107353	0.0889776	0.139766	0.119069	0.14604	0.117512	0.106236	0.136429	0.125616
'LP'	'Thalamus'	-0.0713153	-0.0751656	NaN	NaN	NaN	NaN	NaN	NaN	NaN	NaN	NaN	NaN	NaN	NaN	NaN	NaN	NaN	NaN	-0.154639	-0.171495	-0.147719	NaN	NaN	NaN	NaN	NaN	NaN	0.11303	NaN	0.154985	0.122465
'PO'	'Thalamus'	-0.0915709	-0.0878842	NaN	NaN	NaN	NaN	NaN	-0.0517457	NaN	NaN	NaN	NaN	NaN	NaN	0.130034	0.151162	0.242127	0.176476	0.127354	0.104971	0.098515	0.0957329	0.139186	0.116836	0.163654	0.138432	0.177378	0.124397	0.127538	0.152202	0.137374
'POL'	'Thalamus'	NaN	-0.0754341	NaN	-0.0555815	NaN	NaN	NaN	NaN	NaN	NaN	NaN	NaN	NaN	NaN	NaN	NaN	NaN	NaN	NaN	NaN	NaN	0.0579572	NaN	NaN	0.0657488	NaN	0.0661064	NaN	NaN	NaN	NaN
'AV'	'Thalamus'	-0.0698705	-0.0908527	-0.0668338	NaN	-0.0541462	NaN	-0.0313178	NaN	-0.0648006	-0.0417575	NaN	NaN	NaN	NaN	NaN	0.215689	0.245045	0.294197	0.168815	0.135664	0.184755	0.154163	0.128158	0.15048	0.158507	0.10874	0.148044	0.0952852	0.0774399	0.151162	NaN
'AMd'	'Thalamus'	-0.132629	-0.144424	-0.131982	-0.151183	-0.12993	-0.145681	-0.127832	-0.150373	-0.172299	-0.0793532	-0.121278	NaN	-0.0525063	NaN	0.157901	0.239399	0.298605	0.319395	0.253162	0.200065	0.255732	0.22408	0.229801	0.242843	0.281439	0.17951	0.23252	0.178353	0.128033	0.139315	NaN
'AMv'	'Thalamus'	-0.0989466	-0.0865519	-0.12158	-0.116926	-0.126971	-0.0954831	-0.10224	-0.0958274	NaN	NaN	-0.103715	-0.0885221	-0.0844127	NaN	NaN	0.152256	0.197071	0.204215	0.214855	0.139158	0.16628	0.149685	0.185378	0.178584	0.208261	0.145089	0.15351	0.121096	NaN	0.0983414	0.102938
'MD'	'Thalamus'	-0.127124	-0.083606	-0.116364	-0.102518	-0.0967364	-0.098829	-0.116361	-0.0738465	-0.104895	-0.0892771	NaN	-0.112248	NaN	NaN	NaN	0.249524	0.337259	0.292502	0.104233	0.131698	0.181857	0.175816	0.184712	0.184634	0.258676	0.189548	0.156935	0.16505	0.125278	0.151999	NaN
'SMT'	'Thalamus'	-0.119181	-0.0981872	-0.165499	-0.140597	-0.129528	-0.145947	-0.128762	-0.152068	-0.111065	-0.123089	-0.115693	-0.14109	-0.138447	NaN	NaN	0.0721545	0.129663	0.186619	0.138766	0.190977	0.161724	0.236077	0.265668	0.19398	0.213268	0.165128	0.188554	0.173946	0.111623	0.136565	0.0881659
'PVT'	'Thalamus'	NaN	NaN	NaN	NaN	NaN	NaN	NaN	NaN	NaN	NaN	NaN	NaN	NaN	0.0911079	0.135807	0.119771	0.206294	0.117363	NaN	NaN	0.0912745	NaN	NaN	0.0829874	0.141256	0.0982262	0.0866486	NaN	NaN	NaN	NaN
'PT'	'Thalamus'	NaN	-0.089803	NaN	NaN	NaN	-0.0561914	NaN	NaN	NaN	NaN	NaN	NaN	NaN	NaN	NaN	0.119982	0.190687	NaN	NaN	NaN	NaN	NaN	NaN	0.0830431	NaN	NaN	0.10191	NaN	NaN	NaN	NaN
'RE'	'Thalamus'	-0.132814	-0.0778995	-0.132026	-0.13829	-0.134241	-0.101402	-0.0787983	-0.128398	-0.104016	-0.074003	NaN	-0.126924	-0.0987033	NaN	NaN	NaN	0.111473	0.156097	NaN	0.143341	0.156032	0.220065	0.196906	0.202932	0.19478	0.17613	0.172436	0.130109	0.112647	NaN	0.0841776
'RH'	'Thalamus'	-0.168937	-0.123285	-0.119475	-0.1498	-0.14996	-0.148152	-0.172498	-0.148444	-0.164308	-0.101865	-0.124651	-0.12591	-0.134339	NaN	-0.0227498	0.106846	0.106442	0.162081	0.136676	0.161183	0.196617	0.247762	0.25082	0.168286	0.258662	0.177345	0.202481	0.207623	0.121561	NaN	0.083357
'CM'	'Thalamus'	-0.139737	-0.118989	-0.125103	-0.123461	-0.144219	-0.0998413	-0.175526	-0.115916	-0.135736	-0.0952734	-0.131814	-0.128519	NaN	NaN	NaN	0.115033	0.0994099	0.197798	NaN	0.117849	0.163594	0.139461	0.199013	0.140511	0.205313	0.150237	0.129838	0.146602	0.0938795	0.130059	NaN
'CL'	'Thalamus'	NaN	-0.081865	NaN	NaN	-0.0799218	NaN	NaN	NaN	-0.0795219	NaN	NaN	NaN	NaN	NaN	NaN	0.212816	0.229728	0.16678	NaN	NaN	NaN	NaN	NaN	0.166533	0.189251	0.141077	0.137702	0.130445	0.145259	0.164688	0.122458
'PF'	'Thalamus'	-0.168285	-0.0874572	-0.134325	NaN	-0.108652	-0.115324	-0.115053	-0.119284	-0.113341	-0.108514	-0.106611	NaN	-0.102459	NaN	NaN	0.14348	0.233723	0.187589	NaN	NaN	0.086689	0.104473	0.1039	0.106716	0.141877	NaN	0.0953993	0.0929489	NaN	0.105924	NaN
'RT'	'Thalamus'	-0.107183	-0.0816749	-0.0764278	-0.109628	-0.0790725	-0.067595	NaN	NaN	-0.086887	-0.0659604	NaN	-0.088375	NaN	NaN	0.135223	0.194528	0.275899	0.30813	0.197985	0.181968	0.164518	0.148939	0.134604	0.113571	0.165961	0.158105	0.138648	0.154134	0.109808	0.13054	0.114386
'LGv'	'Thalamus'	NaN	NaN	NaN	NaN	NaN	NaN	NaN	NaN	NaN	NaN	NaN	NaN	NaN	NaN	NaN	NaN	NaN	NaN	NaN	NaN	NaN	0.0483276	NaN	NaN	0.0943189	0.0960666	NaN	NaN	NaN	0.0883541	0.074892
'MH'	'Thalamus'	NaN	NaN	-0.0722816	NaN	NaN	NaN	NaN	NaN	NaN	NaN	NaN	NaN	NaN	NaN	NaN	0.11656	0.111553	NaN	-0.143774	-0.143553	-0.102642	-0.118149	-0.0880664	NaN	NaN	NaN	NaN	NaN	NaN	0.112949	NaN
'LH'	'Thalamus'	NaN	-0.0601632	-0.0658666	NaN	NaN	NaN	-0.0641729	NaN	NaN	NaN	NaN	NaN	NaN	NaN	0.132977	0.183408	0.165386	NaN	NaN	NaN	NaN	NaN	NaN	NaN	0.152401	0.0882605	0.113112	NaN	NaN	0.0948594	NaN
'ICe'	'Midbrain'	-0.0635958	-0.0574809	-0.0704812	-0.0765826	NaN	NaN	NaN	NaN	NaN	NaN	NaN	NaN	NaN	NaN	NaN	0.116281	0.124954	NaN	NaN	NaN	NaN	NaN	NaN	NaN	NaN	NaN	NaN	NaN	NaN	NaN	NaN
'SNr'	'Midbrain'	NaN	NaN	NaN	NaN	NaN	NaN	0.07076	NaN	NaN	NaN	0.125036	NaN	0.0735164	0.139885	0.161349	0.1455	0.114607	NaN	NaN	NaN	NaN	NaN	NaN	NaN	NaN	NaN	NaN	NaN	NaN	NaN	-0.117662
'VTA'	'Midbrain'	-0.0774506	-0.0686854	-0.075183	NaN	NaN	-0.065429	NaN	NaN	NaN	-0.0172483	NaN	NaN	NaN	NaN	0.127785	0.143561	0.148076	0.178077	0.122674	NaN	0.101833	NaN	NaN	NaN	0.0877629	NaN	NaN	NaN	NaN	NaN	NaN
'RR'	'Midbrain'	NaN	-0.0862582	-0.0255294	-0.080177	NaN	NaN	NaN	NaN	NaN	NaN	NaN	NaN	NaN	NaN	0.0983796	0.135126	0.147116	0.117734	NaN	NaN	NaN	NaN	NaN	NaN	NaN	NaN	NaN	0.00673608	NaN	NaN	NaN
'MRN'	'Midbrain'	-0.145912	-0.138875	-0.13121	-0.119716	-0.127371	-0.12944	-0.0965514	-0.100625	-0.114539	-0.0872683	-0.0798553	-0.0932981	-0.0912505	NaN	0.127951	0.183174	0.21264	0.221866	0.135038	0.124935	NaN	NaN	NaN	0.0704014	0.0534091	NaN	NaN	0.0305641	NaN	NaN	NaN
'SCm'	'Midbrain'	NaN	-0.102498	-0.0927355	-0.0831866	NaN	NaN	-0.0627235	NaN	NaN	NaN	NaN	NaN	NaN	NaN	0.15775	0.194511	0.197267	0.105254	NaN	NaN	NaN	NaN	NaN	NaN	NaN	NaN	NaN	NaN	NaN	NaN	NaN
'PAG'	'Midbrain'	-0.119057	-0.122948	-0.149268	-0.15416	-0.133633	-0.138969	-0.122821	-0.129949	-0.14902	-0.0918107	-0.143575	-0.143045	-0.0959962	NaN	0.103336	0.216452	0.239438	0.2572	0.113001	0.116334	0.137994	0.12753	NaN	0.0826665	0.129559	0.0835193	NaN	NaN	NaN	0.0784819	NaN
'APN'	'Midbrain'	NaN	-0.106817	NaN	-0.0671392	NaN	NaN	NaN	NaN	NaN	NaN	NaN	NaN	-0.0533805	NaN	NaN	NaN	0.106343	NaN	NaN	NaN	NaN	NaN	NaN	NaN	NaN	NaN	NaN	0.0931559	0.0759846	0.103476	NaN
'MPT'	'Midbrain'	NaN	-0.0473335	NaN	NaN	NaN	NaN	NaN	NaN	NaN	NaN	NaN	NaN	NaN	NaN	NaN	NaN	NaN	NaN	-0.205253	-0.264722	-0.176973	-0.190649	NaN	NaN	NaN	NaN	NaN	NaN	NaN	0.0729423	NaN
'NOT'	'Midbrain'	NaN	NaN	NaN	NaN	NaN	NaN	NaN	NaN	NaN	NaN	NaN	NaN	NaN	0.0841677	NaN	0.0889655	NaN	NaN	-0.0979604	NaN	-0.138635	-0.116847	-0.0941809	NaN	NaN	NaN	NaN	NaN	NaN	NaN	NaN
'NPC'	'Midbrain'	-0.127624	-0.116768	-0.0801478	-0.144283	-0.115586	-0.130278	-0.0786511	-0.120945	NaN	-0.0889465	NaN	-0.1115	NaN	NaN	0.0881111	0.119625	0.137388	NaN	NaN	NaN	NaN	NaN	NaN	0.0685825	0.0588232	NaN	NaN	NaN	NaN	0.0639592	NaN
'CUN'	'Midbrain'	NaN	-0.0388323	-0.0780926	-0.0727414	-0.0790499	NaN	NaN	NaN	-0.0981002	-0.0547264	-0.0868798	NaN	-0.0937388	NaN	NaN	0.114285	0.171254	0.0880779	NaN	NaN	NaN	NaN	NaN	NaN	0.0707765	NaN	NaN	0.0762156	NaN	NaN	NaN
'RN'	'Midbrain'	-0.11647	-0.0991527	-0.0911704	-0.0696718	-0.069305	-0.0798729	NaN	NaN	-0.0752888	NaN	NaN	NaN	NaN	NaN	NaN	0.11786	0.164662	0.165934	NaN	NaN	0.0730805	NaN	NaN	NaN	0.0514563	NaN	NaN	NaN	NaN	NaN	NaN
'SNc'	'Midbrain'	NaN	-0.0564812	NaN	NaN	NaN	NaN	NaN	NaN	NaN	NaN	NaN	NaN	NaN	NaN	0.119599	0.144529	NaN	0.131066	NaN	NaN	NaN	NaN	NaN	NaN	NaN	NaN	NaN	NaN	NaN	NaN	NaN
'PPN'	'Midbrain'	NaN	-0.0561099	-0.0522332	-0.0869121	NaN	NaN	NaN	NaN	NaN	NaN	NaN	NaN	NaN	NaN	NaN	0.0940092	0.133389	NaN	NaN	NaN	NaN	NaN	NaN	0.0735533	NaN	NaN	NaN	0.026225	0.0274656	NaN	NaN
'IPN'	'Midbrain'	-0.0344199	-0.0601922	NaN	NaN	NaN	NaN	NaN	NaN	NaN	NaN	NaN	NaN	0.0376585	NaN	0.154956	0.144404	0.141333	0.172614	0.183129	0.0982864	NaN	NaN	0.110285	NaN	NaN	NaN	0.132238	NaN	NaN	0.0287316	NaN
'CLI'	'Midbrain'	-0.0789572	-0.0637992	-0.0915931	-0.0663472	NaN	NaN	NaN	NaN	NaN	-0.0714651	NaN	NaN	NaN	NaN	NaN	0.147185	0.174335	0.182953	0.189208	NaN	NaN	NaN	NaN	NaN	NaN	NaN	NaN	NaN	NaN	NaN	NaN
'DR'	'Midbrain'	NaN	NaN	NaN	NaN	NaN	NaN	0.0746919	0.0720059	NaN	NaN	0.0781231	NaN	0.0812612	0.162023	0.173661	0.218743	0.157089	0.12555	0.105759	NaN	NaN	NaN	NaN	NaN	0.0540087	NaN	0.0519679	NaN	NaN	NaN	NaN
'SCs'	'Midbrain'	NaN	NaN	NaN	NaN	NaN	NaN	NaN	NaN	0.0743061	0.113639	0.134721	0.156046	0.144689	0.170239	0.254642	0.216662	0.18365	NaN	-0.063471	-0.147188	-0.13878	-0.166805	-0.194877	-0.186081	-0.154134	-0.182867	-0.144628	NaN	NaN	NaN	NaN
'VPMpc'	'Thalamus'	-0.1046	-0.0446268	-0.102209	NaN	NaN	-0.0946465	-0.0985704	-0.0831555	NaN	-0.0369001	NaN	NaN	NaN	NaN	NaN	NaN	0.100027	0.115521	0.0621601	0.103294	NaN	NaN	0.0991929	0.071624	0.0858598	NaN	NaN	NaN	NaN	0.11536	NaN
'SPFp'	'Thalamus'	-0.0645924	-0.10024	NaN	-0.0470359	NaN	NaN	NaN	NaN	NaN	NaN	NaN	NaN	NaN	NaN	NaN	0.126165	NaN	0.135064	0.0745132	NaN	NaN	NaN	NaN	0.000703637	0.0755214	NaN	NaN	NaN	NaN	NaN	NaN
'MGd'	'Thalamus'	NaN	-0.0977433	NaN	NaN	NaN	NaN	NaN	NaN	NaN	NaN	NaN	NaN	NaN	NaN	NaN	0.0760822	NaN	NaN	NaN	NaN	NaN	NaN	NaN	NaN	NaN	NaN	0.0787302	0.0680294	0.0950713	NaN	0.0858496
'MGv'	'Thalamus'	NaN	-0.0555816	NaN	NaN	NaN	NaN	NaN	NaN	NaN	NaN	NaN	NaN	NaN	NaN	0.10454	0.0579815	NaN	NaN	NaN	NaN	NaN	NaN	NaN	NaN	NaN	0.0534822	NaN	0.0461257	NaN	NaN	NaN
'MGm'	'Thalamus'	NaN	NaN	NaN	NaN	NaN	NaN	NaN	NaN	NaN	NaN	NaN	NaN	0.0104407	NaN	0.0699117	0.0892874	NaN	NaN	NaN	NaN	NaN	NaN	NaN	NaN	NaN	0.0505991	NaN	0.0637167	NaN	NaN	NaN
'LGd'	'Thalamus'	NaN	NaN	NaN	NaN	NaN	NaN	NaN	NaN	NaN	NaN	0.0984138	NaN	NaN	0.139943	0.167853	0.121531	NaN	NaN	-0.0736086	-0.0990001	-0.0915027	NaN	-0.082265	NaN	NaN	NaN	NaN	NaN	NaN	0.0814733	NaN
'AD'	'Thalamus'	NaN	NaN	NaN	NaN	NaN	NaN	NaN	NaN	NaN	NaN	NaN	NaN	NaN	NaN	0.144549	0.16818	0.141	0.127995	NaN	NaN	NaN	NaN	NaN	NaN	0.0655831	NaN	NaN	0.0469217	NaN	0.106434	NaN
'LD'	'Thalamus'	NaN	NaN	NaN	NaN	NaN	NaN	NaN	NaN	NaN	NaN	NaN	NaN	NaN	0.127818	0.208458	0.230099	0.176988	NaN	NaN	NaN	NaN	NaN	NaN	NaN	NaN	NaN	0.0954201	NaN	NaN	0.100164	NaN
'IMD'	'Thalamus'	NaN	NaN	NaN	NaN	NaN	NaN	NaN	-0.0844025	NaN	-0.0648904	NaN	NaN	NaN	NaN	NaN	NaN	0.162283	0.107081	NaN	NaN	0.132623	NaN	NaN	NaN	0.156143	NaN	0.0982631	0.0932518	NaN	0.123049	NaN
'VMH'	'Hypothalamus'	NaN	NaN	NaN	NaN	NaN	NaN	NaN	NaN	NaN	NaN	NaN	NaN	NaN	NaN	NaN	NaN	NaN	NaN	NaN	0.131436	0.0836461	NaN	NaN	NaN	NaN	NaN	NaN	NaN	NaN	NaN	NaN
'PH'	'Hypothalamus'	NaN	NaN	NaN	NaN	NaN	NaN	NaN	NaN	NaN	NaN	NaN	NaN	NaN	NaN	0.0718005	0.141239	0.142451	0.0863471	NaN	NaN	0.0921155	0.0736528	NaN	NaN	NaN	NaN	NaN	NaN	NaN	NaN	NaN
'LHA'	'Hypothalamus'	NaN	NaN	NaN	NaN	NaN	NaN	NaN	NaN	NaN	NaN	NaN	NaN	NaN	NaN	0.159008	0.170735	NaN	NaN	NaN	NaN	NaN	NaN	NaN	NaN	NaN	NaN	NaN	NaN	NaN	NaN	NaN
'LPO'	'Hypothalamus'	NaN	-0.0449114	NaN	NaN	NaN	NaN	NaN	NaN	NaN	NaN	NaN	0.0697223	0.112825	NaN	0.139854	NaN	NaN	NaN	-0.0576194	NaN	NaN	NaN	-0.0978789	-0.0891544	NaN	NaN	NaN	-0.0760215	-0.0957849	-0.0779968	-0.0829313
'RCH'	'Hypothalamus'	NaN	NaN	NaN	NaN	NaN	0.0822525	NaN	NaN	NaN	NaN	NaN	NaN	0.110778	0.0946181	0.105478	0.102785	NaN	NaN	0.0863733	0.136687	0.084369	NaN	NaN	NaN	NaN	NaN	NaN	NaN	NaN	NaN	NaN
'STN'	'Hypothalamus'	NaN	NaN	NaN	NaN	NaN	NaN	NaN	NaN	NaN	NaN	NaN	NaN	NaN	NaN	NaN	NaN	NaN	NaN	NaN	NaN	NaN	NaN	NaN	NaN	NaN	NaN	NaN	NaN	NaN	NaN	NaN
'TU'	'Hypothalamus'	NaN	NaN	NaN	NaN	0.0698779	NaN	0.0822443	NaN	0.0658255	NaN	NaN	NaN	0.0770115	0.10449	0.113863	0.164428	NaN	NaN	0.0836855	0.0968891	NaN	NaN	NaN	NaN	NaN	NaN	NaN	NaN	NaN	NaN	NaN
'GPe'	'Pallidum'	NaN	NaN	NaN	NaN	NaN	NaN	NaN	NaN	NaN	NaN	NaN	NaN	NaN	NaN	NaN	NaN	NaN	NaN	NaN	NaN	NaN	-0.0499731	NaN	NaN	NaN	NaN	NaN	NaN	NaN	NaN	NaN
'GPi'	'Pallidum'	NaN	NaN	NaN	NaN	NaN	NaN	NaN	NaN	NaN	NaN	NaN	NaN	NaN	0.0832307	0.0861972	NaN	0.104008	NaN	NaN	NaN	NaN	NaN	-0.0561512	NaN	NaN	NaN	NaN	NaN	NaN	NaN	NaN
'SI'	'Pallidum'	NaN	NaN	NaN	NaN	NaN	NaN	NaN	NaN	NaN	NaN	NaN	NaN	0.11172	0.124125	0.195391	0.150786	NaN	NaN	-0.0172115	NaN	NaN	-0.0973939	-0.126202	-0.104987	-0.10651	-0.11215	-0.099069	-0.0855387	-0.130215	NaN	-0.0904457
'MA'	'Pallidum'	0.0519422	0.102202	NaN	0.0925419	NaN	0.0942644	NaN	NaN	0.0634644	NaN	0.0999529	0.0843105	0.116414	0.111532	0.108587	0.0568519	NaN	NaN	-0.0743686	-0.0486906	NaN	-0.116347	-0.128321	-0.0975596	-0.105015	NaN	NaN	NaN	NaN	NaN	-0.0896438
'MS'	'Pallidum'	NaN	NaN	NaN	NaN	NaN	NaN	-0.0382526	NaN	NaN	NaN	NaN	NaN	0.0651223	NaN	NaN	NaN	NaN	NaN	-0.0779008	NaN	NaN	-0.0459473	NaN	NaN	NaN	NaN	NaN	NaN	NaN	NaN	NaN
'NDB'	'Pallidum'	NaN	NaN	NaN	NaN	NaN	0.0737364	NaN	NaN	NaN	NaN	0.118574	0.100144	0.136129	0.165153	0.15271	0.179288	0.0728024	NaN	-0.0245653	NaN	-0.0583721	-0.10377	-0.129469	NaN	-0.0903411	NaN	NaN	-0.0825097	-0.123978	NaN	NaN
'TRS'	'Pallidum'	NaN	NaN	NaN	NaN	NaN	NaN	NaN	NaN	NaN	NaN	NaN	NaN	NaN	NaN	NaN	NaN	NaN	NaN	NaN	NaN	NaN	-0.0797628	NaN	NaN	NaN	NaN	NaN	NaN	NaN	NaN	NaN
'BST'	'Pallidum'	NaN	NaN	-0.0866777	NaN	-0.0462753	NaN	-0.0554552	NaN	NaN	NaN	NaN	NaN	NaN	NaN	NaN	NaN	0.11456	NaN	NaN	NaN	NaN	NaN	NaN	NaN	NaN	NaN	NaN	NaN	NaN	NaN	NaN
'CP'	'Striatum'	NaN	NaN	NaN	NaN	NaN	NaN	NaN	NaN	NaN	NaN	0.0916839	NaN	NaN	0.138144	0.204817	0.192055	0.177966	NaN	NaN	NaN	NaN	NaN	NaN	NaN	NaN	NaN	NaN	NaN	NaN	NaN	NaN
'ACB'	'Striatum'	NaN	NaN	NaN	NaN	NaN	NaN	NaN	NaN	NaN	NaN	0.123891	NaN	0.134872	0.194652	0.264328	0.296049	0.20174	0.143936	NaN	NaN	NaN	-0.0661756	-0.0952038	-0.0778335	NaN	-0.0826752	-0.0916779	NaN	-0.106733	-0.0805887	-0.115167
'FS'	'Striatum'	NaN	NaN	NaN	0.0734503	NaN	0.112454	NaN	NaN	NaN	NaN	0.0755507	NaN	0.0857895	0.13166	0.123374	NaN	NaN	NaN	-0.0407341	-0.0461298	-0.0770988	NaN	-0.129002	-0.0550674	-0.104337	NaN	NaN	-0.0810702	-0.0866301	NaN	NaN
'OT'	'Striatum'	NaN	NaN	NaN	NaN	0.0859594	0.0590047	0.099185	NaN	0.105106	NaN	0.131436	0.108569	0.165424	0.166643	0.162476	0.122279	NaN	NaN	-0.086029	-0.106972	-0.127867	-0.16258	-0.171223	-0.125552	-0.151	-0.133799	-0.118145	-0.0939184	-0.134738	NaN	NaN
'AId'	'Isocortex'	NaN	NaN	NaN	NaN	NaN	NaN	NaN	NaN	NaN	0.122683	0.141217	0.115313	0.0855049	0.165183	NaN	NaN	-0.0870748	-0.205451	-0.219804	-0.190279	-0.160423	-0.15019	-0.115663	-0.101924	-0.12294	-0.111681	-0.0684491	NaN	NaN	NaN	NaN
'AIp'	'Isocortex'	NaN	NaN	NaN	NaN	NaN	NaN	NaN	NaN	0.0702587	NaN	NaN	NaN	0.0777216	0.10318	NaN	NaN	-0.0854325	-0.162177	-0.130583	-0.129245	-0.161402	-0.135006	-0.132896	-0.145219	-0.1062	-0.158837	-0.0676319	NaN	-0.0525465	NaN	NaN
'AIv'	'Isocortex'	NaN	NaN	NaN	NaN	NaN	NaN	NaN	NaN	0.0835375	NaN	NaN	NaN	NaN	0.0956424	NaN	NaN	-0.129518	-0.192278	-0.178102	-0.17321	-0.163138	-0.163536	-0.148622	-0.145973	-0.115425	-0.143143	-0.0708133	-0.0978257	-0.110167	NaN	-0.0640113
'FRP'	'Isocortex'	NaN	NaN	NaN	NaN	NaN	NaN	NaN	NaN	NaN	NaN	NaN	NaN	NaN	0.113644	0.138907	NaN	NaN	NaN	NaN	-0.0570245	NaN	NaN	-0.0897533	NaN	NaN	-0.0784844	NaN	NaN	NaN	NaN	NaN
'MOp'	'Isocortex'	NaN	NaN	NaN	NaN	NaN	NaN	NaN	NaN	NaN	NaN	NaN	NaN	NaN	NaN	NaN	NaN	-0.119282	-0.172952	-0.226236	-0.168266	-0.124587	-0.119801	-0.0939159	NaN	NaN	NaN	NaN	NaN	NaN	NaN	NaN
'MOs'	'Isocortex'	NaN	NaN	NaN	NaN	NaN	NaN	NaN	NaN	NaN	NaN	0.115811	NaN	0.103008	NaN	0.144767	NaN	-0.137683	-0.186267	-0.238305	-0.190962	-0.181109	-0.163284	-0.167177	-0.107768	NaN	-0.123496	-0.0526621	NaN	NaN	NaN	NaN
'AUDp'	'Isocortex'	NaN	NaN	NaN	NaN	NaN	NaN	NaN	NaN	NaN	NaN	0.0800274	NaN	NaN	NaN	NaN	-0.109738	-0.157453	-0.220825	-0.198734	-0.149329	-0.1626	-0.140182	-0.124707	-0.119115	NaN	-0.0908771	NaN	NaN	NaN	NaN	NaN
'AUDv'	'Isocortex'	NaN	NaN	NaN	NaN	NaN	NaN	NaN	NaN	0.0490733	NaN	0.0785763	NaN	NaN	NaN	NaN	-0.0738344	-0.187058	-0.218291	-0.228305	-0.167697	-0.158222	-0.153352	-0.129795	-0.132007	NaN	NaN	NaN	NaN	NaN	NaN	NaN
'SSp-n'	'Isocortex'	NaN	NaN	NaN	0.0995064	NaN	NaN	0.108006	0.111089	0.083068	0.12865	0.157349	0.144606	0.120852	0.179131	0.141255	NaN	-0.143681	-0.266103	-0.2702	-0.206982	-0.182584	-0.135154	-0.128809	NaN	NaN	NaN	NaN	NaN	NaN	NaN	NaN
'SSp-bfd'	'Isocortex'	NaN	NaN	0.108072	0.113663	0.129782	NaN	NaN	NaN	0.134197	0.191227	0.197119	0.196644	0.153337	0.14605	NaN	-0.229337	-0.454211	-0.50136	-0.427364	-0.292053	-0.230588	-0.200594	-0.142343	-0.106114	NaN	NaN	NaN	NaN	NaN	NaN	NaN
'SSp-ll'	'Isocortex'	NaN	NaN	NaN	NaN	NaN	NaN	NaN	NaN	NaN	NaN	NaN	NaN	NaN	NaN	NaN	NaN	NaN	NaN	-0.133932	-0.105107	-0.0950867	NaN	NaN	-0.0579814	NaN	NaN	NaN	NaN	NaN	NaN	NaN
'SSp-m'	'Isocortex'	NaN	NaN	NaN	NaN	NaN	NaN	NaN	0.120251	0.0787952	NaN	0.144612	0.151673	0.108962	0.150832	0.139988	NaN	-0.184241	-0.292076	-0.276835	-0.15723	-0.138424	-0.08783	NaN	NaN	NaN	NaN	NaN	NaN	NaN	NaN	NaN
'SSp-ul'	'Isocortex'	NaN	NaN	NaN	NaN	NaN	NaN	NaN	NaN	0.0761565	NaN	0.140459	0.145769	NaN	NaN	NaN	NaN	-0.215612	-0.23978	-0.205819	-0.162316	-0.0940894	-0.0938688	NaN	-0.0566641	NaN	NaN	NaN	NaN	NaN	NaN	NaN
'SSp-tr'	'Isocortex'	NaN	NaN	NaN	NaN	NaN	0.112548	NaN	NaN	NaN	NaN	0.111358	0.114373	0.105926	0.140861	NaN	NaN	-0.100579	-0.141079	-0.203288	-0.200288	-0.219047	-0.19017	-0.130163	-0.13857	NaN	-0.0699417	NaN	NaN	NaN	NaN	NaN
'SSs'	'Isocortex'	NaN	NaN	0.102733	NaN	NaN	NaN	NaN	NaN	NaN	0.156952	0.17147	NaN	NaN	0.181637	NaN	-0.15028	-0.328719	-0.411272	-0.36472	-0.209719	-0.190682	-0.135766	NaN	-0.100387	NaN	NaN	NaN	NaN	NaN	NaN	NaN
'GU'	'Isocortex'	NaN	NaN	NaN	NaN	NaN	NaN	NaN	NaN	0.0739921	0.11846	0.119173	NaN	NaN	0.144421	0.10366	NaN	NaN	-0.149525	-0.168712	-0.168333	-0.0971034	NaN	NaN	NaN	NaN	NaN	NaN	NaN	NaN	NaN	NaN
'VISC'	'Isocortex'	NaN	NaN	NaN	NaN	NaN	NaN	NaN	NaN	0.0867648	NaN	0.1037	NaN	NaN	0.137738	NaN	NaN	-0.154897	-0.251392	-0.21879	-0.150712	-0.185048	-0.123958	-0.101586	-0.0839847	NaN	-0.117836	NaN	NaN	NaN	NaN	NaN
'AUDd'	'Isocortex'	0.0866625	NaN	NaN	NaN	0.0885714	NaN	0.106827	NaN	0.0867988	0.12847	0.14799	0.13337	0.116469	0.140686	NaN	NaN	-0.191907	-0.260245	-0.258687	-0.199388	-0.206006	-0.211174	-0.161748	-0.149273	-0.0927429	-0.119791	NaN	NaN	NaN	NaN	NaN
'PTLp'	'Isocortex'	NaN	NaN	NaN	NaN	0.0843004	0.0860384	0.122	NaN	0.0977033	NaN	0.159424	0.130011	0.147832	0.173639	0.186128	0.0924489	NaN	-0.201042	-0.276908	-0.277708	-0.312346	-0.296186	-0.264853	-0.247722	-0.190733	-0.210869	-0.155952	-0.101576	-0.1035	NaN	-0.0626601
'TEa'	'Isocortex'	NaN	NaN	NaN	NaN	NaN	NaN	NaN	NaN	NaN	NaN	0.107679	NaN	NaN	NaN	NaN	NaN	-0.115094	-0.212985	-0.260718	-0.23282	-0.266678	-0.219659	-0.207943	-0.196773	-0.173901	-0.165167	-0.109102	-0.100549	-0.114259	NaN	NaN
'PERI'	'Isocortex'	NaN	0.0527687	0.0839233	NaN	NaN	NaN	0.126712	NaN	0.11866	NaN	0.171838	0.12664	0.160112	0.20086	0.152823	NaN	-0.110568	-0.240679	-0.245354	-0.204542	-0.214635	-0.207578	-0.20365	-0.168369	-0.130115	NaN	-0.0760136	-0.115812	NaN	NaN	NaN
'ECT'	'Isocortex'	NaN	NaN	NaN	NaN	0.0833602	NaN	0.120015	NaN	0.107085	NaN	0.182427	0.170387	0.180365	0.192532	0.179606	NaN	-0.0962163	-0.240696	-0.296853	-0.258592	-0.28296	-0.252465	-0.252057	-0.236737	-0.226133	-0.205697	-0.153388	-0.152124	-0.135462	-0.0984834	-0.101586
'RSPagl'	'Isocortex'	NaN	NaN	NaN	NaN	0.0703512	NaN	0.113011	NaN	0.0912259	0.12957	0.141597	0.165537	0.203282	0.210136	0.187315	NaN	NaN	-0.118132	-0.194759	-0.244084	-0.260312	-0.261052	-0.264243	-0.227071	-0.172931	-0.203504	-0.154775	-0.128383	-0.158495	-0.117692	NaN
'RSPd'	'Isocortex'	NaN	NaN	0.0622734	NaN	NaN	NaN	NaN	NaN	0.109832	0.145392	0.187314	0.134807	0.174694	0.210986	0.229713	NaN	NaN	NaN	-0.156469	-0.169666	-0.204095	-0.193699	-0.199736	-0.201923	NaN	-0.17604	-0.149499	NaN	NaN	NaN	NaN
'RSPv'	'Isocortex'	NaN	NaN	NaN	NaN	NaN	NaN	NaN	NaN	0.0825732	0.115454	0.15661	0.132487	0.162905	0.196702	0.212783	NaN	NaN	NaN	-0.203464	-0.250144	-0.273996	-0.276193	-0.255131	-0.237114	-0.180882	-0.219569	-0.158122	-0.10346	NaN	NaN	NaN
'IA'	'Striatum'	NaN	NaN	0.0877094	NaN	0.104619	NaN	NaN	0.106555	0.072042	NaN	0.113767	0.138752	0.113662	0.172215	0.111747	0.0800662	NaN	NaN	NaN	NaN	NaN	NaN	NaN	NaN	NaN	NaN	NaN	NaN	NaN	NaN	NaN
'AAA'	'Striatum'	0.0422082	NaN	0.0835754	0.126047	0.0973756	0.131752	0.146092	0.11521	0.1011	NaN	0.124971	0.126109	0.174598	0.153426	0.178484	0.094744	NaN	NaN	-0.103952	-0.0901755	-0.0729141	-0.111702	-0.129491	-0.111976	-0.100471	-0.103661	-0.102795	-0.0861638	-0.113691	NaN	-0.108466
'CEA'	'Striatum'	NaN	NaN	NaN	NaN	NaN	NaN	NaN	NaN	0.0962092	0.0899193	0.16125	0.116236	0.122143	0.193021	0.14088	0.114448	NaN	-0.0860829	-0.00674687	NaN	NaN	-0.0731495	-0.072209	NaN	-0.0546204	-0.132266	-0.0467653	-0.119661	-0.102468	NaN	NaN
'MEA'	'Striatum'	0.0790243	NaN	0.0711674	NaN	NaN	NaN	0.127552	NaN	0.126056	0.122405	0.160014	0.120743	0.135732	0.197406	0.175875	0.111211	NaN	-0.117908	-0.0885653	-0.0814052	-0.126505	-0.0696688	-0.111786	-0.130883	-0.0645633	-0.151216	-0.0662641	-0.121639	-0.101477	NaN	-0.11601
'CLA'	'Cortical Subplate'	0.0603758	NaN	NaN	NaN	NaN	NaN	NaN	NaN	NaN	NaN	NaN	NaN	NaN	NaN	NaN	NaN	NaN	-0.0940427	-0.0913947	-0.0653376	-0.0732051	NaN	-0.0775032	NaN	NaN	NaN	NaN	NaN	NaN	NaN	NaN
'EPd'	'Cortical Subplate'	NaN	NaN	0.0955177	NaN	NaN	0.129571	0.13339	NaN	0.111682	0.120375	0.182969	0.13185	0.15199	0.222914	0.183814	0.128264	NaN	-0.159145	-0.102577	-0.116586	-0.139873	-0.137275	-0.159342	-0.136361	-0.0915479	-0.154312	NaN	-0.118283	-0.122309	NaN	-0.0951632
'EPv'	'Cortical Subplate'	NaN	NaN	0.0855963	NaN	NaN	NaN	NaN	NaN	0.132783	NaN	0.120166	0.152319	0.157765	0.163663	0.130266	0.0727082	NaN	NaN	-0.078121	NaN	NaN	NaN	-0.0754549	NaN	NaN	-0.0833924	NaN	NaN	NaN	NaN	NaN
'LA'	'Cortical Subplate'	NaN	NaN	0.0711395	NaN	NaN	NaN	0.103637	NaN	0.109144	0.0973015	0.162441	0.118306	0.114842	0.181701	0.148755	NaN	NaN	-0.10967	-0.10563	-0.0950162	-0.0953851	-0.145353	-0.0983552	-0.0919796	NaN	-0.0788317	NaN	-0.0754907	NaN	NaN	-0.0982532
'BLA'	'Cortical Subplate'	NaN	NaN	0.100498	NaN	0.122037	0.13046	0.089819	NaN	0.10207	0.100898	0.174535	0.162491	0.153892	0.207175	0.142147	0.103859	NaN	NaN	-0.0683351	-0.0687046	NaN	NaN	NaN	-0.0579207	NaN	NaN	NaN	NaN	NaN	NaN	NaN
'BMA'	'Cortical Subplate'	0.0679295	NaN	0.119214	NaN	0.139491	NaN	NaN	0.075969	0.103773	0.106146	0.113948	0.149435	0.147508	0.169141	0.156849	0.0701554	NaN	NaN	NaN	NaN	NaN	-0.0439774	NaN	NaN	NaN	-0.106261	-0.0659429	NaN	NaN	NaN	NaN
'PA'	'Cortical Subplate'	NaN	NaN	NaN	NaN	NaN	NaN	NaN	NaN	0.116399	0.0667514	0.0870002	0.0983603	0.0760055	0.100732	NaN	NaN	NaN	-0.105491	-0.0789292	NaN	-0.0971356	NaN	-0.112806	-0.119756	NaN	NaN	-0.0439957	NaN	NaN	NaN	NaN
'VISal'	'Isocortex'	0.0614572	NaN	NaN	NaN	0.037493	NaN	0.109212	NaN	NaN	0.0880786	0.135919	NaN	0.0875817	0.130995	0.184158	NaN	NaN	-0.136747	-0.150619	-0.130406	-0.194488	-0.153633	-0.207682	-0.156054	-0.14012	-0.141912	-0.105618	NaN	NaN	NaN	NaN
'VISam'	'Isocortex'	NaN	NaN	NaN	0.103488	0.0959559	0.102114	0.118016	NaN	0.0724164	0.0830016	0.152097	0.119088	0.168806	0.19866	0.169849	NaN	NaN	-0.218566	-0.275332	-0.321633	-0.311607	-0.310412	-0.291481	-0.277875	-0.273827	-0.233848	-0.191328	-0.141914	-0.183315	NaN	-0.0780285
'VISl'	'Isocortex'	NaN	NaN	0.103597	0.0784134	NaN	NaN	NaN	NaN	0.052483	NaN	0.124618	0.0897883	0.134008	0.107951	NaN	NaN	NaN	-0.122908	-0.171994	-0.220802	-0.184095	-0.159809	-0.185261	-0.190479	-0.144419	-0.120213	-0.13494	-0.0881949	NaN	-0.065742	NaN
'VISp'	'Isocortex'	NaN	NaN	NaN	NaN	0.0886635	NaN	0.117289	0.11349	0.118767	0.133945	0.150702	0.141232	0.178623	0.186345	0.193867	NaN	NaN	-0.237414	-0.284331	-0.272884	-0.285161	-0.247788	-0.266209	-0.260694	-0.210489	-0.214057	-0.157715	-0.120154	NaN	NaN	-0.0856674
'VISpm'	'Isocortex'	NaN	NaN	NaN	NaN	0.0708005	NaN	0.0679708	0.116841	0.093745	0.103203	0.149282	0.159731	0.1793	0.184035	0.193487	0.111783	NaN	-0.0854142	-0.164265	-0.198595	-0.221662	-0.207312	-0.207729	-0.235233	-0.133089	-0.130022	-0.0816186	NaN	NaN	NaN	NaN
'CA1'	'Hippocampal Formation'	0.10674	0.133783	0.136277	0.145681	0.13819	0.168322	0.19085	0.189399	0.218166	0.246218	0.299109	0.271693	0.288489	0.287265	0.249779	NaN	-0.100339	-0.216459	-0.286847	-0.335144	-0.359109	-0.377776	-0.359227	-0.325915	-0.281213	-0.259806	-0.224762	-0.189065	-0.166048	-0.175196	-0.147367
'CA2'	'Hippocampal Formation'	NaN	NaN	NaN	NaN	0.0718396	NaN	NaN	0.104221	0.124714	0.140312	0.156329	0.133429	0.143498	0.163575	0.161682	0.116465	NaN	-0.0918765	-0.163187	-0.200411	-0.207004	-0.224148	-0.195419	-0.208635	-0.164331	-0.172639	-0.0956973	NaN	-0.114785	NaN	-0.074557
'CA3'	'Hippocampal Formation'	NaN	NaN	0.104707	NaN	0.0959984	0.114402	0.117087	0.146319	0.162028	0.166331	0.212974	0.174896	0.215058	0.231559	0.251829	0.134754	NaN	-0.102464	-0.20769	-0.192218	-0.242013	-0.214976	-0.212604	-0.197299	-0.155299	-0.180935	-0.113716	-0.0953763	NaN	NaN	-0.0848122
'DG'	'Hippocampal Formation'	0.131311	0.137861	0.130636	0.15927	0.150465	0.214372	0.202537	0.219433	0.203708	0.249066	0.298316	0.284967	0.288802	0.325735	0.294777	NaN	-0.152454	-0.316052	-0.442288	-0.454012	-0.507864	-0.502029	-0.456037	-0.415871	-0.315355	-0.320285	-0.261838	-0.184635	-0.172279	-0.154562	-0.125531
'ENTl'	'Hippocampal Formation'	NaN	0.07663	0.120524	0.103039	NaN	0.100205	0.131455	0.109594	0.11102	0.107599	0.156652	0.148743	0.157851	0.187933	0.133803	NaN	-0.120751	-0.21472	-0.223791	-0.205398	-0.187004	-0.176948	-0.148936	-0.123123	NaN	NaN	NaN	NaN	NaN	NaN	NaN
'ENTm'	'Hippocampal Formation'	NaN	0.117799	0.13776	NaN	0.149331	0.148049	0.15671	0.180535	0.151775	0.202192	0.26166	0.228578	0.21999	0.196069	0.11188	NaN	-0.209921	-0.301694	-0.334985	-0.333506	-0.317023	-0.300272	-0.26058	-0.268411	-0.210031	NaN	-0.133514	-0.140908	-0.12284	NaN	-0.109783
'PAR'	'Hippocampal Formation'	0.126378	0.169647	0.160098	0.113768	0.151054	0.15455	0.191027	0.160312	0.176872	0.203631	0.245718	0.257178	0.220897	0.255092	0.169598	NaN	-0.240075	-0.341987	-0.384146	-0.402937	-0.416742	-0.413552	-0.301239	-0.31439	-0.231171	-0.224172	-0.127087	-0.145711	-0.127005	-0.100717	-0.0956735
'POST'	'Hippocampal Formation'	NaN	NaN	NaN	NaN	NaN	NaN	NaN	NaN	NaN	NaN	NaN	NaN	NaN	NaN	NaN	NaN	-0.0793695	-0.118337	-0.159309	-0.180281	-0.124115	-0.171658	-0.173275	-0.134888	NaN	NaN	NaN	NaN	NaN	NaN	NaN
'PRE'	'Hippocampal Formation'	NaN	0.12209	0.115546	NaN	0.121599	0.120186	0.136902	0.152097	0.141324	0.179142	0.227545	0.174537	0.194497	0.200371	0.133676	NaN	-0.158107	-0.27659	-0.344147	-0.374482	-0.355723	-0.406072	-0.308723	-0.290117	-0.189266	-0.231163	-0.144348	NaN	NaN	NaN	-0.0936393
'SUBd'	'Hippocampal Formation'	NaN	NaN	0.121058	0.158385	0.15238	0.114474	0.19106	0.200645	0.18466	0.265497	0.254613	0.248623	0.234006	0.222425	0.165529	NaN	-0.225675	-0.331052	-0.397718	-0.459261	-0.467659	-0.453753	-0.438238	-0.383126	-0.332737	-0.295478	-0.238199	-0.183617	-0.182865	-0.158603	-0.152718
'SUBv'	'Hippocampal Formation'	NaN	0.120921	0.118793	0.115396	0.13091	0.138936	0.174186	0.176602	0.195064	0.197003	0.264795	0.233232	0.246558	0.234088	0.178394	NaN	-0.169255	-0.256701	-0.301815	-0.281753	-0.33197	-0.31302	-0.246064	-0.207689	-0.190373	-0.215399	-0.12512	-0.119076	NaN	NaN	NaN
'MOB'	'Olfactory Areas'	NaN	NaN	NaN	NaN	NaN	NaN	NaN	NaN	NaN	NaN	0.100696	0.0898637	0.0791024	0.127154	NaN	NaN	NaN	-0.0957948	-0.101768	-0.110115	-0.120672	-0.0880197	-0.103326	-0.112352	NaN	NaN	NaN	NaN	NaN	NaN	NaN
'AON'	'Olfactory Areas'	NaN	NaN	NaN	NaN	0.0675335	NaN	NaN	NaN	NaN	NaN	0.104301	0.113554	0.105867	0.163389	0.143669	NaN	NaN	-0.0548776	-0.10639	-0.143039	-0.144309	-0.15463	-0.14962	-0.123364	-0.146881	NaN	-0.152924	-0.0716303	NaN	-0.0625373	NaN
'TT'	'Olfactory Areas'	NaN	NaN	NaN	NaN	NaN	NaN	NaN	NaN	NaN	NaN	0.0983991	0.0925967	0.122997	0.152397	0.143485	NaN	NaN	-0.0499679	-0.106267	-0.104509	-0.126256	-0.117007	-0.0618864	NaN	NaN	NaN	-0.0494864	NaN	-0.0589631	NaN	NaN
'DP'	'Olfactory Areas'	NaN	NaN	NaN	NaN	NaN	NaN	NaN	NaN	NaN	NaN	NaN	NaN	NaN	NaN	NaN	NaN	0.0958164	NaN	-0.0513031	NaN	NaN	NaN	NaN	NaN	NaN	NaN	NaN	0.0794625	NaN	NaN	NaN
'PIR'	'Olfactory Areas'	NaN	NaN	0.11486	NaN	NaN	0.148741	0.160807	NaN	0.133053	0.147621	0.188103	0.183918	0.171737	0.208787	0.178501	NaN	-0.0892535	-0.198801	-0.17015	-0.149469	-0.195255	-0.180126	-0.164244	-0.157065	-0.113136	-0.175378	-0.084084	-0.128971	-0.139161	NaN	-0.106316
'NLOT'	'Olfactory Areas'	0.0806737	NaN	0.0996535	NaN	0.105786	0.126927	0.138648	0.113804	NaN	0.132123	0.105655	0.134983	0.164941	0.181396	0.15987	0.074976	-0.0685319	-0.0586271	-0.0719561	-0.0729549	NaN	-0.117108	-0.0706236	NaN	NaN	NaN	-0.0747478	NaN	-0.102562	NaN	-0.069733
'COAa'	'Olfactory Areas'	0.0900489	NaN	0.0857555	NaN	0.124678	0.117398	0.149746	NaN	NaN	0.129406	0.110337	0.149522	0.197451	0.179794	0.146252	0.078652	NaN	NaN	NaN	NaN	NaN	NaN	NaN	NaN	NaN	-0.0695201	NaN	NaN	-0.0970561	-0.0569871	NaN
'ACAd'	'Isocortex'	NaN	NaN	NaN	NaN	NaN	NaN	NaN	NaN	NaN	NaN	NaN	NaN	NaN	NaN	NaN	NaN	-0.109939	-0.17638	-0.2519	-0.23734	-0.209573	-0.196609	-0.170864	-0.143246	NaN	-0.123503	-0.0763537	NaN	NaN	NaN	NaN
'ACAv'	'Isocortex'	NaN	NaN	NaN	NaN	NaN	NaN	NaN	NaN	NaN	NaN	0.0804596	NaN	NaN	NaN	NaN	NaN	-0.0805903	-0.152111	-0.217543	-0.176746	-0.196448	-0.181195	-0.135946	-0.103963	NaN	NaN	NaN	NaN	NaN	NaN	NaN
'PL'	'Isocortex'	NaN	NaN	NaN	NaN	NaN	NaN	NaN	NaN	NaN	NaN	NaN	NaN	NaN	NaN	NaN	NaN	NaN	NaN	-0.11976	-0.107567	-0.0983434	-0.10784	-0.0911427	-0.0836183	NaN	NaN	-0.0508155	NaN	NaN	NaN	NaN
'ILA'	'Isocortex'	NaN	NaN	NaN	NaN	NaN	NaN	NaN	NaN	NaN	NaN	NaN	NaN	NaN	NaN	NaN	NaN	NaN	NaN	-0.171304	-0.119207	-0.105209	-0.102402	-0.0702874	NaN	NaN	NaN	NaN	NaN	NaN	NaN	NaN
'ORBl'	'Isocortex'	NaN	NaN	NaN	NaN	NaN	NaN	NaN	NaN	NaN	NaN	NaN	NaN	NaN	NaN	0.118445	NaN	-0.101536	-0.144171	-0.188316	-0.137759	-0.0990902	-0.110086	NaN	NaN	NaN	NaN	NaN	NaN	NaN	NaN	NaN
'ORBm'	'Isocortex'	NaN	NaN	NaN	NaN	NaN	NaN	NaN	NaN	NaN	NaN	0.0998754	NaN	NaN	NaN	NaN	NaN	NaN	-0.0784452	-0.130703	-0.112485	-0.104536	-0.108446	-0.0811863	-0.0956416	-0.0424338	-0.0697225	-0.0522095	NaN	NaN	NaN	NaN
'ORBvl'	'Isocortex'	NaN	NaN	NaN	NaN	NaN	NaN	NaN	NaN	NaN	NaN	NaN	NaN	NaN	NaN	NaN	NaN	NaN	-0.0562807	-0.115876	-0.0955814	-0.0793155	-0.0715111	-0.0821912	-0.0614326	NaN	-0.0488128	NaN	NaN	NaN	NaN	NaN

## Sheet: nrem_rem
nrem_rem		-30(s)	-28	-26	-24	-22	-20	-18	-16	-14	-12	-10	-8	-6	-4	-2	0	2	4	6	8	10	12	14	16	18	20	22	24	26	28	30
'DR'	'Midbrain'	NaN	0.268451	NaN	NaN	NaN	NaN	NaN	NaN	NaN	0.343176	NaN	0.343981	NaN	NaN	0.406257	0.345106	NaN	0.304618	NaN	NaN	0.26838	NaN	NaN	NaN	0.197805	NaN	NaN	NaN	0.287776	NaN	NaN
'RN'	'Midbrain'	NaN	NaN	NaN	NaN	NaN	NaN	NaN	NaN	NaN	NaN	NaN	NaN	NaN	NaN	NaN	NaN	NaN	NaN	0.335134	0.16219	0.435009	0.43897	0.497027	0.425195	0.323769	0.242814	0.422487	0.618323	0.626345	NaN	0.376369
'SNc'	'Midbrain'	NaN	0.221796	NaN	0.276454	NaN	NaN	NaN	NaN	NaN	NaN	NaN	0.358554	NaN	NaN	NaN	0.402608	NaN	0.52765	NaN	NaN	0.472535	0.304515	0.570166	0.631083	0.628274	NaN	0.473151	0.412284	0.657053	0.531806	0.35046
'PPN'	'Midbrain'	NaN	NaN	NaN	NaN	NaN	NaN	NaN	NaN	NaN	NaN	NaN	0.278366	NaN	0.217957	0.256591	NaN	NaN	NaN	NaN	NaN	0.391758	NaN	NaN	0.400803	0.427736	0.329509	NaN	NaN	0.389986	NaN	0.473346
'ICe'	'Midbrain'	NaN	NaN	NaN	NaN	NaN	NaN	NaN	NaN	NaN	NaN	NaN	NaN	NaN	NaN	NaN	NaN	NaN	NaN	NaN	0.382878	0.265639	NaN	0.263754	0.500135	NaN	NaN	0.482422	0.42905	0.436163	0.514377	0.451722
'VTA'	'Midbrain'	NaN	NaN	NaN	NaN	NaN	NaN	NaN	NaN	NaN	0.157555	NaN	0.317869	NaN	NaN	0.280954	NaN	0.394705	0.572214	NaN	0.352523	0.384749	0.362956	0.495882	0.535064	0.394486	0.39942	0.353979	0.4882	0.487965	0.443129	0.330965
'VPL'	'Thalamus'	NaN	NaN	NaN	NaN	NaN	0.10342	NaN	NaN	NaN	0.332038	NaN	NaN	0.28597	NaN	NaN	NaN	0.287414	NaN	NaN	NaN	0.407933	0.198611	0.295663	NaN	0.295959	0.286513	0.356568	NaN	0.189911	0.361431	0.307545
'VPM'	'Thalamus'	NaN	NaN	NaN	NaN	NaN	0.104459	NaN	0.24051	NaN	0.238651	NaN	NaN	0.136078	NaN	NaN	NaN	NaN	NaN	NaN	NaN	0.244065	NaN	0.277973	0.251093	0.292519	0.217727	NaN	NaN	0.201034	0.526545	0.530234
'LGv'	'Thalamus'	NaN	NaN	NaN	0.202008	0.344193	NaN	NaN	0.284393	NaN	NaN	0.237966	NaN	NaN	NaN	NaN	NaN	NaN	0.456306	0.383783	0.300286	0.33546	0.266271	0.347749	0.4079	0.369077	0.21577	0.393013	0.490153	0.343412	0.486952	0.40495
'AV'	'Thalamus'	NaN	NaN	NaN	NaN	NaN	NaN	NaN	NaN	NaN	NaN	NaN	0.272318	0.252034	NaN	0.409925	0.430286	0.290181	0.520305	0.456303	NaN	0.499706	NaN	0.589072	0.494383	0.42694	0.430493	0.331202	0.390171	0.456975	0.50557	0.527683
'POL'	'Thalamus'	NaN	NaN	NaN	NaN	NaN	NaN	NaN	NaN	NaN	NaN	0.334783	NaN	NaN	NaN	0.181776	NaN	NaN	0.317402	NaN	NaN	0.544262	0.30822	0.325303	0.351723	0.506203	NaN	0.372379	0.454331	0.34273	NaN	0.527604
'PO'	'Thalamus'	NaN	NaN	NaN	NaN	NaN	NaN	NaN	NaN	NaN	NaN	NaN	NaN	NaN	NaN	0.216341	NaN	0.214386	0.351221	NaN	NaN	0.421758	0.30741	0.407483	0.515881	0.5081	0.313412	0.443861	0.471165	0.417852	0.523818	0.690641
'MGm'	'Thalamus'	NaN	NaN	NaN	NaN	NaN	NaN	NaN	NaN	NaN	0.383031	NaN	NaN	0.18086	0.401363	NaN	NaN	0.19116	NaN	NaN	0.273354	0.528411	0.362912	0.361923	0.402749	0.423549	0.39635	0.444761	0.565035	0.460426	0.44204	0.632727
'MGv'	'Thalamus'	NaN	NaN	NaN	NaN	NaN	0.282677	NaN	0.38735	NaN	0.507676	NaN	0.346592	0.204428	0.412583	NaN	NaN	NaN	0.315241	NaN	0.235252	0.368949	0.289214	NaN	0.326037	0.412083	0.227417	0.34213	0.457705	0.317527	0.379433	0.521383
'MGd'	'Thalamus'	NaN	NaN	NaN	NaN	NaN	NaN	NaN	NaN	NaN	NaN	NaN	NaN	NaN	NaN	NaN	NaN	NaN	0.177054	NaN	NaN	NaN	0.185918	0.163003	NaN	0.335074	0.290352	NaN	0.364152	0.355493	NaN	0.457063
'ACAd'	'Isocortex'	0.392801	NaN	NaN	0.337206	NaN	NaN	NaN	0.503345	NaN	NaN	0.385645	0.289593	0.308575	NaN	0.437381	0.522784	0.560943	0.705216	0.514704	0.629864	0.786485	0.805454	0.875985	1.02018	0.942122	0.911099	0.929356	1.00678	0.907035	0.90271	1.02961
'ACAv'	'Isocortex'	NaN	NaN	NaN	NaN	NaN	NaN	NaN	NaN	NaN	NaN	0.340539	0.368128	NaN	NaN	0.38357	0.396542	0.476328	0.566815	NaN	0.406232	0.576644	0.57434	0.640125	0.613526	0.483814	0.383783	NaN	0.57459	0.463446	NaN	0.508066
'PL'	'Isocortex'	NaN	NaN	NaN	NaN	NaN	NaN	NaN	0.365649	NaN	NaN	NaN	0.149999	NaN	NaN	NaN	NaN	0.479974	0.514417	NaN	0.615764	0.670592	0.64658	0.593527	0.851959	0.774538	0.689109	0.588076	0.730959	0.637229	0.667359	0.786818
'ILA'	'Isocortex'	NaN	NaN	NaN	NaN	NaN	NaN	NaN	NaN	NaN	NaN	NaN	NaN	NaN	NaN	NaN	NaN	0.394641	0.344892	NaN	0.501934	0.582641	0.320882	0.433741	0.515104	0.436853	NaN	0.464451	0.412314	NaN	NaN	0.430795
'ORBl'	'Isocortex'	NaN	NaN	NaN	NaN	NaN	NaN	NaN	NaN	NaN	NaN	NaN	NaN	NaN	NaN	NaN	NaN	NaN	NaN	NaN	0.278189	0.473471	0.379935	0.380324	0.411087	0.382474	0.378302	0.450497	0.555288	0.389913	0.384771	0.59258
'ORBm'	'Isocortex'	NaN	NaN	NaN	NaN	NaN	NaN	NaN	NaN	NaN	NaN	NaN	0.122832	NaN	NaN	NaN	NaN	0.408341	0.447526	NaN	0.447192	0.611478	0.578936	0.587023	0.631302	0.634462	0.512283	0.578104	0.589929	0.487189	0.367662	0.597426
'ORBvl'	'Isocortex'	NaN	NaN	NaN	NaN	NaN	NaN	NaN	0.276149	NaN	NaN	0.240464	NaN	NaN	NaN	NaN	NaN	0.264286	NaN	NaN	0.344822	0.490239	0.440438	0.386145	0.495386	0.541313	0.406382	0.532256	0.48964	0.510628	0.47459	0.648462
'AId'	'Isocortex'	NaN	NaN	NaN	0.302984	NaN	NaN	NaN	NaN	NaN	NaN	NaN	NaN	NaN	NaN	NaN	NaN	0.305213	NaN	NaN	0.368803	0.430684	NaN	0.482131	0.525478	0.644242	0.643691	0.58985	0.764114	0.752146	0.620099	0.881126
'AIp'	'Isocortex'	NaN	0.370388	0.187764	NaN	0.358515	NaN	NaN	NaN	NaN	NaN	NaN	NaN	NaN	NaN	0.280462	NaN	0.313564	0.365185	0.309566	0.36978	NaN	0.360414	0.41421	NaN	0.490732	0.618512	0.559383	0.66516	0.7718	0.736218	0.56223
'AIv'	'Isocortex'	NaN	NaN	NaN	NaN	NaN	0.161946	NaN	0.301583	NaN	NaN	NaN	NaN	0.150043	NaN	NaN	NaN	0.221962	NaN	NaN	0.277189	0.395697	NaN	0.346376	0.490009	0.587149	0.518858	0.479617	0.624706	0.659986	0.662266	0.631852
'GU'	'Isocortex'	NaN	NaN	NaN	NaN	0.287109	NaN	NaN	0.313358	0.35444	0.249247	NaN	NaN	NaN	NaN	0.289231	0.322434	0.449591	0.532055	NaN	0.344898	0.466495	NaN	0.564364	0.540969	0.528454	0.622714	0.613413	0.682978	0.872639	0.693667	0.786692
'VISC'	'Isocortex'	NaN	0.316896	NaN	0.293141	0.355984	NaN	NaN	NaN	0.393069	0.327227	NaN	0.400738	NaN	0.339108	0.263524	0.360751	0.397282	0.413763	0.341856	0.361761	NaN	0.361702	0.446422	NaN	0.496059	0.528017	0.544773	0.77639	0.817362	0.785237	0.770577
'FRP'	'Isocortex'	NaN	NaN	NaN	NaN	0.321539	NaN	NaN	0.394125	NaN	0.313942	0.229467	NaN	0.348277	0.244178	0.390119	0.369511	0.453791	0.362154	0.315086	0.442289	0.491659	0.480989	0.53417	0.53813	0.469288	0.362814	0.468664	0.743626	0.571521	0.557399	0.522895
'MOp'	'Isocortex'	NaN	NaN	NaN	0.320492	0.405979	NaN	NaN	0.387192	NaN	0.438508	0.303378	0.238147	0.211903	0.387861	0.30542	0.353279	0.316548	NaN	NaN	0.307142	0.561403	0.464121	0.427819	0.559871	0.573627	0.557388	0.484946	0.733063	0.725144	0.629513	0.786871
'MOs'	'Isocortex'	NaN	0.293527	0.376564	NaN	0.453989	NaN	NaN	0.381617	NaN	NaN	NaN	0.196684	NaN	0.435481	0.375445	0.421046	0.426991	0.437452	NaN	0.497205	0.720378	0.56646	0.644163	0.806921	0.841844	0.746596	0.699087	0.935934	0.806338	0.822193	0.966007
'SPFp'	'Thalamus'	NaN	NaN	NaN	NaN	NaN	NaN	NaN	NaN	NaN	NaN	0.176663	NaN	NaN	0.295204	NaN	NaN	0.185484	0.483633	NaN	0.252903	0.545379	0.434359	0.447269	0.408193	0.608006	0.321371	0.516748	0.700793	0.53845	0.58419	0.718572
'CL'	'Thalamus'	NaN	NaN	NaN	NaN	NaN	NaN	NaN	NaN	NaN	NaN	NaN	0.243717	0.22316	NaN	0.231905	NaN	0.174131	0.359589	0.285043	0.309496	0.43478	0.633546	0.514201	0.626365	0.719605	0.501199	0.615835	0.627709	0.635018	0.663292	0.709491
'CM'	'Thalamus'	NaN	NaN	NaN	NaN	NaN	NaN	NaN	NaN	NaN	NaN	NaN	NaN	0.244615	NaN	NaN	NaN	0.252277	0.448706	NaN	0.504351	0.539049	0.466312	0.516147	0.751612	0.665999	0.654349	0.578296	0.579532	0.640616	0.639622	0.556185
'RH'	'Thalamus'	NaN	NaN	NaN	NaN	NaN	NaN	-0.271237	NaN	-0.133233	NaN	NaN	NaN	0.133515	0.374491	0.233153	NaN	0.411236	0.517284	0.318755	0.57803	0.649612	0.619901	0.634203	0.710681	0.61679	0.638378	0.495956	0.705644	0.564438	0.689005	0.655208
'SMT'	'Thalamus'	NaN	NaN	NaN	NaN	NaN	NaN	NaN	NaN	NaN	NaN	NaN	NaN	NaN	0.347831	0.15735	NaN	0.290431	0.383228	NaN	0.437745	0.677643	0.497744	0.649697	0.675691	0.740497	0.638564	0.483235	0.553194	0.484837	0.570104	0.572792
'MD'	'Thalamus'	NaN	NaN	NaN	NaN	NaN	NaN	NaN	NaN	NaN	NaN	NaN	0.135515	0.125607	NaN	0.242153	0.220526	0.254576	0.381012	0.453986	0.380284	0.697138	0.572019	0.55648	0.709692	0.76301	0.685539	0.578553	0.716049	0.613878	0.470067	0.607398
'IMD'	'Thalamus'	NaN	NaN	NaN	NaN	NaN	NaN	NaN	NaN	NaN	NaN	NaN	NaN	NaN	NaN	NaN	NaN	NaN	0.282307	NaN	0.306447	0.329799	0.493065	0.50051	0.461769	0.591546	0.510776	0.426895	0.504196	0.437966	0.334992	0.411534
'AD'	'Thalamus'	NaN	NaN	NaN	NaN	NaN	NaN	NaN	NaN	NaN	NaN	0.405245	0.292045	0.315987	NaN	0.288729	0.279695	0.235182	0.469919	0.50178	0.318616	0.475397	0.421102	0.613416	0.643091	0.580031	0.592581	0.422428	0.524711	0.379406	0.551815	0.610218
'VPMpc'	'Thalamus'	NaN	NaN	NaN	NaN	NaN	NaN	NaN	NaN	NaN	NaN	NaN	NaN	0.26447	NaN	NaN	NaN	0.159473	0.30918	NaN	0.373977	0.535977	0.316047	0.50345	0.493998	0.623461	0.34991	0.481722	0.636802	0.507012	0.534314	0.58556
'VM'	'Thalamus'	NaN	NaN	NaN	NaN	NaN	NaN	NaN	NaN	-0.100639	NaN	NaN	NaN	0.325682	0.216735	0.214362	NaN	0.462387	0.475732	NaN	0.398313	0.730397	0.394377	0.635081	0.749228	0.782473	0.678503	0.617377	0.694997	0.46434	0.670492	0.5623
'VAL'	'Thalamus'	NaN	NaN	NaN	NaN	NaN	NaN	NaN	NaN	NaN	NaN	NaN	NaN	NaN	NaN	0.198808	NaN	0.328191	0.35202	0.390595	0.279599	0.442075	0.495438	0.683163	0.676889	0.745676	0.481336	0.628202	0.662079	0.49867	0.763296	0.687226
'LH'	'Thalamus'	NaN	NaN	NaN	NaN	NaN	NaN	NaN	NaN	NaN	NaN	0.411994	NaN	0.228619	0.370235	0.453343	0.413858	0.48367	0.638077	0.521947	0.568022	0.664298	0.591406	0.690221	0.812794	0.984123	0.751848	0.661228	0.761577	0.726046	0.825087	0.78393
'MH'	'Thalamus'	NaN	NaN	NaN	NaN	NaN	NaN	NaN	NaN	NaN	NaN	NaN	NaN	NaN	NaN	NaN	0.35442	0.54392	0.621226	0.525077	0.461337	0.703175	0.593475	0.56109	0.573043	0.839484	0.666397	0.501493	0.50793	0.467711	0.55643	0.570002
'RT'	'Thalamus'	NaN	NaN	NaN	NaN	0.318934	NaN	NaN	0.174738	NaN	NaN	NaN	0.170076	0.276601	0.317277	NaN	NaN	0.50839	0.481981	0.365076	0.313771	0.535617	0.494754	0.477552	0.527909	0.447164	0.396269	0.522708	0.519125	0.348479	0.414372	0.406834
'PF'	'Thalamus'	NaN	NaN	NaN	NaN	NaN	NaN	NaN	NaN	NaN	NaN	NaN	NaN	0.175436	NaN	0.26813	0.344486	0.395633	0.476957	NaN	0.362115	0.605663	0.697513	0.604769	0.66112	0.829362	0.560038	0.67503	0.89121	0.853386	0.786182	0.889246
'AMv'	'Thalamus'	NaN	NaN	NaN	NaN	NaN	NaN	NaN	NaN	NaN	NaN	0.392796	0.36797	0.458866	0.323625	0.285721	0.686807	0.509046	0.584909	0.59	0.53306	0.717099	0.709085	0.719099	0.729089	0.763812	0.638878	0.708062	0.936376	0.542123	0.5224	0.480551
'AMd'	'Thalamus'	NaN	NaN	NaN	NaN	NaN	NaN	NaN	NaN	NaN	0.347701	NaN	0.216144	0.368866	NaN	0.331247	0.584632	0.644896	0.623539	0.780323	0.586328	0.86984	0.699291	0.73464	0.732985	0.80805	0.735434	0.803348	0.806394	0.483981	0.655425	0.611331
'RR'	'Midbrain'	NaN	NaN	NaN	NaN	NaN	NaN	NaN	NaN	NaN	NaN	NaN	0.297351	NaN	NaN	0.367045	NaN	0.374913	0.611186	0.540141	0.264809	0.651136	0.441122	0.482242	0.479874	0.575357	0.530598	0.568375	NaN	0.636893	0.470882	0.700657
'MRN'	'Midbrain'	NaN	NaN	NaN	NaN	NaN	NaN	NaN	NaN	NaN	NaN	NaN	NaN	0.2644	0.340778	0.416467	0.305114	0.314636	0.603657	0.427732	0.443503	0.64304	0.682739	0.815295	0.733809	0.875278	0.727313	0.727332	0.689279	0.852916	0.743129	0.838675
'PAG'	'Midbrain'	NaN	NaN	NaN	NaN	-0.112286	NaN	-0.127677	NaN	NaN	NaN	NaN	NaN	NaN	NaN	0.369101	0.422022	0.505971	0.537697	NaN	0.552106	0.647695	0.685442	0.785977	0.716637	0.759226	0.53179	0.651828	0.577972	0.707043	0.643292	0.710264
'MPT'	'Midbrain'	NaN	NaN	NaN	NaN	NaN	NaN	NaN	NaN	NaN	NaN	NaN	NaN	0.302013	NaN	0.381392	0.330414	0.346266	0.523989	0.466247	0.525215	0.547733	0.736958	0.734108	0.871798	0.981697	0.846754	0.898025	0.86209	0.864988	0.918108	1.19913
'APN'	'Midbrain'	NaN	NaN	NaN	NaN	NaN	NaN	NaN	NaN	0.42614	0.478058	0.554961	0.292333	0.358925	0.437887	0.429647	0.340604	0.408676	0.47454	NaN	0.396729	0.659191	0.521911	0.469661	0.735347	0.802251	0.533659	0.522911	0.663111	0.75548	0.627296	0.759107
'NOT'	'Midbrain'	NaN	NaN	NaN	NaN	NaN	0.338268	NaN	0.309235	NaN	0.404019	0.494753	0.347868	0.425889	0.442705	0.444423	0.364799	0.420033	0.536221	NaN	0.411795	0.70444	0.47432	0.546573	0.658374	0.846824	0.471198	0.600923	0.688576	0.747681	0.53429	0.599112
'NPC'	'Midbrain'	NaN	NaN	NaN	NaN	NaN	NaN	NaN	NaN	NaN	0.419724	0.355616	NaN	0.366242	NaN	0.574219	0.325816	0.558748	0.523137	NaN	0.652928	0.706889	0.796087	0.935512	0.873461	0.904214	0.713126	0.830455	0.849115	0.834117	0.906715	0.897762
'IA'	'Striatum'	NaN	NaN	NaN	NaN	NaN	NaN	NaN	NaN	NaN	NaN	NaN	0.161501	0.0978529	0.328324	0.42188	0.27775	NaN	0.431517	0.331095	NaN	0.331851	0.351667	NaN	NaN	0.45262	0.341094	0.437831	0.606027	0.571637	NaN	0.352888
'CP'	'Striatum'	NaN	0.281812	NaN	NaN	0.447644	NaN	NaN	0.395919	NaN	0.265082	0.317682	0.259846	0.132872	0.356579	0.268657	0.341061	0.330052	0.279641	NaN	0.24218	0.533918	0.369624	0.379471	0.436715	0.342374	0.216663	0.288666	0.37187	0.336068	0.292527	0.396826
'FS'	'Striatum'	NaN	NaN	0.305521	NaN	0.289382	NaN	NaN	0.395535	NaN	0.264986	0.263399	0.302917	0.449169	0.573664	NaN	0.316932	0.555519	0.476883	0.427775	0.486095	0.477978	0.514144	0.525973	0.543546	0.605579	0.399067	0.602478	0.571946	0.615374	0.525422	0.542215
'LSc'	'Striatum'	NaN	NaN	NaN	NaN	NaN	NaN	NaN	NaN	NaN	NaN	NaN	NaN	0.293316	0.359765	0.426298	0.451986	0.412835	0.574279	0.499075	0.537694	0.735816	0.622821	0.609382	0.707633	0.608517	0.551985	0.481235	0.573153	0.549124	0.522031	0.500814
'LSv'	'Striatum'	NaN	NaN	NaN	NaN	NaN	0.293014	NaN	NaN	NaN	NaN	NaN	NaN	NaN	0.44257	0.384977	0.602696	0.509796	NaN	NaN	NaN	0.617444	0.604145	0.522985	0.618656	0.53013	0.503018	0.520308	0.441379	0.504208	NaN	0.371676
'LSr'	'Striatum'	NaN	NaN	NaN	NaN	NaN	NaN	0.296024	0.410231	NaN	0.502997	0.378478	0.361505	0.483877	0.524369	0.588262	0.594117	0.558156	0.55298	0.63216	0.666045	0.727937	0.726802	0.657203	0.74984	0.801301	0.621167	0.639263	0.739392	0.575467	0.637203	0.597966
'SF'	'Striatum'	NaN	NaN	NaN	NaN	NaN	NaN	NaN	0.41827	NaN	NaN	0.469378	0.537843	0.474666	0.514454	0.597879	0.611269	0.708747	0.577834	0.861304	0.705716	0.905948	0.873202	0.78487	0.940377	0.966442	0.951815	0.871959	0.900052	0.878826	0.880824	0.771792
'RE'	'Thalamus'	NaN	NaN	NaN	NaN	NaN	NaN	NaN	NaN	NaN	0.373555	NaN	NaN	NaN	0.656313	0.503518	0.566771	0.451955	0.668179	0.622378	NaN	0.822586	0.467004	0.680064	0.794271	0.636731	0.734179	0.523674	0.720535	0.562327	0.574413	0.622557
'PT'	'Thalamus'	NaN	NaN	NaN	0.227708	NaN	NaN	NaN	NaN	NaN	NaN	NaN	0.477792	0.431947	0.369471	0.353696	0.481769	0.516383	0.456348	0.788356	0.661569	0.572392	0.576535	0.543092	0.578424	0.662965	0.504138	0.54904	0.45608	0.533502	0.435749	0.433063
'PVT'	'Thalamus'	NaN	NaN	NaN	NaN	NaN	0.25739	NaN	NaN	NaN	NaN	0.555893	0.550608	0.418415	0.591367	0.595653	0.525988	0.570607	0.626961	0.885752	0.650759	0.773944	0.812019	0.663418	0.802789	0.961871	0.591046	0.58693	0.69814	0.703893	0.649521	0.451466
'LP'	'Thalamus'	NaN	NaN	NaN	NaN	NaN	NaN	NaN	NaN	NaN	0.452318	0.397169	0.296404	0.345399	NaN	0.317555	NaN	0.296477	0.445996	NaN	0.382065	0.626091	0.394748	0.445697	0.784275	0.703224	0.605379	0.656453	0.823139	0.846363	0.80929	0.936571
'LGd'	'Thalamus'	NaN	NaN	0.3541	0.36981	NaN	NaN	NaN	0.367522	0.439638	NaN	0.348572	NaN	0.220738	NaN	0.312165	0.484406	0.384756	0.494111	0.369577	0.37407	0.424528	0.29238	0.285764	0.481513	0.527663	0.269764	0.478353	0.562278	0.627898	0.577227	0.528116
'LD'	'Thalamus'	NaN	0.266316	NaN	NaN	0.383194	NaN	0.419231	0.478533	0.321289	0.47709	0.475259	0.489778	0.414377	0.431552	0.45632	0.433962	0.392191	0.554747	0.501339	0.368398	0.472096	0.392789	0.558374	0.593054	0.599913	0.509294	0.592817	0.665484	0.699341	0.683837	0.714539
'GPi'	'Pallidum'	NaN	NaN	NaN	NaN	NaN	NaN	NaN	NaN	NaN	NaN	NaN	0.368258	0.447886	0.402482	0.348359	0.435614	0.286832	0.41284	NaN	0.5081	0.508036	0.432166	0.390784	0.406172	0.378282	0.55193	0.36184	0.522811	0.4517	0.661034	0.593102
'TRS'	'Pallidum'	NaN	NaN	NaN	NaN	NaN	NaN	NaN	0.245324	NaN	NaN	NaN	0.406731	NaN	NaN	0.395361	NaN	0.301955	0.663431	0.630577	0.58442	0.799329	0.653187	0.53695	0.713278	0.783041	0.69383	0.387112	0.621762	0.605907	0.606379	0.540664
'GPe'	'Pallidum'	NaN	NaN	NaN	NaN	0.326586	NaN	NaN	0.354711	NaN	0.482232	NaN	0.458566	0.394121	0.414757	0.376986	NaN	0.42206	0.335085	NaN	0.534889	0.633217	0.580983	0.734452	0.738382	0.637677	0.617822	0.581191	0.611596	0.630302	0.738936	0.761337
'MS'	'Pallidum'	NaN	NaN	NaN	NaN	NaN	0.275482	NaN	0.40319	NaN	0.358573	NaN	NaN	0.457293	0.477277	NaN	0.553094	0.548576	0.455484	0.59908	0.411882	0.664555	0.565092	0.758062	0.646022	0.744905	0.63322	0.443115	0.711755	0.56798	0.774237	0.475591
'BST'	'Pallidum'	NaN	NaN	0.24258	0.1866	NaN	NaN	NaN	0.350373	0.400912	0.567951	NaN	0.503638	0.488772	0.671567	0.630626	0.821052	0.761807	0.879276	0.823481	0.991826	1.0326	0.854075	0.892239	1.00178	0.888599	0.818146	0.846352	0.869436	0.656694	0.684064	0.598788
'SCm'	'Midbrain'	NaN	NaN	NaN	NaN	NaN	NaN	NaN	0.477068	NaN	0.510253	0.491862	0.502625	0.459046	0.548704	0.69778	0.595233	0.654777	0.691611	0.605396	0.692452	0.802201	0.845252	0.789918	0.956929	0.980425	0.650866	0.739287	0.753117	0.913002	0.731873	0.884089
'SNr'	'Midbrain'	NaN	0.317754	0.284516	0.476188	NaN	NaN	0.314181	0.390812	0.36853	0.446562	NaN	0.486093	0.506605	0.467898	0.612129	0.827365	0.469193	0.730326	0.620682	0.599578	0.595459	0.513823	0.51737	0.678118	0.759	0.572556	0.753774	0.726517	0.861326	0.63488	0.706316
'SCs'	'Midbrain'	NaN	0.412291	NaN	NaN	0.546497	0.573607	0.420559	0.680073	0.580782	0.738512	0.657928	0.73936	0.742706	0.734764	0.791217	0.677848	0.792477	0.830107	0.767363	0.697282	0.839359	0.858204	0.95028	0.911985	0.919233	0.649731	0.79894	0.82448	0.847237	0.682547	0.83109
'MEPO'	'Hypothalamus'	NaN	NaN	0.301947	0.280544	NaN	NaN	NaN	NaN	NaN	NaN	NaN	0.452261	0.440224	0.47729	0.34018	NaN	0.307836	0.587514	0.510694	0.459079	0.425313	0.260941	0.576313	0.26094	0.486327	0.280645	0.300689	0.407877	0.324443	0.152427	0.393312
'AHN'	'Hypothalamus'	0.0963028	0.189783	NaN	0.232789	NaN	NaN	NaN	NaN	0.338474	0.306026	NaN	0.393516	0.225638	0.366835	0.323827	0.42317	0.416507	0.385903	NaN	0.491506	0.485075	0.312966	0.449146	0.422968	0.488419	NaN	0.201862	0.496851	0.345989	0.342878	0.463665
'STN'	'Hypothalamus'	NaN	0.312584	0.356595	0.263294	NaN	NaN	NaN	0.320678	0.306866	0.488896	NaN	0.459422	0.451326	0.457239	0.472112	0.442145	0.512604	0.468388	0.412789	0.432196	0.574378	0.531559	0.406075	0.53333	0.680155	0.453645	0.52602	0.436793	0.529253	0.378763	0.709562
'MPN'	'Hypothalamus'	NaN	NaN	0.344759	NaN	NaN	0.415439	0.229575	0.364842	NaN	0.443643	0.412057	0.3364	0.230534	0.391852	0.370028	0.324455	0.29285	0.318089	0.500916	0.407058	0.475869	0.281975	0.379874	0.545401	0.444067	NaN	NaN	0.645887	0.368808	0.393865	0.414292
'ACB'	'Striatum'	NaN	NaN	NaN	NaN	0.378246	0.465343	0.372138	0.463823	0.429495	0.651645	0.616075	0.774405	0.701441	0.91487	0.755611	0.816529	0.795334	0.855454	0.75679	0.816277	0.984469	0.873916	0.891565	1.01659	0.939909	0.73157	0.805259	0.859816	0.775601	0.646033	0.908672
'AAA'	'Striatum'	0.177888	0.397312	0.404978	0.378259	0.395122	0.367746	0.293921	0.581331	NaN	0.462801	0.235138	0.498864	0.393129	0.515371	0.456098	0.563392	0.614406	0.77312	0.5727	0.598976	0.751439	0.7936	0.539	0.68256	0.659515	0.522844	0.630875	0.628466	0.711484	0.668799	0.585869
'CEA'	'Striatum'	0.336218	0.16925	0.29503	0.357341	0.428227	NaN	0.3421	0.318899	NaN	0.430641	0.426275	0.466654	0.409061	0.384275	0.492967	0.712762	0.34255	0.524077	0.557284	0.707623	0.635222	0.84036	0.462806	0.662414	0.678455	0.600648	0.594541	0.636108	0.733476	0.520721	0.608829
'MEA'	'Striatum'	0.293261	0.416805	0.42867	0.399149	NaN	0.401832	0.369762	0.503671	0.425646	0.6092	0.464764	0.49429	0.50326	0.515263	0.673037	0.703905	0.469983	0.746601	0.576425	0.707373	0.748025	0.805488	0.66796	0.738922	0.764414	0.511743	0.777216	0.689344	0.666048	0.641697	0.55901
'OT'	'Striatum'	0.405581	0.370231	NaN	0.540249	0.601183	0.543351	NaN	0.673908	0.569853	0.784973	0.693787	0.635709	0.661021	0.682166	0.790481	0.755914	0.808636	0.609899	0.753058	0.734315	1.00272	0.928927	1.04118	1.08949	1.17096	0.967292	0.923171	1.11283	1.01644	0.955725	1.12973
'MA'	'Pallidum'	NaN	0.258935	0.31498	0.335052	0.424749	0.446597	0.362682	0.553979	NaN	NaN	0.328001	0.51453	0.517496	0.397865	0.520675	0.646733	0.603593	0.669572	0.564224	0.764273	0.822826	0.735462	0.869415	0.758005	0.79071	0.670345	0.593679	0.720206	0.75213	0.680968	0.80753
'SI'	'Pallidum'	NaN	NaN	0.3298	0.435986	0.49246	0.427517	0.461097	0.692973	0.516273	0.70604	0.662218	0.835592	0.614761	0.860797	0.833614	0.830891	0.975804	0.97941	0.959776	0.995186	1.1906	0.938547	1.1517	1.14619	1.19462	0.945204	0.892802	0.957871	0.918903	0.995377	1.04705
'NDB'	'Pallidum'	NaN	0.33835	0.4404	0.444769	0.467922	0.556141	0.510576	0.643207	0.568985	0.726624	0.679512	0.69513	0.785505	0.828187	0.818146	0.711814	0.828772	0.887024	0.899494	0.865333	1.02001	0.845318	1.05546	0.952594	1.04899	0.859754	0.760183	0.99365	0.767709	0.710931	0.834987
'MPO'	'Hypothalamus'	0.392005	0.261096	0.476429	0.362901	NaN	0.557845	0.434646	0.553695	0.399634	0.612905	0.524139	0.524984	0.474926	0.67002	0.626607	0.488581	0.628491	0.618188	0.73522	0.610224	0.789591	0.503735	0.684497	0.667265	0.659044	0.495298	0.514881	0.798389	0.59807	0.506636	0.62192
'LHA'	'Hypothalamus'	NaN	0.228873	NaN	NaN	NaN	0.388104	0.426838	0.487823	NaN	0.658638	0.606082	0.640609	0.564153	0.777267	0.786107	0.824239	0.822984	0.820952	0.620562	0.893763	0.901674	0.769831	0.940669	0.93625	0.858617	0.744171	0.774018	0.779824	0.700411	0.800567	0.697646
'LPO'	'Hypothalamus'	NaN	0.35943	0.323881	0.425894	0.519268	0.418962	0.466611	0.627298	0.482319	NaN	0.611833	0.640475	0.659413	0.949022	0.699857	0.821374	0.819953	0.989315	0.93534	0.985353	0.993838	0.896117	1.06664	1.06583	1.10555	0.907031	0.942792	0.883548	0.937819	0.967064	0.872899
'CA1'	'Hippocampal Formation'	0.733059	0.686204	0.661382	0.673497	0.831615	0.649841	0.738408	0.813321	0.767657	0.87107	0.769379	0.824788	0.677433	0.857844	0.771615	0.844979	0.8346	0.884235	0.716911	0.721946	0.748964	0.657809	0.71341	0.640016	0.662847	0.504945	0.495744	0.601373	0.565715	0.450614	0.556729
'CA2'	'Hippocampal Formation'	NaN	0.418422	NaN	0.439956	0.455079	NaN	NaN	0.481037	0.543634	0.540198	0.537966	0.554558	0.492067	0.605984	0.481342	0.588584	0.536108	0.560282	NaN	0.506634	0.382462	NaN	0.44475	0.510327	0.444086	NaN	0.322849	0.389149	0.333675	NaN	NaN
'CA3'	'Hippocampal Formation'	0.668278	0.572624	0.597936	0.565083	0.678817	0.620205	0.587665	0.772368	0.617127	0.830392	0.780731	0.71649	0.486841	0.798013	0.670128	0.77385	0.733101	0.81298	0.631336	0.489623	0.627151	0.50701	0.563201	0.662086	0.538944	0.443575	0.482104	0.524429	0.527193	0.435681	0.468848
'DG'	'Hippocampal Formation'	0.713229	0.667414	0.774386	0.708096	0.843022	0.821994	0.835013	0.966973	0.771263	0.971992	0.942806	0.825026	0.809077	0.883004	0.848956	0.798257	0.857234	0.848427	0.687529	0.616767	0.816116	0.662261	0.708303	0.822445	0.761006	0.625903	0.571851	0.743611	0.748943	0.648282	0.901881
'ENTl'	'Hippocampal Formation'	0.271821	NaN	NaN	0.38264	0.440869	NaN	0.360181	0.369147	0.462439	NaN	0.488272	NaN	0.390625	0.51144	0.611616	0.529045	0.464085	0.646899	0.51573	0.604248	0.460129	0.472941	0.484459	0.554397	0.44423	0.443252	0.508039	0.563339	0.546813	0.500354	0.430218
'ENTm'	'Hippocampal Formation'	0.548434	0.49228	NaN	0.359364	0.573428	0.521412	0.556855	0.762771	0.7387	NaN	0.84516	0.799768	0.598057	0.762744	0.826209	0.778144	0.716376	0.855306	0.54932	0.758926	0.778121	0.65851	0.751068	0.767314	0.825674	0.706071	0.638481	0.701242	0.80356	0.499604	0.679781
'PAR'	'Hippocampal Formation'	NaN	0.436024	0.449477	0.474881	0.707665	0.562732	0.687876	0.66786	0.723343	0.658505	0.727412	0.653266	0.671825	0.783794	0.77361	0.831017	0.728348	0.852579	0.596723	0.521818	0.786351	0.644228	0.669622	0.744731	0.659513	0.560251	0.509602	0.811183	0.690018	0.614757	0.628195
'POST'	'Hippocampal Formation'	NaN	NaN	NaN	NaN	NaN	NaN	NaN	NaN	NaN	0.450874	0.371039	0.395173	0.364133	NaN	NaN	NaN	0.295716	0.474322	NaN	NaN	0.564534	0.411033	0.448161	NaN	0.604187	0.378217	NaN	0.533423	0.680977	NaN	0.471303
'PRE'	'Hippocampal Formation'	NaN	NaN	NaN	0.470463	0.534074	0.501048	0.36858	0.686803	0.574007	0.691351	0.709267	0.583312	0.679326	0.724091	0.598611	0.58338	0.69286	0.671517	NaN	0.449633	0.501089	0.497809	0.706343	0.560929	0.491038	0.345143	NaN	0.682109	0.554306	0.527822	0.57469
'SUBd'	'Hippocampal Formation'	0.704415	0.573944	0.685445	0.710837	0.660944	0.636536	0.714641	0.957752	0.721614	0.952138	0.937278	0.877549	0.819534	0.941895	0.839604	0.809357	0.855889	0.897449	0.69337	0.814735	0.841876	0.788496	0.822606	0.750178	0.784784	0.643427	0.695939	0.789569	0.761586	0.675539	0.912362
'SUBv'	'Hippocampal Formation'	0.470024	0.5798	0.466218	0.576017	0.75669	NaN	0.499631	0.720561	0.584329	0.673157	0.675839	0.758258	0.565814	0.758485	0.778939	0.844518	0.841066	0.901385	0.701504	0.729654	0.711918	0.744767	0.783124	0.764171	0.843771	0.604992	0.657207	0.677058	0.780516	0.616623	0.667688
'RSPagl'	'Isocortex'	0.489798	0.499947	NaN	0.524708	0.494788	0.592924	0.486108	0.743002	0.566831	0.619368	0.752642	0.769711	0.717258	0.883684	0.984618	0.750252	1.01366	1.17398	0.974066	1.01553	1.02041	0.991432	1.24757	1.04175	1.09091	1.07749	1.12276	1.17461	1.04002	0.868375	0.967176
'RSPd'	'Isocortex'	NaN	0.413874	0.446374	0.5845	0.605511	0.62182	0.550037	0.759204	0.697859	0.852597	0.808902	0.872061	0.770091	0.894152	0.93797	0.916969	1.1134	1.18809	1.09178	1.03734	1.19001	1.1376	1.23054	1.21991	1.22331	1.06864	1.13228	1.25244	1.22312	0.876831	1.14217
'RSPv'	'Isocortex'	NaN	NaN	NaN	0.514895	0.566218	0.604441	0.578678	0.780973	0.716586	0.857941	0.859814	0.882194	0.933295	0.937126	0.972132	0.966268	1.12333	1.21531	1.15231	1.0891	1.29536	1.26953	1.36719	1.30172	1.31357	1.16853	1.24573	1.36561	1.31003	1.16501	1.35611
'VISal'	'Isocortex'	NaN	NaN	NaN	0.482856	0.552544	NaN	0.392084	0.545762	NaN	0.570598	NaN	NaN	NaN	NaN	0.159096	0.338012	0.416324	0.380349	NaN	0.167134	0.315244	NaN	0.240267	NaN	0.378465	NaN	0.307286	NaN	0.368625	NaN	0.30928
'VISam'	'Isocortex'	NaN	0.399131	0.321326	0.469144	0.506764	0.440413	0.459778	0.456048	0.500292	0.436769	0.56935	0.412401	0.477933	0.498229	0.656788	0.599144	0.613446	0.780417	0.483716	0.522485	0.675235	0.685454	0.661114	0.607098	0.742236	0.599494	0.674898	0.830576	0.723201	0.501701	0.552525
'VISl'	'Isocortex'	NaN	NaN	NaN	NaN	NaN	NaN	NaN	0.482002	NaN	NaN	0.319552	NaN	NaN	NaN	0.374893	NaN	0.252356	NaN	NaN	NaN	0.376019	0.453108	NaN	0.485258	0.323111	0.445636	NaN	NaN	NaN	NaN	0.344582
'VISp'	'Isocortex'	NaN	0.411264	0.603341	0.576687	0.686545	0.550147	0.481015	0.644085	0.504058	0.618641	0.715973	0.612644	0.553268	0.554839	0.54044	0.561926	0.549373	0.63366	NaN	0.42763	0.659925	0.596501	0.602561	0.706232	0.749408	0.686672	0.630721	0.852859	0.65391	0.574114	0.640846
'VISpm'	'Isocortex'	NaN	0.301181	NaN	0.507185	0.557961	0.492396	0.486343	0.626027	0.451062	0.726786	0.727824	0.738429	0.608932	0.816823	0.805362	0.803953	0.910464	0.986415	0.944317	0.876798	0.924893	0.938817	1.11187	0.989958	1.05858	1.00576	0.948523	1.22951	1.02337	1.07551	1.06024
'PTLp'	'Isocortex'	NaN	0.453837	0.495106	0.588361	0.619435	0.379668	0.518039	0.641361	NaN	0.550512	0.476142	0.459493	0.49425	0.463574	0.486034	0.47064	0.439145	0.507672	NaN	0.245049	0.445163	0.473074	0.439995	0.5163	0.636707	0.542982	0.44428	0.590395	0.711839	0.530819	0.640474
'CLA'	'Cortical Subplate'	NaN	NaN	NaN	NaN	0.22661	NaN	NaN	0.308775	NaN	NaN	NaN	NaN	NaN	NaN	NaN	NaN	0.0211002	NaN	NaN	NaN	NaN	0.320516	0.307411	NaN	0.391684	0.141913	0.341705	0.540261	0.496751	0.454449	0.652133
'EPd'	'Cortical Subplate'	NaN	NaN	NaN	0.401467	0.489117	NaN	0.167541	NaN	NaN	NaN	0.358406	0.39859	0.208973	0.548625	0.419213	0.497732	0.386105	0.387215	NaN	0.433201	0.546687	0.554937	0.464645	0.501535	0.514288	0.358448	0.522078	0.660634	0.645228	0.535975	0.578496
'EPv'	'Cortical Subplate'	0.186642	0.387037	0.30589	NaN	NaN	NaN	NaN	NaN	NaN	NaN	0.192946	0.177078	NaN	0.432595	0.447018	0.296056	0.346334	0.429239	NaN	0.430928	NaN	0.329091	0.244316	NaN	0.266573	0.211745	NaN	0.303224	0.473121	0.435204	NaN
'LA'	'Cortical Subplate'	NaN	0.348816	NaN	0.281156	0.352998	NaN	0.351694	0.391426	NaN	NaN	NaN	0.377816	0.176178	0.499303	0.387905	0.381741	0.309604	0.353051	0.31805	0.414315	0.503584	0.453285	0.397015	0.380841	0.258661	NaN	0.307175	0.423207	0.448255	0.220299	0.315506
'BLA'	'Cortical Subplate'	NaN	0.37149	0.293058	0.332722	NaN	NaN	0.134104	0.301792	NaN	NaN	0.29459	0.319441	0.169835	0.561458	0.416912	0.452896	0.395005	0.386586	0.380566	0.377447	0.359542	0.468451	0.408066	0.318432	0.392692	0.361893	0.431467	0.447709	0.580775	0.412345	0.327059
'BMA'	'Cortical Subplate'	NaN	0.434252	NaN	0.391788	NaN	NaN	0.266124	NaN	NaN	NaN	NaN	0.27038	0.190943	0.410305	0.431245	0.197875	0.33903	0.379377	0.495856	0.52885	0.42712	0.336345	0.281927	0.294568	0.238295	NaN	0.370013	0.475755	0.489828	0.261619	0.292622
'PA'	'Cortical Subplate'	NaN	0.300399	0.213829	0.302234	0.367633	NaN	NaN	0.323293	NaN	0.266393	NaN	NaN	NaN	0.385286	0.303115	NaN	NaN	NaN	NaN	NaN	NaN	NaN	NaN	NaN	0.349465	0.394317	0.360849	0.434376	0.420981	NaN	NaN
'AUDd'	'Isocortex'	0.507816	0.396219	0.467643	0.412736	0.483654	NaN	NaN	NaN	NaN	0.526695	0.409453	0.213272	NaN	NaN	0.342591	NaN	NaN	NaN	-0.35088	NaN	NaN	NaN	NaN	NaN	NaN	0.165168	NaN	NaN	0.185561	NaN	0.294643
'AUDp'	'Isocortex'	0.338985	NaN	NaN	NaN	0.361404	NaN	NaN	NaN	NaN	NaN	NaN	NaN	NaN	NaN	NaN	NaN	NaN	NaN	-0.364989	NaN	NaN	NaN	NaN	NaN	NaN	NaN	NaN	NaN	NaN	NaN	0.266591
'AUDv'	'Isocortex'	NaN	NaN	0.313375	0.343556	0.375168	NaN	NaN	0.156553	NaN	NaN	NaN	NaN	NaN	NaN	NaN	NaN	NaN	NaN	-0.284003	NaN	NaN	NaN	NaN	NaN	NaN	NaN	NaN	0.255244	0.285158	0.228619	0.383832
'SSp-n'	'Isocortex'	NaN	0.45687	0.471988	0.428011	0.526764	0.3325	0.400967	0.523801	0.554593	0.560624	0.428228	0.493572	0.503243	0.453604	0.46714	0.527371	0.551629	0.356406	NaN	0.40381	0.568812	0.430793	0.465352	0.627047	0.513616	0.523912	0.51742	0.587908	0.650292	0.454709	0.621014
'SSp-bfd'	'Isocortex'	NaN	0.511812	0.620133	0.457679	0.598808	0.38195	NaN	0.546742	0.54791	0.672884	0.500606	0.460584	0.392089	0.491101	0.54878	NaN	0.373727	NaN	NaN	NaN	0.31409	NaN	0.288688	NaN	NaN	0.228529	NaN	0.295107	0.304614	NaN	0.437496
'SSp-ul'	'Isocortex'	NaN	NaN	0.458114	NaN	0.41763	0.313537	NaN	0.424482	NaN	0.506623	0.340097	0.295925	0.265435	NaN	0.402975	NaN	0.150417	NaN	NaN	NaN	0.181323	NaN	NaN	0.267712	NaN	0.234592	NaN	0.404117	0.339562	NaN	0.409218
'SSs'	'Isocortex'	0.2962	0.384865	0.390539	0.366276	0.540231	NaN	0.357656	0.42743	0.480636	0.451235	0.410963	0.357757	0.252825	0.514805	0.422861	0.392958	0.358132	0.382657	NaN	0.281243	0.48056	NaN	0.324039	0.412855	0.336096	0.378648	NaN	0.498321	NaN	NaN	0.546917
'PERI'	'Isocortex'	NaN	0.292646	NaN	0.398505	0.45769	0.313805	0.299685	0.374342	0.312483	NaN	0.432243	0.261862	0.340469	NaN	0.300213	NaN	0.282392	0.397502	0.337364	0.387131	0.425134	0.316459	0.406457	NaN	0.490395	0.43174	0.469192	0.542641	0.654277	NaN	0.427181
'ECT'	'Isocortex'	0.421315	NaN	NaN	0.441617	0.439485	0.317444	0.309864	0.340637	NaN	NaN	0.441773	0.362516	0.375718	NaN	0.390365	0.426059	0.383	0.390903	NaN	NaN	0.39929	0.308921	0.398423	NaN	0.427984	0.485355	0.550979	0.562597	0.619104	0.381204	0.654475

## Sheet: rem_awake
rem_awake		-30(s)	-28	-26	-24	-22	-20	-18	-16	-14	-12	-10	-8	-6	-4	-2	0	2	4	6	8	10	12	14	16	18	20	22	24	26	28	30
DR	Midbrain	0.50606	0.371644	0.267972	0.393434	NaN	NaN	NaN	NaN	0.590431	0.422426	0.459116	0.472185	0.446683	0.482731	0.585265	NaN	0.657524	NaN	NaN	NaN	NaN	NaN	-0.44514	NaN	NaN	NaN	-0.908107	-0.855786	NaN	-0.750596	-0.71193
CLI	Midbrain	0.363007	0.278036	0.294284	NaN	NaN	0.47733	NaN	0.481819	NaN	0.378094	0.347289	0.423212	0.500544	0.453267	0.586497	0.35829	0.888238	0.700059	0.726391	0.54362	0.452343	NaN	NaN	NaN	0.492948	NaN	NaN	NaN	NaN	NaN	NaN
IPN	Midbrain	NaN	0.343713	NaN	NaN	0.44375	NaN	NaN	0.423298	NaN	0.351255	NaN	NaN	0.302128	NaN	0.597071	0.570997	0.6674	0.439395	0.474227	NaN	0.241132	NaN	NaN	NaN	0.374339	NaN	NaN	NaN	NaN	NaN	NaN
PPN	Midbrain	0.502377	NaN	0.533897	0.400471	NaN	0.633785	NaN	0.405091	NaN	0.517727	0.584724	0.507598	0.475246	0.382542	0.501335	NaN	0.611116	0.504178	NaN	NaN	NaN	NaN	NaN	NaN	NaN	NaN	NaN	NaN	NaN	NaN	NaN
SNc	Midbrain	0.620722	0.701067	0.681959	0.860984	0.902774	0.797696	0.831464	0.834431	0.93775	0.968761	0.855716	0.826883	0.96508	0.974018	0.945618	0.894329	0.925037	0.528382	0.601961	0.598224	NaN	NaN	NaN	NaN	0.331732	NaN	NaN	NaN	NaN	NaN	NaN
RN	Midbrain	0.704701	0.510456	0.617614	0.716193	0.707908	0.856671	0.508024	0.802035	0.728266	0.744797	0.760173	0.658069	0.949549	0.924219	0.814394	1.04365	0.98812	0.706216	0.507158	0.753544	0.642876	NaN	NaN	NaN	0.47798	NaN	NaN	NaN	NaN	NaN	NaN
CUN	Midbrain	0.455467	0.408257	0.397924	0.508984	NaN	0.45838	NaN	NaN	0.476345	0.439599	NaN	0.443596	NaN	0.612513	0.54041	0.240815	0.449066	0.646261	0.410688	NaN	0.333668	0.137161	NaN	NaN	NaN	NaN	NaN	-0.300037	NaN	NaN	NaN
NPC	Midbrain	1.06014	1.03894	1.09788	1.14887	1.23913	1.25247	1.22529	1.29467	1.28834	1.29299	1.23446	1.31419	1.19276	1.40374	1.12385	0.992938	1.01412	0.662489	0.467686	NaN	NaN	NaN	NaN	NaN	NaN	NaN	-0.248973	NaN	NaN	NaN	NaN
SMT	Thalamus	0.694724	0.754275	0.759969	0.7795	0.872089	0.735232	0.829075	0.740216	0.884529	0.692367	0.72956	0.731105	0.682557	0.880914	0.567839	1.03434	0.77822	0.645197	0.695877	0.594489	0.472607	0.423713	0.555189	0.571059	0.456406	0.541456	NaN	NaN	NaN	0.387028	0.397413
CM	Thalamus	0.738792	0.727556	0.857423	0.817316	0.778994	0.887735	0.706339	0.719936	0.676372	0.732147	0.907934	0.812218	0.617848	0.918919	0.855019	0.927865	0.771751	0.624345	0.695258	0.479989	0.503119	0.473544	0.404565	0.542159	0.536361	0.606386	NaN	0.307183	NaN	NaN	0.530644
''RH	Thalamus	0.663575	0.645722	0.914375	0.803168	0.642255	0.697416	0.756335	0.729533	0.804669	0.760884	0.828612	0.672835	0.6289	0.817652	0.796795	1.0377	0.651118	0.596077	0.613827	0.548766	0.494156	0.418892	0.494406	0.641201	0.373537	0.404294	NaN	0.200322	NaN	NaN	0.425936
RE	Thalamus	0.760543	0.467704	0.727948	0.553316	0.741067	0.6234	0.748396	0.680037	0.894132	0.498789	0.726173	0.573619	0.646137	0.729234	0.477789	0.770928	0.746642	0.651099	0.593179	0.6286	0.479398	NaN	0.493897	NaN	NaN	0.305528	NaN	NaN	NaN	NaN	0.365053
VAL	Thalamus	0.72008	0.624099	0.851301	0.626161	0.628467	0.742313	0.570223	0.675837	0.828108	0.711225	0.771143	0.590443	0.599989	0.848306	0.555624	0.679839	0.702135	0.452339	0.515617	NaN	0.550075	NaN	NaN	0.528764	0.354898	NaN	0.296696	NaN	NaN	NaN	0.342613
VM	Thalamus	0.870002	0.866593	0.893665	0.716862	0.914338	0.993812	0.946287	0.899845	0.941385	0.794727	0.800321	0.756111	0.860881	1.01983	0.808703	1.01223	0.93488	0.673731	0.908917	0.66531	0.790274	0.612279	NaN	0.408936	0.60569	0.406562	0.483884	NaN	0.416471	NaN	0.429978
VPMpc	Thalamus	0.724699	0.571764	0.61361	0.671321	0.881827	0.841077	0.778733	0.674963	0.821906	0.724469	0.814478	0.660854	0.76733	0.741073	0.653041	0.627806	0.605283	0.530252	0.584379	NaN	0.531756	0.299532	NaN	0.445231	0.422712	NaN	NaN	NaN	0.322271	0.365829	NaN
SPFp	Thalamus	0.834944	0.776117	0.804731	0.816342	0.999939	0.998829	0.991659	0.856981	0.918443	0.957185	0.8251	0.818971	0.908637	1.04702	0.717649	0.801283	0.647977	0.657924	0.608561	0.55507	0.492238	NaN	NaN	NaN	0.318319	NaN	NaN	NaN	0.187181	NaN	NaN
PF	Thalamus	0.982034	0.825617	0.901127	0.862846	0.976354	1.08717	1.03652	1.10751	1.12079	1.04294	1.09204	1.00683	0.909965	1.20858	0.939379	0.911588	0.959164	0.556643	0.651499	NaN	0.581336	NaN	NaN	NaN	NaN	NaN	NaN	NaN	NaN	NaN	0.432709
AMd	Thalamus	0.498087	0.681436	0.812481	0.501479	0.545865	0.503321	0.559694	0.652999	0.679535	0.622547	0.562811	0.639289	0.542323	0.854198	0.662874	0.674937	0.829713	0.587934	0.510322	0.442816	0.338619	NaN	NaN	NaN	NaN	NaN	NaN	NaN	NaN	NaN	NaN
AMv	Thalamus	0.499566	0.736658	0.664213	0.418675	0.545963	0.433624	0.591845	0.653392	0.672589	0.445551	0.474317	0.477285	0.57446	0.860132	0.435349	0.712739	0.771776	0.517853	0.575656	NaN	0.530233	NaN	NaN	NaN	NaN	NaN	NaN	NaN	NaN	NaN	NaN
POL	Thalamus	0.463537	0.507755	0.59988	0.578988	0.654211	0.535442	0.68584	0.757749	0.710067	0.639553	0.531737	0.490856	0.736659	0.705038	0.451122	0.525175	0.447014	NaN	0.460514	0.284903	0.283431	NaN	NaN	NaN	NaN	NaN	NaN	NaN	NaN	NaN	NaN
CUN	Midbrain	0.455467	0.408257	0.397924	0.508984	NaN	0.45838	NaN	NaN	0.476345	0.439599	NaN	0.443596	NaN	0.612513	0.54041	0.240815	0.449066	0.646261	0.410688	NaN	0.333668	0.137161	NaN	NaN	NaN	NaN	NaN	-0.300037	NaN	NaN	NaN
PPN	Midbrain	0.502377	NaN	0.533897	0.400471	NaN	0.633785	NaN	0.405091	NaN	0.517727	0.584724	0.507598	0.475246	0.382542	0.501335	NaN	0.611116	0.504178	NaN	NaN	NaN	NaN	NaN	NaN	NaN	NaN	NaN	NaN	NaN	NaN	NaN
IPN	Midbrain	NaN	0.343713	NaN	NaN	0.44375	NaN	NaN	0.423298	NaN	0.351255	NaN	NaN	0.302128	NaN	0.597071	0.570997	0.6674	0.439395	0.474227	NaN	0.241132	NaN	NaN	NaN	0.374339	NaN	NaN	NaN	NaN	NaN	NaN
CLI	Midbrain	0.363007	0.278036	0.294284	NaN	NaN	0.47733	NaN	0.481819	NaN	0.378094	0.347289	0.423212	0.500544	0.453267	0.586497	0.35829	0.888238	0.700059	0.726391	0.54362	0.452343	NaN	NaN	NaN	0.492948	NaN	NaN	NaN	NaN	NaN	NaN
RN	Midbrain	0.704701	0.510456	0.617614	0.716193	0.707908	0.856671	0.508024	0.802035	0.728266	0.744797	0.760173	0.658069	0.949549	0.924219	0.814394	1.04365	0.98812	0.706216	0.507158	0.753544	0.642876	NaN	NaN	NaN	0.47798	NaN	NaN	NaN	NaN	NaN	NaN
VTA	Midbrain	0.647141	0.692411	0.661075	0.663463	0.770259	0.842238	0.627005	0.783316	0.695204	0.855009	0.822312	0.917366	0.934598	1.04296	0.982047	0.897484	0.965295	0.865482	0.855276	0.733858	0.576435	NaN	NaN	NaN	NaN	NaN	NaN	NaN	NaN	NaN	NaN
MRN	Midbrain	1.17594	0.995172	1.18013	1.1257	1.11829	1.24352	1.27551	1.27375	1.3481	1.41247	1.35153	1.31012	1.20879	1.39803	1.35773	1.18435	1.50636	1.12614	0.901374	0.896306	0.733243	NaN	NaN	0.464141	0.402659	NaN	NaN	NaN	0.263444	NaN	NaN
SNc	Midbrain	0.620722	0.701067	0.681959	0.860984	0.902774	0.797696	0.831464	0.834431	0.93775	0.968761	0.855716	0.826883	0.96508	0.974018	0.945618	0.894329	0.925037	0.528382	0.601961	0.598224	NaN	NaN	NaN	NaN	0.331732	NaN	NaN	NaN	NaN	NaN	NaN
PAG	Midbrain	0.770704	0.904204	0.908505	0.974365	0.905276	1.05557	0.977179	0.964305	1.13669	1.03159	1.11821	0.913683	1.00679	1.15303	1.08477	1.01893	1.26278	0.782407	0.714852	NaN	0.439882	NaN	NaN	NaN	NaN	NaN	NaN	-0.265252	NaN	NaN	0.372909
SCm	Midbrain	1.01327	0.997849	1.06369	1.06043	1.09153	1.09739	1.10476	1.34397	1.31553	1.20213	1.25811	1.12328	1.03258	1.3963	1.17872	1.23412	1.52568	0.816491	0.633409	NaN	NaN	NaN	NaN	NaN	NaN	NaN	NaN	-0.441431	NaN	NaN	NaN
RR	Midbrain	0.755573	0.656407	0.627635	0.820941	0.83662	0.997144	0.78769	1.04602	0.781063	0.85843	0.83357	0.877438	0.876067	0.743321	0.844224	0.855074	0.957893	0.560739	NaN	0.521022	NaN	NaN	NaN	NaN	NaN	NaN	-0.350894	NaN	NaN	NaN	NaN
SNr	Midbrain	0.839138	0.898867	0.619301	0.944814	1.01448	0.98469	0.928538	0.836522	1.13828	0.921396	0.947955	0.963061	1.03426	1.07499	0.989821	0.861307	0.691169	0.479308	0.445657	NaN	NaN	NaN	NaN	-0.358018	NaN	NaN	-0.355561	NaN	NaN	NaN	-0.596822
ICe	Midbrain	0.32788	0.534064	0.607382	0.732596	0.565579	0.534767	0.545527	0.592286	0.771222	0.550636	0.652655	NaN	0.707991	0.745715	0.536728	0.650044	0.881258	NaN	NaN	NaN	NaN	NaN	NaN	NaN	NaN	NaN	NaN	-0.459385	NaN	-0.398899	NaN
NPC	Midbrain	1.06014	1.03894	1.09788	1.14887	1.23913	1.25247	1.22529	1.29467	1.28834	1.29299	1.23446	1.31419	1.19276	1.40374	1.12385	0.992938	1.01412	0.662489	0.467686	NaN	NaN	NaN	NaN	NaN	NaN	NaN	-0.248973	NaN	NaN	NaN	NaN
NOT	Midbrain	0.945211	0.806467	0.776768	0.929508	0.859315	0.906294	0.983263	1.05645	1.05998	1.07925	1.07309	0.735377	0.988127	1.24841	0.827487	0.785795	0.979654	NaN	NaN	NaN	NaN	NaN	NaN	NaN	NaN	NaN	-0.416629	-0.331136	NaN	-0.437088	NaN
APN	Midbrain	0.936877	0.974797	0.909085	1.03641	0.960027	1.06529	1.01994	1.14991	1.06204	1.20255	1.10088	0.89522	0.979502	1.21006	0.919823	0.982363	0.994694	NaN	NaN	NaN	NaN	NaN	-0.37491	NaN	NaN	NaN	-0.242437	-0.23939	NaN	NaN	NaN
SCs	Midbrain	0.988137	0.95873	1.09097	1.04951	0.991905	0.980401	0.974635	1.0386	1.22417	1.05204	1.1076	0.976892	0.894043	1.29583	1.05506	1.20057	1.43095	0.624295	0.556576	NaN	NaN	-0.464614	-0.622162	-0.406776	NaN	NaN	-0.525025	-0.547383	-0.536238	-0.512102	NaN
MPT	Midbrain	1.00566	0.911893	1.04558	0.979279	0.931947	1.08133	1.16543	1.13829	1.18505	1.07289	1.04635	0.842182	1.06857	1.21313	0.939009	0.880587	0.622107	NaN	NaN	NaN	-0.647677	-0.97749	-0.832549	-0.700491	-0.717049	-0.675709	-0.695684	-0.736138	NaN	-0.414672	NaN
DR	Midbrain	0.50606	0.371644	0.267972	0.393434	NaN	NaN	NaN	NaN	0.590431	0.422426	0.459116	0.472185	0.446683	0.482731	0.585265	NaN	0.657524	NaN	NaN	NaN	NaN	NaN	-0.44514	NaN	NaN	NaN	-0.908107	-0.855786	NaN	-0.750596	-0.71193
ECT	Isocortex	0.683218	0.705626	0.743967	0.717967	0.779925	0.561534	0.725158	0.891249	0.725617	0.787041	0.660556	0.846654	0.643676	0.91637	0.672987	0.752035	0.913635	0.882729	0.72938	0.655706	0.490242	0.346932	NaN	NaN	NaN	0.179599	NaN	NaN	NaN	NaN	NaN
PERI	Isocortex	0.557869	0.711229	0.503242	0.675785	0.618872	0.535051	NaN	0.654961	0.709193	0.538598	0.517471	0.682703	0.524186	0.72262	0.557771	NaN	0.62613	NaN	NaN	0.400847	0.363203	0.129725	NaN	NaN	NaN	NaN	NaN	NaN	NaN	NaN	NaN
TEa	Isocortex	0.635656	0.522943	0.621714	0.553208	0.579805	0.411764	0.598781	0.75116	0.728916	0.678893	0.602913	0.623699	0.599926	0.88298	NaN	NaN	0.756929	0.735178	0.697681	0.68621	0.444093	0.311654	NaN	NaN	NaN	NaN	NaN	NaN	NaN	NaN	NaN
PTLp	Isocortex	1.01156	0.881376	1.05877	0.875884	0.964212	0.880189	0.997285	1.00394	1.08278	1.07619	1.14588	1.04785	0.986518	1.17181	0.931709	0.952986	1.16627	0.571399	NaN	NaN	NaN	NaN	NaN	NaN	NaN	NaN	NaN	NaN	0.276928	NaN	NaN
RSPv	Isocortex	1.52845	1.50852	1.57397	1.50515	1.57689	1.43542	1.65826	1.6735	1.72728	1.65063	1.63923	1.50535	1.57175	1.89438	1.58933	1.56275	1.59049	0.999146	0.482611	NaN	NaN	-0.499121	-0.608463	-0.572636	-0.47884	-0.511423	-0.639339	-0.62765	NaN	-0.556614	NaN
RSPd	Isocortex	1.08435	1.05584	1.01654	1.09417	1.09916	0.996133	1.07197	1.22421	1.27106	1.11526	1.11203	1.01387	1.04185	1.29249	1.28386	1.44719	1.39717	1.02316	0.697634	0.487738	NaN	NaN	NaN	NaN	-0.291971	NaN	NaN	-0.442709	NaN	NaN	NaN
RSPagl	Isocortex	1.08266	1.0261	1.06227	1.20256	1.03453	1.05039	1.19157	1.25002	1.19204	1.04242	1.21411	1.03027	1.07723	1.34144	1.0718	1.31474	1.42884	1.09519	0.620674	NaN	NaN	NaN	NaN	NaN	NaN	NaN	NaN	-0.179872	NaN	NaN	NaN
AIv	Isocortex	0.711817	0.586031	0.696735	0.923515	0.72141	0.775983	0.677818	0.753204	0.870349	0.748563	0.902681	0.85123	0.873515	0.969929	0.824518	0.966586	1.11634	0.496331	0.542158	0.384487	0.365027	NaN	NaN	NaN	NaN	NaN	NaN	NaN	NaN	-0.243618	NaN
AIp	Isocortex	0.925886	0.806088	1.03465	0.941044	0.886008	0.958531	0.864318	1.07386	0.974847	0.816935	1.09951	0.812138	0.926741	1.17763	0.892286	0.877962	1.12364	0.640432	0.605606	0.442736	0.366105	NaN	NaN	NaN	NaN	NaN	NaN	NaN	NaN	NaN	NaN
AId	Isocortex	0.816093	NaN	0.770241	0.832079	0.854047	0.715685	0.858427	0.84571	1.0572	0.803536	0.982584	0.941561	0.905997	1.04742	0.67574	0.969111	1.04373	NaN	0.291391	NaN	NaN	NaN	NaN	NaN	NaN	NaN	-0.497025	-0.417103	NaN	-0.332474	NaN
ORBvl	Isocortex	0.689826	0.486082	0.621485	0.68337	0.663157	0.531951	0.520725	0.606269	0.797945	0.579216	0.699303	0.597472	0.495251	0.750947	0.45656	0.580344	0.650186	NaN	NaN	NaN	NaN	NaN	NaN	NaN	NaN	NaN	-0.461459	-0.572057	NaN	-0.299924	NaN
ORBm	Isocortex	0.841654	0.66994	0.681536	0.766429	0.859588	0.712081	0.646385	0.748777	0.825739	0.709406	0.767334	0.651788	0.670031	0.923723	0.795119	0.803116	0.914779	0.723286	0.484519	0.541519	NaN	NaN	NaN	NaN	NaN	NaN	-0.468766	-0.315149	NaN	NaN	NaN
ORBl	Isocortex	0.643888	0.477365	0.581609	0.605609	0.525203	0.403489	0.69651	0.687626	0.680779	0.620302	0.703047	0.677617	0.568135	0.712495	0.485413	NaN	NaN	NaN	NaN	NaN	NaN	-0.406276	NaN	NaN	NaN	NaN	-0.635993	-0.421494	NaN	-0.27882	NaN
ILA	Isocortex	0.583439	0.511972	0.445308	0.567181	0.592186	0.408758	0.535623	0.535862	0.704992	0.570187	0.707494	0.567736	NaN	0.614701	0.612844	0.662225	0.792428	NaN	0.520064	0.378447	NaN	NaN	NaN	NaN	NaN	NaN	NaN	-0.491101	NaN	NaN	NaN
PL	Isocortex	0.915102	0.781945	0.742143	0.739739	0.87612	0.768683	0.739856	0.862432	0.988177	0.9261	0.908842	0.812558	0.73811	0.759364	0.783613	0.965894	1.11523	0.734054	0.834122	0.701276	0.400856	NaN	NaN	NaN	NaN	NaN	-0.371645	-0.278777	NaN	NaN	NaN
ACAv	Isocortex	0.915595	0.699789	0.824026	0.764486	0.756604	0.699705	0.849229	0.962165	0.965505	0.645816	0.786978	0.629867	0.757539	1.12053	0.942045	1.06335	1.21503	0.924508	0.67357	NaN	NaN	-0.481483	-0.447869	NaN	-0.340623	NaN	-0.572856	-0.604505	NaN	NaN	NaN
ACAd	Isocortex	1.13262	0.946101	0.995178	0.933689	1.06673	0.996661	1.13363	1.12326	1.27885	0.969913	1.19131	1.00667	1.0678	1.32711	1.11378	1.20536	1.30827	0.965398	0.806323	0.43235	NaN	NaN	-0.318174	NaN	NaN	NaN	-0.446509	-0.492398	NaN	NaN	NaN
COAa	Olfactory Areas	0.665652	0.748576	0.622584	0.646006	0.690164	0.701176	0.747867	0.69821	0.73043	0.545074	0.708692	0.794894	0.683712	0.710959	0.721731	0.528228	0.539612	NaN	NaN	NaN	NaN	-0.36318	NaN	NaN	NaN	-0.432957	NaN	NaN	NaN	-0.501065	-0.587849
NLOT	Olfactory Areas	0.674592	0.778602	0.656372	0.630745	0.461338	0.54598	0.781124	0.560014	0.675838	NaN	0.745812	0.628863	0.584399	0.707467	0.770882	0.546311	0.530875	NaN	NaN	NaN	-0.216324	NaN	-0.484615	-0.392139	NaN	NaN	NaN	-0.415249	NaN	-0.877962	-0.564748
PIR	Olfactory Areas	1.08563	0.94957	0.915191	1.12759	1.02173	1.0582	0.962352	1.08253	1.13933	1.08681	1.13799	1.07819	0.871242	1.02489	0.917505	1.0106	0.902079	NaN	0.367412	0.288328	0.312114	NaN	NaN	NaN	NaN	NaN	NaN	NaN	NaN	NaN	NaN
DP	Olfactory Areas	NaN	NaN	NaN	NaN	NaN	NaN	NaN	NaN	NaN	NaN	NaN	NaN	NaN	NaN	NaN	NaN	NaN	NaN	NaN	NaN	NaN	NaN	NaN	NaN	NaN	NaN	-0.513472	-0.585066	NaN	-0.355271	NaN
TT	Olfactory Areas	0.597798	0.656694	0.645223	0.594714	0.588896	0.483218	0.643191	0.617089	0.783336	0.593607	0.707239	0.666667	0.524879	0.982939	0.813111	0.732938	0.85199	0.566438	0.449216	NaN	NaN	NaN	NaN	NaN	NaN	NaN	-0.482459	-0.532096	NaN	NaN	NaN
AON	Olfactory Areas	0.888885	0.897232	1.01826	0.880211	0.90351	0.985312	0.84778	0.825205	0.97544	0.939099	1.04484	0.842748	0.949056	1.10224	0.897113	0.954371	0.843769	NaN	NaN	NaN	NaN	NaN	NaN	NaN	NaN	NaN	-0.405421	-0.319596	NaN	NaN	NaN
MOB	Olfactory Areas	0.588527	0.5959	0.593327	0.46084	0.624637	0.49571	NaN	NaN	0.656943	0.440874	0.556707	0.51759	NaN	0.675986	NaN	0.472031	NaN	NaN	NaN	NaN	NaN	NaN	NaN	NaN	NaN	NaN	NaN	-0.423079	NaN	-0.245745	NaN
MOs	Isocortex	1.16923	1.00667	0.949325	1.14043	1.15725	1.07533	1.13426	1.11732	1.31017	1.03979	1.17645	1.08943	1.03238	1.29833	1.02208	1.02646	1.03155	0.530393	0.530427	0.3671	NaN	NaN	-0.366993	NaN	NaN	NaN	NaN	-0.585412	NaN	NaN	NaN
MOp	Isocortex	1.01929	0.879691	0.980096	0.958061	0.965905	0.897549	0.953647	1.01968	1.11526	1.03202	1.11032	0.947741	0.876287	1.22046	0.868731	0.835233	0.824483	NaN	0.450144	NaN	NaN	NaN	NaN	NaN	NaN	NaN	NaN	-0.416775	NaN	NaN	NaN
FRP	Isocortex	0.851295	0.66609	0.766672	0.796868	0.850337	0.749075	0.896074	0.961528	1.0357	0.730479	0.816172	0.703781	0.562561	0.644602	0.602986	0.584684	NaN	NaN	NaN	NaN	NaN	NaN	NaN	-0.295476	NaN	NaN	NaN	NaN	NaN	NaN	NaN
VISpm	Isocortex	1.29839	1.26179	1.19681	1.27629	1.22059	1.31159	1.30256	1.43549	1.47523	1.27722	1.28488	1.27681	1.422	1.54862	1.07309	1.09067	1.25695	0.732175	0.481372	NaN	NaN	-0.660998	-0.607877	-0.451466	-0.453383	NaN	-0.612461	-0.719435	NaN	-0.569944	NaN
VISp	Isocortex	1.0946	0.949469	0.908155	0.916601	0.941466	1.0298	0.889606	1.17627	1.11517	1.03988	1.14113	0.948988	0.95987	1.15753	0.872072	0.848558	1.23236	0.581956	NaN	NaN	NaN	NaN	NaN	NaN	NaN	NaN	NaN	NaN	NaN	NaN	NaN
VISl	Isocortex	NaN	0.411913	0.478795	0.345151	0.366742	0.360112	NaN	0.468166	NaN	0.536716	0.556013	NaN	NaN	0.55341	0.546468	NaN	0.743518	0.430813	NaN	NaN	NaN	NaN	NaN	NaN	NaN	NaN	NaN	NaN	NaN	NaN	0.294874
VISam	Isocortex	0.952155	0.802734	0.891997	0.949224	0.817796	0.841616	0.999325	0.971493	0.997301	0.946509	0.960624	1.00672	0.985962	1.04514	0.776469	1.00721	1.26106	0.649777	NaN	NaN	NaN	NaN	NaN	NaN	NaN	NaN	NaN	NaN	0.19612	NaN	NaN
VISal	Isocortex	0.464436	0.532802	0.623708	0.405491	0.503208	0.424836	NaN	0.601873	0.681282	0.573691	0.721221	0.422318	0.585333	0.637431	0.610512	0.587057	0.81206	NaN	NaN	NaN	0.342448	NaN	NaN	NaN	0.278516	0.215418	NaN	NaN	NaN	0.325254	0.341893
AUDv	Isocortex	0.536463	0.516626	0.572204	0.533335	0.558809	0.473731	0.552909	0.699649	NaN	0.60458	0.636401	0.548339	0.696163	0.800269	NaN	NaN	0.597048	NaN	0.469225	NaN	0.261006	NaN	NaN	NaN	NaN	NaN	NaN	NaN	NaN	NaN	NaN
AUDp	Isocortex	0.541048	NaN	0.36335	0.277289	0.428657	0.435294	0.492474	0.578082	NaN	0.507786	0.470668	0.485154	0.478404	0.81567	0.370117	0.427519	0.699407	NaN	NaN	NaN	0.261543	NaN	NaN	0.56783	NaN	0.146863	NaN	NaN	0.351975	NaN	0.38707
AUDd	Isocortex	0.558546	NaN	0.527861	0.405975	0.462599	0.417904	0.473476	NaN	0.568258	0.462082	0.528458	0.383785	0.44849	0.749812	0.46196	0.499521	0.680707	NaN	NaN	NaN	NaN	NaN	NaN	0.383534	NaN	NaN	NaN	NaN	0.258331	NaN	NaN
VISC	Isocortex	0.868815	0.979154	1.06435	1.05873	0.999722	0.795124	1.01174	1.05956	1.20036	1.04452	1.06739	1.01417	0.996009	1.31767	0.831056	1.00117	0.884268	0.570915	0.472286	0.500905	NaN	NaN	NaN	NaN	NaN	NaN	NaN	NaN	NaN	NaN	NaN
GU	Isocortex	0.890274	0.857304	0.939441	0.898339	0.827486	0.856323	0.99661	0.881797	1.04061	0.923353	0.959639	0.859363	0.865505	1.04723	0.652841	1.01052	0.918664	NaN	0.345921	0.367274	NaN	NaN	NaN	NaN	NaN	NaN	NaN	NaN	NaN	NaN	NaN
PH	Hypothalamus	0.451364	NaN	NaN	NaN	NaN	NaN	NaN	NaN	0.529869	0.477138	NaN	0.397448	0.417284	0.577051	0.415562	0.616574	0.76018	0.6296	0.832364	0.775008	0.667253	0.357781	0.492772	0.411018	0.503483	0.701318	NaN	NaN	0.666408	NaN	NaN
LHA	Hypothalamus	1.17386	1.07199	0.933776	1.00881	1.05922	1.02139	1.05761	1.08329	1.11398	0.96546	1.08743	0.96838	1.05083	1.15028	0.992504	1.12561	0.798425	NaN	0.577225	NaN	0.442984	NaN	NaN	NaN	NaN	NaN	NaN	NaN	NaN	NaN	NaN
LPO	Hypothalamus	1.30938	1.19257	1.08359	1.1442	1.26504	1.29337	1.34848	1.17264	1.27622	1.16157	1.2938	1.1724	1.04145	0.896116	1.08778	1.04447	0.755186	0.515635	NaN	NaN	NaN	NaN	NaN	NaN	NaN	NaN	NaN	-0.638149	NaN	NaN	NaN
MEPO	Hypothalamus	0.520156	0.504303	0.742189	0.751697	0.577298	0.490332	0.654244	0.66138	0.606301	0.589716	0.693088	0.769469	0.707332	0.583868	0.791831	0.381889	0.610656	0.404241	NaN	NaN	NaN	NaN	NaN	NaN	NaN	NaN	NaN	-0.235251	NaN	NaN	NaN
MPO	Hypothalamus	0.918688	1.08531	0.965178	0.980841	0.964955	0.997662	1.02103	1.09014	1.04457	0.861584	1.03675	1.06778	1.00681	0.801662	1.14186	0.719499	0.631446	NaN	NaN	NaN	NaN	NaN	NaN	NaN	NaN	NaN	NaN	-0.47363	NaN	NaN	NaN
AHN	Hypothalamus	0.690294	0.760189	0.638179	0.712988	0.652748	0.756019	0.68517	0.783451	0.712858	0.662944	0.842206	0.665335	0.790639	0.609239	0.657265	0.639334	NaN	NaN	0.302067	NaN	0.356385	NaN	NaN	NaN	NaN	NaN	NaN	NaN	NaN	NaN	NaN
MPN	Hypothalamus	0.698476	0.854331	0.702283	0.786089	0.801654	0.906451	0.856444	0.784618	0.929177	0.693982	0.875599	0.706276	0.862803	0.563055	0.664706	0.642814	NaN	NaN	NaN	NaN	NaN	NaN	NaN	NaN	NaN	NaN	NaN	NaN	NaN	NaN	NaN
STN	Hypothalamus	0.770844	0.715831	0.622147	0.715505	0.700428	0.757479	0.512416	0.695639	0.937597	0.675574	0.736539	0.82586	0.654616	0.683873	0.569193	0.47306	0.444338	NaN	0.345759	NaN	NaN	NaN	NaN	-0.334173	NaN	NaN	-0.192596	NaN	NaN	NaN	NaN
IMD	Thalamus	0.439569	0.402693	0.409033	0.305827	0.3733	0.423791	0.552479	0.558199	0.479082	0.554582	0.479283	NaN	NaN	0.576744	NaN	NaN	NaN	NaN	NaN	NaN	NaN	NaN	NaN	NaN	NaN	0.311381	NaN	NaN	NaN	NaN	NaN
MD	Thalamus	0.659198	0.563788	0.550014	0.488624	0.527676	0.624268	0.569359	0.600436	0.793115	0.705714	0.589159	0.49986	0.552585	0.811919	NaN	0.525941	0.681204	NaN	NaN	NaN	NaN	NaN	NaN	NaN	NaN	NaN	NaN	NaN	NaN	-0.109806	NaN
MGm	Thalamus	0.595316	0.612904	0.762299	0.559574	0.679926	0.595419	0.76926	0.863795	0.808796	NaN	0.736442	0.478614	0.804957	0.611499	0.542126	0.675367	0.508657	NaN	0.299944	NaN	NaN	NaN	NaN	NaN	0.191045	0.177635	NaN	NaN	NaN	NaN	NaN
MGv	Thalamus	0.658718	0.588058	0.52285	0.363683	0.423279	0.632853	0.514833	0.787794	0.622976	NaN	0.628415	0.440932	0.695294	0.566993	0.493694	0.549465	0.294358	NaN	NaN	NaN	NaN	NaN	NaN	0.444081	NaN	0.193121	NaN	NaN	NaN	0.337808	NaN
MGd	Thalamus	NaN	0.632556	0.440055	0.402855	0.448637	0.618895	0.544053	0.77402	0.565642	NaN	0.69214	0.394642	0.592773	0.437786	NaN	0.555135	NaN	NaN	NaN	NaN	NaN	NaN	NaN	NaN	NaN	0.150361	NaN	NaN	NaN	NaN	NaN
PO	Thalamus	0.419342	0.476289	0.580354	0.588157	0.487795	0.573797	0.61402	0.687056	0.626816	0.515009	0.487536	0.421661	NaN	0.659413	NaN	NaN	NaN	NaN	NaN	NaN	0.246006	NaN	NaN	NaN	0.407431	0.307704	NaN	NaN	NaN	NaN	0.348832
LH	Thalamus	0.895052	0.902888	0.861486	0.812199	0.877486	0.990119	0.997581	1.00716	1.17918	0.826446	1.03769	0.821276	0.833988	1.0416	0.83961	0.715261	0.608674	NaN	NaN	NaN	NaN	-0.424253	NaN	NaN	NaN	NaN	NaN	-0.277228	NaN	NaN	NaN
LGv	Thalamus	0.678227	NaN	NaN	NaN	0.352924	0.502818	NaN	NaN	0.511511	NaN	0.358132	0.455043	0.676882	0.574608	NaN	NaN	NaN	NaN	NaN	NaN	NaN	NaN	NaN	NaN	NaN	NaN	NaN	NaN	NaN	NaN	0.231475
RT	Thalamus	0.630752	NaN	0.664525	0.461415	0.47951	0.580596	0.612296	0.523329	0.659307	0.36821	0.544487	0.412556	NaN	0.624731	NaN	NaN	0.59265	NaN	NaN	NaN	NaN	NaN	NaN	NaN	NaN	NaN	NaN	NaN	NaN	NaN	NaN
CL	Thalamus	0.798041	0.85557	0.69214	0.760815	0.704535	0.743035	0.697696	0.878167	0.97164	0.830252	0.802887	0.650585	NaN	0.894089	0.566056	0.469144	0.559372	NaN	NaN	NaN	NaN	NaN	NaN	NaN	NaN	NaN	NaN	-0.162672	NaN	NaN	NaN
BST	Pallidum	0.780776	0.916929	0.812226	0.738629	0.770045	0.902374	0.857804	0.964533	0.947727	0.851515	0.917553	0.768478	0.787574	0.797439	0.866877	0.864375	0.701337	NaN	0.393867	NaN	NaN	NaN	NaN	NaN	NaN	NaN	-0.324661	-0.699498	-0.317415	NaN	NaN
NDB	Pallidum	1.14166	1.16785	1.11947	1.28798	1.11027	1.10657	1.2097	1.18027	1.31382	1.18855	1.21781	1.22692	1.11463	1.04053	1.3618	1.14915	0.857157	NaN	NaN	NaN	NaN	-0.461797	-0.639981	NaN	NaN	NaN	-0.610685	-0.725577	-0.640228	-0.498853	NaN
MS	Pallidum	0.574485	0.682342	0.49837	0.717785	0.712194	0.473179	0.629874	0.788962	0.733389	0.535553	0.686819	0.773117	0.507773	0.702383	0.691549	0.782483	0.489411	0.290007	NaN	NaN	NaN	-0.261657	NaN	NaN	NaN	NaN	-0.376961	-0.519566	NaN	NaN	NaN
SI	Pallidum	1.26705	1.32195	1.19873	1.11752	1.21793	1.13946	1.19788	1.20154	1.27478	1.13498	1.17976	1.21005	1.13026	1.06805	1.04735	0.990856	0.760861	NaN	NaN	NaN	NaN	NaN	NaN	NaN	NaN	NaN	NaN	-0.406025	NaN	NaN	NaN
GPi	Pallidum	NaN	0.709032	0.907762	0.648012	0.620016	NaN	0.745477	0.909338	0.598234	0.586946	0.6516	0.531147	0.535794	0.808034	0.726724	0.495952	0.530993	NaN	NaN	NaN	NaN	NaN	NaN	NaN	NaN	NaN	NaN	NaN	NaN	NaN	NaN
GPe	Pallidum	0.849365	0.851276	0.856292	0.716849	0.67509	0.757012	0.97476	0.727358	0.802005	0.637466	0.851231	0.696314	0.559907	0.782026	0.626121	0.557441	0.545287	NaN	NaN	NaN	NaN	NaN	NaN	NaN	NaN	NaN	NaN	-0.385998	NaN	NaN	NaN
MA	Pallidum	0.80684	1.06437	0.663007	1.0501	0.791298	0.833809	0.900127	0.894557	0.987655	0.568615	0.917573	0.709719	0.692719	0.736582	0.800565	0.640529	0.426206	NaN	NaN	-0.249895	NaN	-0.330677	-0.561976	-0.442813	NaN	-0.586397	NaN	NaN	NaN	NaN	NaN
TRS	Pallidum	0.52914	0.690659	0.448383	0.690849	0.493639	NaN	0.580438	0.584612	NaN	0.468079	0.51397	0.55566	0.431425	0.501596	0.573077	NaN	0.507576	NaN	NaN	-0.438244	NaN	-0.488803	-0.545082	-0.409634	-0.420804	NaN	-0.391946	-0.477374	-0.384909	-0.473753	NaN
OT	Striatum	1.52474	1.56295	1.38622	1.49286	1.63069	1.60635	1.60153	1.53446	1.57749	1.43766	1.69238	1.53031	1.44835	1.45419	1.64881	1.30753	1.21811	0.751728	0.513699	0.396755	NaN	NaN	NaN	NaN	NaN	NaN	NaN	NaN	NaN	NaN	NaN
LSr	Striatum	0.569593	0.583865	0.761283	0.677075	0.584901	0.509615	0.523112	0.620225	0.655403	0.460516	0.710628	0.579982	0.379557	0.850911	0.699919	0.660925	0.595514	NaN	NaN	NaN	NaN	-0.320765	-0.325716	NaN	NaN	NaN	-0.420207	-0.495087	NaN	NaN	NaN
CEA	Striatum	0.523845	0.940632	0.778842	0.878128	0.84174	0.872838	0.870049	0.812695	0.925212	0.702912	0.833884	0.848539	0.777597	0.803262	0.531405	NaN	0.643156	NaN	NaN	NaN	NaN	NaN	-0.371922	-0.392748	NaN	NaN	-0.451795	-0.498021	NaN	NaN	NaN
AAA	Striatum	0.729366	1.06503	0.801185	0.896374	0.809411	0.796911	0.950621	0.802902	0.897031	0.675991	0.818245	0.785046	0.691919	0.886118	0.77641	0.563865	0.577168	NaN	NaN	NaN	-0.330777	-0.391257	-0.602899	-0.388251	NaN	-0.531944	NaN	-0.519918	NaN	-0.689029	NaN
SF	Striatum	0.698911	0.621339	0.647041	0.880606	0.758864	0.507415	0.819456	0.840376	0.950486	0.725072	0.793872	0.873161	0.693264	0.757933	0.737079	0.671402	0.554224	NaN	NaN	-0.247255	NaN	-0.472764	-0.497827	-0.530362	-0.498054	-0.516382	-0.603662	-0.687788	-0.570795	-0.56047	-0.54398
CP	Striatum	0.621489	0.538042	0.589962	0.602002	0.557807	0.516478	0.565962	0.68447	0.711325	0.541005	0.649481	0.619692	NaN	0.825897	NaN	0.604324	0.587726	NaN	NaN	NaN	NaN	-0.385806	NaN	NaN	NaN	NaN	-0.357986	-0.570602	NaN	NaN	NaN
ACB	Striatum	0.893882	1.04908	0.95082	0.915518	0.924089	0.886621	0.967007	0.947954	1.12189	1.05267	1.1281	0.963146	0.830764	0.964429	0.83658	0.968104	0.82414	NaN	NaN	NaN	NaN	NaN	NaN	NaN	NaN	-0.37404	-0.604917	-0.596499	-0.267067	NaN	NaN
IA	Striatum	0.390933	0.581736	0.503186	0.509163	0.524536	0.537226	0.434659	0.5621	0.520869	0.615787	0.4482	0.68333	NaN	0.507139	NaN	NaN	NaN	NaN	NaN	NaN	NaN	NaN	NaN	-0.355139	NaN	NaN	NaN	-0.365897	NaN	NaN	NaN
LSv	Striatum	0.300278	0.486007	0.445033	0.417208	0.526773	0.406268	0.425924	0.447824	0.520052	NaN	0.617271	0.568581	NaN	0.562833	0.571469	NaN	NaN	NaN	NaN	NaN	NaN	NaN	-0.293234	NaN	-0.351793	-0.335413	-0.360703	NaN	NaN	NaN	NaN
FS	Striatum	0.57769	0.816367	0.528346	0.431138	0.628529	0.741127	0.586307	0.690601	0.638817	0.710737	0.798703	0.669058	0.614983	0.637746	NaN	0.419216	NaN	NaN	NaN	NaN	NaN	NaN	-0.284728	-0.154485	NaN	NaN	NaN	NaN	NaN	NaN	NaN
LSc	Striatum	0.44432	NaN	0.372635	0.332675	0.443063	NaN	NaN	0.417974	0.386038	0.308944	0.416793	0.351327	NaN	0.454369	NaN	NaN	NaN	NaN	NaN	NaN	NaN	-0.400987	NaN	NaN	NaN	NaN	-0.484744	-0.562305	NaN	-0.258922	NaN
MEA	Striatum	0.881504	0.897088	0.7742	0.83824	0.746532	0.719162	0.856031	0.803117	0.841469	0.740639	0.768893	0.846619	0.691077	0.776	0.421301	0.459972	NaN	NaN	NaN	NaN	NaN	NaN	-0.573411	-0.732848	NaN	-0.510322	-0.667916	-0.470482	NaN	-0.591448	-0.4905
LA	Cortical Subplate	0.609822	0.344426	0.3828	0.520505	0.55015	0.481279	0.501093	0.593022	0.740848	0.539189	0.615033	0.622413	0.583765	0.613802	NaN	NaN	0.49524	0.337735	NaN	0.298196	NaN	NaN	NaN	NaN	NaN	NaN	NaN	NaN	NaN	NaN	NaN
CLA	Cortical Subplate	0.61763	0.590474	0.643943	0.681363	0.682279	0.534098	0.720618	0.70739	0.85194	0.663382	0.876875	0.839652	0.749609	0.935062	0.766705	0.740095	0.836599	NaN	0.262355	NaN	NaN	NaN	NaN	NaN	NaN	NaN	NaN	-0.256138	NaN	NaN	NaN
EPd	Cortical Subplate	0.860147	0.891856	0.810212	0.901428	0.861727	0.791404	0.726192	0.89711	1.13983	0.839789	0.94503	1.02765	0.669118	0.89149	0.735515	0.726262	0.739289	NaN	NaN	0.277143	NaN	NaN	NaN	NaN	NaN	NaN	NaN	-0.373665	NaN	NaN	NaN
EPv	Cortical Subplate	0.422245	0.50979	0.466761	0.495273	0.56221	NaN	0.425258	0.589055	0.520166	0.485815	0.467061	0.506125	0.392347	0.519242	NaN	0.322382	NaN	NaN	NaN	NaN	NaN	NaN	NaN	-0.287072	NaN	NaN	NaN	NaN	NaN	NaN	-0.413653
BLA	Cortical Subplate	0.48776	0.543832	0.378589	0.661684	0.590804	0.517868	0.579913	0.662336	0.63138	0.632667	0.558413	0.673994	0.703741	0.537855	0.422024	NaN	NaN	NaN	NaN	NaN	0.257034	NaN	NaN	-0.37585	NaN	NaN	NaN	-0.360361	NaN	NaN	-0.397087
BMA	Cortical Subplate	0.574186	0.591848	0.558818	0.507614	0.481846	0.561205	0.518341	0.531746	0.493323	0.630095	0.433956	0.458902	0.48535	0.573622	0.297623	NaN	NaN	NaN	NaN	0.0514294	NaN	NaN	NaN	-0.34576	NaN	NaN	NaN	NaN	NaN	NaN	-0.419333
PA	Cortical Subplate	0.407867	0.332797	0.324099	0.171073	0.353172	NaN	NaN	0.27251	0.406773	NaN	NaN	0.364274	NaN	NaN	0.288388	NaN	NaN	NaN	NaN	NaN	NaN	NaN	NaN	-0.301609	NaN	NaN	NaN	NaN	NaN	NaN	NaN
ENTl	Hippocampal Formation	0.738579	0.716469	0.529462	0.694606	0.806294	0.720306	0.599715	0.651138	0.678824	0.691183	0.654819	0.686295	0.638827	0.749003	0.625079	0.595317	0.528056	0.418438	NaN	0.415527	0.461912	0.351345	0.297704	NaN	0.565566	NaN	NaN	NaN	0.388183	NaN	NaN
ENTm	Hippocampal Formation	0.842843	0.805091	0.774057	0.685946	0.80105	0.989158	0.917505	0.826722	0.864599	0.93615	0.970644	0.932922	1.00861	1.10327	0.947857	0.606407	0.886529	0.596016	0.358296	NaN	NaN	NaN	NaN	-0.179527	NaN	NaN	-0.318828	-0.345144	NaN	NaN	NaN
SUBv	Hippocampal Formation	0.96516	0.889047	0.822874	0.892483	0.917743	0.988871	0.803602	0.858612	0.951818	0.991231	0.896851	0.77848	0.966074	0.940059	0.740246	0.766805	0.772903	NaN	0.443714	NaN	NaN	NaN	NaN	NaN	NaN	0.179473	NaN	NaN	0.254522	NaN	NaN
CA3	Hippocampal Formation	0.716625	0.625006	0.675616	0.640094	0.61488	0.621021	0.704688	0.650929	0.712505	0.725674	0.673479	0.475673	NaN	0.934403	0.540279	0.691162	0.587042	NaN	NaN	NaN	NaN	NaN	-0.409414	NaN	NaN	NaN	-0.480281	-0.321365	NaN	NaN	NaN
CA2	Hippocampal Formation	0.374743	0.335812	0.397708	NaN	0.280843	0.315768	NaN	NaN	NaN	NaN	NaN	NaN	NaN	0.580745	NaN	NaN	0.470026	NaN	NaN	NaN	NaN	NaN	NaN	NaN	NaN	NaN	NaN	NaN	NaN	NaN	NaN
CA1	Hippocampal Formation	0.844836	0.742647	0.713744	0.669207	0.714192	0.679837	0.757006	0.810578	0.881025	0.737093	0.777383	0.645041	0.683098	0.978801	0.549363	0.705072	0.650781	NaN	NaN	NaN	NaN	NaN	NaN	-0.381572	NaN	NaN	-0.500443	-0.331166	NaN	NaN	NaN
SUBd	Hippocampal Formation	1.07539	1.10299	1.06024	1.05001	1.04985	0.844971	1.11795	1.25934	1.31582	1.09743	1.14794	1.0448	0.942087	1.29054	0.904864	0.9441	0.630344	NaN	NaN	-0.609905	-0.953072	-1.09586	-1.09414	-0.774374	-0.790399	-0.737505	-0.899247	-0.812796	-0.495462	-0.486848	-0.459485
PRE	Hippocampal Formation	0.72363	0.822689	0.914182	0.823186	0.896867	0.909868	0.939521	1.13456	1.20554	0.938738	0.841592	0.754829	0.972585	0.981009	0.780574	0.785773	0.831497	NaN	NaN	-0.647731	-0.973009	-1.14017	-1.01937	-0.959755	-0.831484	-0.68004	-1.03491	-1.08856	-0.733156	-0.801067	-0.588421
POST	Hippocampal Formation	0.760746	0.879321	0.784753	0.781535	0.831074	0.801336	0.923869	1.01537	0.993235	0.71417	0.94379	0.860453	0.828332	0.983114	0.667067	0.720836	0.53676	NaN	-0.313726	-0.494911	-0.882303	-1.00487	-1.09962	-0.861669	-0.909625	-0.649411	-1.11909	-0.921648	-0.813824	-0.796216	-0.620904
PAR	Hippocampal Formation	0.971358	0.871555	0.987357	0.844476	0.881856	1.13553	1.06271	1.07697	0.933085	1.08192	0.99172	0.866835	1.2086	1.08047	0.848668	0.763296	0.902384	NaN	NaN	-0.309571	-0.641588	-0.900888	-0.870014	-0.952058	-0.772735	-0.619402	-0.83645	-0.933132	NaN	-0.756971	-0.546512
DG	Hippocampal Formation	1.15197	1.15942	1.06458	1.0201	1.10123	0.978957	1.15786	1.18453	1.2231	1.21792	1.1328	0.9823	1.02898	1.31126	0.77218	0.765037	0.674984	NaN	-0.328422	-0.588569	-0.850859	-1.08559	-1.0975	-0.794725	-0.718732	-0.634156	-0.895585	-0.814484	NaN	-0.622538	-0.512349
SSs	Isocortex	0.821944	0.745309	0.868348	0.823457	0.820229	0.667675	0.7749	0.907346	0.910429	0.845082	0.966873	0.778565	0.900496	1.09686	0.547495	0.757341	NaN	NaN	NaN	NaN	NaN	NaN	NaN	NaN	NaN	NaN	NaN	NaN	NaN	NaN	NaN
SSp-tr	Isocortex	0.63633	0.435856	0.666557	0.600373	0.672379	0.610069	0.639058	0.621662	0.738875	0.816274	0.772971	0.641107	0.658088	0.804461	0.545609	0.566078	NaN	NaN	NaN	NaN	NaN	NaN	NaN	NaN	NaN	NaN	NaN	-0.268059	NaN	NaN	NaN
SSp-ul	Isocortex	0.560947	0.525129	0.591804	0.574965	0.604704	0.620522	0.66302	0.691454	0.819414	0.732098	0.776758	0.634236	0.706041	0.964102	0.489046	NaN	NaN	NaN	NaN	NaN	NaN	NaN	NaN	NaN	NaN	NaN	NaN	-0.326885	NaN	NaN	NaN
SSp-m	Isocortex	0.764821	0.741094	0.778562	0.808016	0.736219	0.788233	0.742371	0.909982	0.686592	0.802855	0.854335	0.804738	0.80653	1.00471	0.55387	0.635555	NaN	NaN	NaN	NaN	NaN	NaN	NaN	NaN	NaN	NaN	NaN	NaN	NaN	NaN	NaN
SSp-ll	Isocortex	0.464544	0.403911	0.578977	0.48472	0.548785	0.467933	0.498436	0.535507	0.750652	0.669704	0.725532	0.539224	0.537517	0.754126	NaN	0.556752	NaN	NaN	NaN	NaN	NaN	NaN	NaN	NaN	NaN	NaN	NaN	-0.300951	NaN	NaN	NaN
SSp-bfd	Isocortex	0.728181	0.578704	0.734587	0.689217	0.787147	0.572905	0.638639	0.766399	0.769068	0.800667	0.863741	0.743363	0.72334	0.970991	NaN	0.498892	NaN	-0.424716	NaN	NaN	NaN	-0.334998	NaN	NaN	NaN	NaN	NaN	NaN	NaN	NaN	NaN
SSp-n	Isocortex	1.00419	0.802503	0.895951	0.833396	0.86486	0.883781	0.835599	0.965346	0.946293	0.985978	0.988512	0.813893	0.87393	1.16243	0.659703	0.767804	0.597151	NaN	NaN	NaN	NaN	NaN	NaN	NaN	NaN	NaN	NaN	NaN	NaN	NaN	NaN
LD	Thalamus	0.69195	0.761102	0.615194	0.68686	0.836689	0.773597	0.674372	0.7803	0.855103	0.709303	0.739778	0.533761	NaN	0.87819	0.493507	0.522965	NaN	NaN	-0.366753	-0.266088	NaN	-0.541675	-0.64408	-0.487559	-0.465417	NaN	NaN	-0.481843	NaN	-0.374511	NaN
AD	Thalamus	0.528191	0.532861	0.401024	0.483049	0.635304	0.561948	0.579327	0.519957	0.636073	0.674177	0.561703	0.378131	NaN	0.654134	0.537391	NaN	NaN	NaN	NaN	-0.636169	-0.688828	-0.797712	-0.713081	-0.690025	-0.592202	-0.584762	-0.605365	-0.7044	NaN	-0.474537	NaN
AV	Thalamus	0.427484	0.378581	0.491985	0.348477	0.525936	0.437874	0.502592	0.469704	NaN	0.52159	0.325767	NaN	NaN	0.599693	0.545645	0.525268	NaN	NaN	NaN	-0.301531	-0.359432	-0.515549	-0.492065	NaN	NaN	-0.378209	NaN	-0.569008	NaN	-0.310129	NaN
MH	Thalamus	NaN	NaN	NaN	NaN	0.276921	NaN	0.266543	NaN	NaN	NaN	0.284815	NaN	NaN	NaN	NaN	NaN	NaN	-0.491538	-0.729455	-0.957654	-0.933244	-1.08854	-1.07288	-0.883948	-0.891887	-0.984566	-0.974581	-0.9066	-0.724866	-0.796846	-0.53702
PT	Thalamus	0.202189	NaN	NaN	NaN	NaN	0.128714	0.220964	NaN	NaN	0.233174	NaN	0.386124	NaN	NaN	NaN	NaN	NaN	NaN	NaN	NaN	NaN	NaN	NaN	NaN	-0.440042	NaN	-0.522496	-0.595417	NaN	-0.39142	-0.565076
PVT	Thalamus	NaN	0.211666	0.276239	NaN	0.261762	0.346245	0.377969	NaN	NaN	0.295138	0.30286	NaN	NaN	NaN	NaN	0.364602	NaN	NaN	NaN	NaN	-0.388442	-0.655504	-0.56522	-0.675392	-0.588785	-0.619593	-0.742947	-0.701652	-0.560832	-0.540936	-0.643209
LGd	Thalamus	0.557167	0.635012	0.671176	0.408598	0.515114	0.731191	0.570978	0.548866	0.769573	0.631335	0.867194	0.510992	0.542396	0.633612	NaN	0.606486	NaN	NaN	NaN	NaN	NaN	NaN	NaN	NaN	NaN	NaN	NaN	NaN	NaN	NaN	NaN
LP	Thalamus	0.959385	1.0255	0.938949	1.01489	1.08666	1.08776	0.983068	1.02012	1.20092	1.06843	1.13792	0.917416	0.822674	1.26429	0.562464	0.654543	0.416535	NaN	-0.471362	-0.393537	-0.447272	-0.714479	-0.617687	-0.33035	NaN	NaN	NaN	-0.282803	NaN	NaN	NaN
VPM	Thalamus	0.449531	0.481853	0.433062	NaN	0.429665	0.495712	0.41846	NaN	0.487111	0.437284	0.35914	0.226134	NaN	0.470974	NaN	NaN	NaN	NaN	NaN	NaN	NaN	NaN	NaN	0.593747	0.356254	0.421571	NaN	NaN	NaN	0.408033	0.450989
VPL	Thalamus	NaN	0.360107	0.478825	NaN	NaN	0.352613	NaN	0.368181	NaN	NaN	NaN	NaN	NaN	NaN	NaN	NaN	NaN	NaN	NaN	NaN	NaN	NaN	NaN	0.40717	NaN	NaN	NaN	NaN	0.339772	NaN	NaN
