# Supplementary material for: Sleep fMRI with simultaneous electrophysiology at 9.4 T in male mice
Source: Nat Commun. 2023 Mar 24;14:1651. doi: 10.1038/s41467-023-37352-9 (PMC10039056; doi:10.1038/s41467-023-37352-9)
Supplement: Supplementary file 7 — Supplementary Data 4 [file 41467_2023_37352_MOESM7_ESM.xlsx]

## Sheet: Awake ripple
Regions	Time (s)	-12	-10	-8	-6	-4	-2	0	2	4	6	8	10	12
FRP	Isocortex	NaN	NaN	NaN	NaN	NaN	NaN	NaN	-0.0858169	NaN	NaN	NaN	NaN	NaN
MOp	Isocortex	NaN	NaN	NaN	NaN	NaN	NaN	NaN	-0.0699591	NaN	NaN	NaN	NaN	NaN
MOs	Isocortex	NaN	NaN	NaN	NaN	NaN	NaN	-0.0354639	-0.0597482	0.0649074	NaN	NaN	NaN	NaN
SSp-n	Isocortex	NaN	NaN	NaN	NaN	NaN	NaN	NaN	-0.0486931	0.0598378	NaN	NaN	NaN	NaN
SSp-bfd	Isocortex	NaN	NaN	NaN	NaN	NaN	NaN	NaN	NaN	0.106185	NaN	NaN	NaN	NaN
SSp-ll	Isocortex	NaN	NaN	NaN	NaN	NaN	NaN	NaN	-0.11993	NaN	NaN	NaN	NaN	NaN
SSp-m	Isocortex	NaN	NaN	NaN	NaN	NaN	NaN	NaN	NaN	0.0807253	NaN	NaN	NaN	NaN
SSp-ul	Isocortex	NaN	NaN	NaN	NaN	NaN	NaN	NaN	-0.0786047	NaN	NaN	NaN	NaN	NaN
SSp-tr	Isocortex	NaN	NaN	NaN	NaN	NaN	-0.0097228	-0.0349144	-0.0863456	NaN	0.0388306	NaN	NaN	NaN
SSs	Isocortex	NaN	NaN	NaN	NaN	NaN	NaN	NaN	NaN	0.0959758	NaN	NaN	NaN	NaN
GU	Isocortex	NaN	NaN	NaN	NaN	NaN	NaN	NaN	NaN	NaN	NaN	NaN	NaN	NaN
VISC	Isocortex	NaN	NaN	NaN	NaN	NaN	NaN	NaN	NaN	0.0849541	NaN	NaN	NaN	NaN
AUDd	Isocortex	NaN	NaN	NaN	NaN	NaN	NaN	NaN	-0.0751186	NaN	NaN	NaN	NaN	NaN
AUDp	Isocortex	-0.0251344	NaN	NaN	NaN	NaN	NaN	NaN	-0.101775	NaN	NaN	NaN	NaN	NaN
AUDv	Isocortex	NaN	NaN	NaN	NaN	NaN	NaN	NaN	-0.0837914	NaN	NaN	NaN	NaN	NaN
VISal	Isocortex	NaN	NaN	NaN	NaN	NaN	NaN	NaN	-0.0138889	NaN	NaN	NaN	NaN	NaN
VISam	Isocortex	NaN	NaN	NaN	NaN	NaN	NaN	NaN	NaN	0.0867419	NaN	NaN	NaN	NaN
VISl	Isocortex	NaN	NaN	NaN	NaN	NaN	NaN	NaN	NaN	NaN	NaN	NaN	NaN	NaN
VISp	Isocortex	NaN	NaN	NaN	NaN	NaN	NaN	NaN	-0.022363	0.0494707	NaN	NaN	NaN	NaN
VISpm	Isocortex	NaN	NaN	NaN	NaN	NaN	-0.0411087	NaN	-0.106356	NaN	NaN	NaN	NaN	NaN
ACAd	Isocortex	NaN	NaN	NaN	0.0144969	NaN	NaN	-0.0795943	-0.0921977	NaN	NaN	NaN	NaN	NaN
ACAv	Isocortex	-0.00558255	NaN	NaN	NaN	NaN	NaN	-0.0707579	-0.0984525	NaN	NaN	NaN	NaN	NaN
PL	Isocortex	NaN	0.0238693	NaN	NaN	NaN	NaN	-0.0578284	-0.120786	NaN	NaN	NaN	NaN	NaN
ILA	Isocortex	NaN	NaN	NaN	NaN	NaN	NaN	NaN	-0.0977472	NaN	NaN	NaN	NaN	NaN
ORBl	Isocortex	NaN	NaN	NaN	NaN	NaN	NaN	NaN	-0.0457059	NaN	NaN	NaN	NaN	NaN
ORBm	Isocortex	NaN	NaN	NaN	NaN	NaN	NaN	NaN	-0.0848624	NaN	NaN	NaN	NaN	NaN
ORBvl	Isocortex	NaN	NaN	NaN	NaN	NaN	NaN	NaN	-0.0681199	NaN	NaN	NaN	NaN	NaN
AId	Isocortex	NaN	NaN	NaN	0.0147857	-0.0206667	NaN	-0.030602	-0.0555188	NaN	NaN	NaN	NaN	NaN
AIp	Isocortex	NaN	NaN	NaN	NaN	NaN	NaN	NaN	NaN	NaN	NaN	NaN	NaN	NaN
AIv	Isocortex	NaN	0.0323407	NaN	NaN	NaN	NaN	NaN	NaN	NaN	NaN	NaN	NaN	NaN
RSPagl	Isocortex	NaN	NaN	NaN	NaN	NaN	NaN	-0.0390008	-0.0452689	NaN	NaN	NaN	NaN	NaN
RSPd	Isocortex	NaN	NaN	NaN	NaN	NaN	-0.0483973	-0.0705129	-0.0877712	0.101061	NaN	-0.0370808	NaN	NaN
RSPv	Isocortex	NaN	NaN	NaN	0.020768	NaN	-0.0565212	-0.113417	-0.173204	NaN	NaN	-0.0399969	-0.0403134	-0.0336268
PTLp	Isocortex	NaN	NaN	-0.00749064	0.0103892	NaN	NaN	NaN	-0.0362299	NaN	NaN	NaN	NaN	NaN
TEa	Isocortex	NaN	NaN	NaN	NaN	NaN	NaN	NaN	-0.0464189	NaN	NaN	NaN	NaN	NaN
PERI	Isocortex	NaN	NaN	NaN	NaN	NaN	NaN	NaN	NaN	0.126534	NaN	NaN	NaN	NaN
ECT	Isocortex	NaN	NaN	NaN	NaN	NaN	NaN	NaN	NaN	0.058373	NaN	NaN	NaN	NaN
MOB	Olfactory Areas	NaN	NaN	NaN	NaN	NaN	NaN	-0.0502637	-0.0504257	NaN	0.0389012	NaN	NaN	NaN
AON	Olfactory Areas	NaN	NaN	NaN	NaN	NaN	NaN	-0.0494733	-0.068863	NaN	NaN	NaN	NaN	NaN
TT	Olfactory Areas	NaN	NaN	NaN	NaN	NaN	NaN	-0.07604	-0.121399	NaN	NaN	NaN	NaN	NaN
DP	Olfactory Areas	NaN	NaN	NaN	NaN	NaN	NaN	NaN	-0.14233	NaN	NaN	NaN	NaN	NaN
PIR	Olfactory Areas	NaN	NaN	NaN	NaN	NaN	NaN	NaN	NaN	0.121674	NaN	NaN	NaN	NaN
NLOT	Olfactory Areas	NaN	NaN	NaN	NaN	NaN	NaN	NaN	NaN	0.280719	NaN	NaN	NaN	NaN
COAa	Olfactory Areas	NaN	NaN	NaN	NaN	NaN	NaN	NaN	NaN	0.409819	NaN	NaN	NaN	NaN
CA1	Hippocampal Formation	NaN	NaN	NaN	0.00885381	NaN	NaN	-0.0357882	NaN	0.144612	NaN	NaN	NaN	NaN
CA2	Hippocampal Formation	NaN	NaN	NaN	NaN	NaN	NaN	-0.0187241	NaN	0.0786569	NaN	NaN	NaN	NaN
CA3	Hippocampal Formation	NaN	NaN	NaN	NaN	NaN	NaN	NaN	-0.0359288	0.0780826	0.0288487	NaN	NaN	NaN
DG	Hippocampal Formation	NaN	NaN	NaN	0.0100409	NaN	NaN	-0.0498474	NaN	0.152765	0.0452871	NaN	NaN	NaN
ENTl	Hippocampal Formation	NaN	NaN	NaN	NaN	NaN	NaN	NaN	NaN	0.143617	0.11524	NaN	NaN	NaN
ENTm	Hippocampal Formation	NaN	NaN	NaN	NaN	NaN	NaN	NaN	NaN	0.144451	NaN	NaN	NaN	NaN
PAR	Hippocampal Formation	NaN	NaN	NaN	NaN	NaN	NaN	NaN	NaN	0.183948	0.0846692	NaN	NaN	NaN
POST	Hippocampal Formation	NaN	NaN	NaN	NaN	NaN	NaN	-0.080571	-0.124804	NaN	NaN	NaN	NaN	NaN
PRE	Hippocampal Formation	-0.0261908	NaN	NaN	NaN	NaN	-0.0123543	-0.0727745	-0.0467052	0.154786	NaN	NaN	NaN	NaN
SUBd	Hippocampal Formation	NaN	NaN	NaN	0.0173917	NaN	NaN	-0.0729468	NaN	0.200778	NaN	NaN	NaN	NaN
SUBv	Hippocampal Formation	NaN	NaN	NaN	0.00895339	NaN	NaN	NaN	NaN	0.136358	0.0590249	NaN	NaN	NaN
CLA	Cortical Subplate	NaN	NaN	NaN	NaN	-0.0164815	NaN	-0.0263903	-0.0635393	NaN	NaN	NaN	NaN	NaN
EPd	Cortical Subplate	NaN	NaN	NaN	0.00882025	NaN	NaN	NaN	NaN	0.0864213	NaN	0.0518445	NaN	NaN
EPv	Cortical Subplate	NaN	NaN	NaN	NaN	NaN	NaN	NaN	NaN	0.237352	0.242058	0.153291	NaN	NaN
LA	Cortical Subplate	NaN	NaN	NaN	NaN	NaN	NaN	NaN	0.182803	0.200702	NaN	NaN	NaN	NaN
BLA	Cortical Subplate	NaN	NaN	NaN	NaN	NaN	NaN	NaN	NaN	NaN	NaN	NaN	NaN	NaN
BMA	Cortical Subplate	NaN	NaN	NaN	NaN	NaN	NaN	NaN	NaN	0.292655	NaN	0.176153	NaN	NaN
PA	Cortical Subplate	NaN	NaN	NaN	NaN	NaN	NaN	NaN	NaN	NaN	NaN	NaN	NaN	NaN
CP	Striatum	NaN	NaN	NaN	NaN	NaN	NaN	-0.0346761	-0.106743	NaN	NaN	NaN	NaN	NaN
ACB	Striatum	-0.00776072	NaN	NaN	NaN	NaN	NaN	-0.0535345	-0.108823	NaN	NaN	NaN	NaN	NaN
FS	Striatum	NaN	NaN	NaN	NaN	NaN	NaN	NaN	NaN	NaN	NaN	NaN	NaN	NaN
OT	Striatum	NaN	NaN	NaN	NaN	NaN	NaN	-0.104492	-0.185047	NaN	NaN	-0.080679	NaN	NaN
LSc	Striatum	NaN	NaN	NaN	NaN	NaN	NaN	NaN	-0.114793	NaN	NaN	-0.0294762	NaN	NaN
LSr	Striatum	NaN	NaN	NaN	NaN	NaN	NaN	NaN	-0.0992463	NaN	NaN	-0.0212186	NaN	NaN
LSv	Striatum	NaN	NaN	NaN	NaN	NaN	NaN	NaN	-0.0762169	NaN	NaN	NaN	NaN	NaN
SF	Striatum	NaN	NaN	NaN	NaN	NaN	NaN	-0.0538014	-0.12283	NaN	NaN	-0.025637	NaN	NaN
AAA	Striatum	NaN	NaN	NaN	NaN	NaN	NaN	NaN	NaN	NaN	NaN	NaN	NaN	NaN
CEA	Striatum	NaN	NaN	NaN	NaN	NaN	NaN	NaN	NaN	NaN	NaN	NaN	NaN	NaN
IA	Striatum	NaN	NaN	NaN	NaN	NaN	NaN	NaN	NaN	NaN	0.255008	NaN	NaN	NaN
MEA	Striatum	NaN	NaN	NaN	NaN	NaN	NaN	NaN	NaN	NaN	NaN	NaN	NaN	NaN
GPe	Pallidum	NaN	NaN	NaN	NaN	NaN	NaN	NaN	-0.101923	NaN	NaN	NaN	NaN	NaN
GPi	Pallidum	NaN	NaN	NaN	NaN	NaN	NaN	NaN	NaN	NaN	NaN	NaN	NaN	NaN
SI	Pallidum	-0.0259261	-0.0220298	NaN	NaN	NaN	NaN	NaN	-0.0790725	NaN	NaN	NaN	-0.0261006	NaN
MA	Pallidum	NaN	NaN	NaN	NaN	NaN	NaN	NaN	-0.0586595	NaN	NaN	0.0196703	NaN	NaN
MS	Pallidum	NaN	NaN	NaN	NaN	NaN	NaN	NaN	-0.0715607	NaN	NaN	-0.0285098	NaN	NaN
NDB	Pallidum	-0.0437625	NaN	NaN	NaN	NaN	NaN	NaN	-0.219266	NaN	NaN	-0.0576179	NaN	NaN
TRS	Pallidum	NaN	NaN	NaN	NaN	NaN	NaN	-0.0730489	-0.205594	NaN	NaN	-0.0444616	NaN	NaN
BST	Pallidum	NaN	NaN	NaN	NaN	NaN	NaN	NaN	-0.12611	-0.0326484	NaN	NaN	NaN	NaN
VAL	Thalamus	NaN	NaN	NaN	NaN	NaN	NaN	-0.0610325	-0.216734	-0.0571238	NaN	-0.053998	NaN	NaN
VM	Thalamus	NaN	NaN	NaN	NaN	NaN	NaN	NaN	-0.117597	NaN	NaN	-0.0376816	NaN	-0.0497249
VPL	Thalamus	NaN	NaN	NaN	NaN	NaN	NaN	NaN	-0.146422	-0.0347443	NaN	NaN	NaN	NaN
VPM	Thalamus	NaN	NaN	NaN	NaN	NaN	NaN	NaN	-0.167208	NaN	NaN	NaN	NaN	NaN
VPMpc	Thalamus	NaN	NaN	NaN	NaN	NaN	NaN	NaN	-0.11417	NaN	NaN	NaN	NaN	NaN
SPFp	Thalamus	NaN	NaN	NaN	NaN	NaN	NaN	-0.0361294	-0.11258	NaN	NaN	NaN	NaN	NaN
MGd	Thalamus	NaN	NaN	NaN	NaN	NaN	NaN	NaN	-0.0977916	NaN	NaN	NaN	NaN	NaN
MGv	Thalamus	NaN	NaN	NaN	NaN	NaN	NaN	NaN	-0.0818581	NaN	NaN	NaN	NaN	NaN
MGm	Thalamus	NaN	NaN	NaN	NaN	NaN	NaN	NaN	-0.0905596	-0.00435231	NaN	NaN	NaN	NaN
LGd	Thalamus	NaN	NaN	NaN	NaN	NaN	NaN	NaN	-0.118735	NaN	NaN	NaN	NaN	NaN
LP	Thalamus	NaN	NaN	NaN	NaN	NaN	NaN	-0.0925586	-0.2215	NaN	NaN	-0.045638	-0.0430967	-0.033953
PO	Thalamus	NaN	NaN	NaN	NaN	NaN	NaN	NaN	-0.197186	-0.0513246	NaN	-0.025266	NaN	NaN
POL	Thalamus	NaN	NaN	NaN	NaN	NaN	NaN	NaN	-0.124234	-0.0453532	NaN	NaN	NaN	NaN
AV	Thalamus	NaN	NaN	NaN	NaN	NaN	NaN	NaN	-0.296853	-0.115986	NaN	-0.0707507	NaN	NaN
AMd	Thalamus	NaN	-0.0148266	NaN	NaN	NaN	-0.0317907	-0.0812644	-0.2363	-0.109911	NaN	-0.0557005	NaN	NaN
AMv	Thalamus	NaN	NaN	NaN	NaN	NaN	-0.0217022	-0.0652513	-0.161921	-0.0589848	NaN	-0.0292721	NaN	NaN
AD	Thalamus	NaN	NaN	NaN	NaN	NaN	NaN	NaN	-0.332311	-0.0947353	NaN	-0.0886452	NaN	-0.0537815
LD	Thalamus	NaN	NaN	NaN	NaN	NaN	NaN	-0.111354	-0.246331	NaN	NaN	NaN	NaN	NaN
IMD	Thalamus	NaN	NaN	NaN	NaN	NaN	-0.0150792	-0.0695699	-0.220659	-0.0978763	NaN	-0.0708492	NaN	-0.0649253
MD	Thalamus	NaN	NaN	NaN	NaN	NaN	-0.0201492	-0.0935848	-0.269351	-0.0971303	NaN	-0.0705227	-0.0698633	-0.0777532
SMT	Thalamus	NaN	NaN	NaN	NaN	NaN	NaN	NaN	-0.141173	NaN	NaN	-0.0436349	-0.0566973	-0.0831887
PVT	Thalamus	NaN	NaN	NaN	NaN	NaN	-0.0180073	-0.0793961	-0.142577	-0.0650228	NaN	-0.0469984	-0.0559821	NaN
PT	Thalamus	NaN	-0.0120942	NaN	NaN	NaN	-0.0304683	-0.0715146	-0.134564	-0.0483562	NaN	-0.0558285	NaN	NaN
RE	Thalamus	-0.0331921	NaN	NaN	NaN	NaN	NaN	NaN	-0.11555	-0.0358716	NaN	NaN	-0.0545495	NaN
RH	Thalamus	NaN	NaN	NaN	NaN	NaN	NaN	NaN	-0.179502	-0.0905976	-0.0650388	-0.0660846	-0.0900287	-0.099962
CM	Thalamus	NaN	NaN	NaN	NaN	NaN	NaN	NaN	-0.15875	-0.0418843	NaN	-0.0546705	-0.0736495	NaN
CL	Thalamus	NaN	NaN	NaN	NaN	NaN	NaN	-0.102737	-0.313861	NaN	NaN	-0.102337	-0.0904982	NaN
PF	Thalamus	NaN	NaN	NaN	NaN	NaN	NaN	-0.0652564	-0.17292	NaN	NaN	NaN	NaN	-0.0432939
RT	Thalamus	NaN	NaN	NaN	NaN	NaN	NaN	NaN	-0.168948	-0.0578326	NaN	-0.0185591	NaN	NaN
LGv	Thalamus	NaN	NaN	NaN	NaN	NaN	NaN	NaN	-0.116878	NaN	NaN	NaN	NaN	NaN
MH	Thalamus	NaN	NaN	NaN	NaN	NaN	-0.0228548	-0.0456022	-0.175695	-0.0440773	NaN	-0.0318656	-0.0623256	NaN
LH	Thalamus	NaN	NaN	NaN	NaN	NaN	NaN	NaN	-0.188718	NaN	NaN	-0.0533386	-0.0620532	-0.0689023
PVH	Hypothalamus	NaN	NaN	NaN	NaN	NaN	NaN	NaN	NaN	-0.072182	-0.0657291	-0.0929151	-0.0889322	-0.117816
DMH	Hypothalamus	NaN	NaN	NaN	NaN	NaN	NaN	NaN	NaN	NaN	NaN	NaN	NaN	NaN
MEPO	Hypothalamus	NaN	NaN	NaN	NaN	NaN	NaN	NaN	NaN	NaN	NaN	NaN	NaN	NaN
MPO	Hypothalamus	NaN	NaN	NaN	NaN	NaN	NaN	NaN	NaN	NaN	NaN	NaN	NaN	NaN
AHN	Hypothalamus	NaN	NaN	NaN	NaN	NaN	NaN	NaN	NaN	NaN	NaN	NaN	NaN	NaN
MM	Hypothalamus	NaN	NaN	NaN	NaN	NaN	NaN	NaN	NaN	NaN	NaN	NaN	NaN	NaN
SUM	Hypothalamus	NaN	NaN	NaN	NaN	NaN	NaN	NaN	NaN	NaN	NaN	NaN	NaN	NaN
MPN	Hypothalamus	NaN	NaN	NaN	NaN	NaN	NaN	NaN	NaN	NaN	NaN	NaN	NaN	NaN
PMd	Hypothalamus	NaN	NaN	NaN	NaN	NaN	NaN	NaN	NaN	NaN	NaN	NaN	NaN	NaN
VMH	Hypothalamus	NaN	NaN	NaN	NaN	NaN	NaN	0.2865	NaN	NaN	NaN	NaN	NaN	NaN
PH	Hypothalamus	NaN	NaN	NaN	NaN	NaN	NaN	NaN	NaN	NaN	NaN	NaN	NaN	NaN
LHA	Hypothalamus	NaN	NaN	NaN	NaN	NaN	NaN	NaN	-0.0641599	NaN	NaN	NaN	-0.0435131	NaN
LPO	Hypothalamus	NaN	NaN	NaN	NaN	NaN	NaN	NaN	-0.0958479	NaN	NaN	NaN	-0.0498213	NaN
RCH	Hypothalamus	NaN	NaN	NaN	NaN	NaN	NaN	NaN	NaN	NaN	NaN	NaN	NaN	NaN
STN	Hypothalamus	NaN	NaN	NaN	NaN	NaN	NaN	NaN	NaN	NaN	NaN	NaN	NaN	NaN
TU	Hypothalamus	NaN	NaN	NaN	NaN	NaN	NaN	0.220523	NaN	NaN	NaN	NaN	NaN	NaN
SCs	Midbrain	NaN	NaN	NaN	NaN	NaN	-0.0342722	-0.0885946	-0.159099	NaN	NaN	NaN	NaN	NaN
ICe	Midbrain	NaN	NaN	NaN	NaN	NaN	NaN	NaN	-0.118687	NaN	0.0364044	NaN	NaN	NaN
SNr	Midbrain	NaN	NaN	NaN	0.0221965	NaN	NaN	NaN	NaN	NaN	0.0962622	NaN	NaN	NaN
VTA	Midbrain	NaN	NaN	NaN	NaN	NaN	NaN	-0.0293208	NaN	NaN	NaN	NaN	NaN	-0.0558168
RR	Midbrain	NaN	NaN	NaN	NaN	NaN	NaN	NaN	NaN	NaN	NaN	NaN	NaN	NaN
MRN	Midbrain	NaN	NaN	NaN	NaN	NaN	NaN	NaN	-0.0921123	NaN	NaN	NaN	NaN	-0.0388442
SCm	Midbrain	NaN	NaN	NaN	NaN	NaN	-0.0195216	NaN	-0.123306	NaN	NaN	NaN	NaN	NaN
PAG	Midbrain	NaN	NaN	NaN	NaN	NaN	NaN	NaN	-0.121081	NaN	NaN	NaN	NaN	NaN
APN	Midbrain	NaN	NaN	NaN	NaN	-0.0301101	NaN	-0.0828874	-0.164841	NaN	NaN	NaN	NaN	NaN
MPT	Midbrain	NaN	NaN	NaN	NaN	NaN	-0.0580031	-0.0974058	-0.285754	NaN	NaN	NaN	-0.0369721	NaN
NOT	Midbrain	NaN	NaN	NaN	0.0134646	-0.0296532	NaN	-0.0759569	-0.163093	NaN	NaN	NaN	NaN	NaN
NPC	Midbrain	NaN	NaN	NaN	NaN	NaN	-0.0491339	-0.0626174	-0.176819	NaN	NaN	NaN	NaN	NaN
CUN	Midbrain	NaN	NaN	NaN	NaN	NaN	-0.039074	NaN	-0.0896729	NaN	NaN	NaN	NaN	NaN
RN	Midbrain	NaN	NaN	NaN	NaN	NaN	NaN	NaN	-0.0863398	NaN	NaN	NaN	NaN	-0.0822042
SNc	Midbrain	NaN	NaN	NaN	NaN	NaN	NaN	NaN	NaN	NaN	0.11558	NaN	NaN	NaN
PPN	Midbrain	NaN	NaN	NaN	NaN	NaN	NaN	NaN	NaN	NaN	NaN	NaN	NaN	NaN
IPN	Midbrain	NaN	NaN	0.0413082	NaN	NaN	NaN	NaN	NaN	NaN	NaN	NaN	NaN	NaN
CLI	Midbrain	NaN	NaN	0.0352146	NaN	NaN	NaN	NaN	-0.183534	NaN	NaN	NaN	NaN	-0.0422369
DR	Midbrain	NaN	NaN	NaN	NaN	NaN	NaN	-0.0231081	-0.0610827	NaN	NaN	NaN	NaN	NaN
NLL	Pons	NaN	NaN	NaN	NaN	NaN	NaN	NaN	-0.123417	NaN	NaN	NaN	NaN	NaN
PG	Pons	NaN	NaN	0.0623773	NaN	-0.0465164	NaN	NaN	NaN	NaN	NaN	NaN	NaN	NaN
PRNc	Pons	NaN	NaN	NaN	NaN	NaN	NaN	NaN	NaN	NaN	0.0590009	NaN	NaN	NaN
TRN	Pons	NaN	NaN	0.046203	NaN	NaN	-0.0156927	NaN	NaN	NaN	NaN	NaN	NaN	NaN
CS	Pons	NaN	NaN	NaN	NaN	NaN	NaN	NaN	NaN	NaN	NaN	NaN	NaN	NaN
PRNr	Pons	NaN	NaN	NaN	NaN	NaN	NaN	NaN	NaN	NaN	NaN	NaN	NaN	NaN

## Sheet: Ripple-uncoupled spindle
Regions	Time (s)	-12	-10	-8	-6	-4	-2	0	2	4	6	8	10	12
FRP	Isocortex	NaN	NaN	NaN	NaN	NaN	NaN	NaN	NaN	0.211956	0.129653	NaN	NaN	NaN
MOp	Isocortex	NaN	NaN	NaN	NaN	NaN	NaN	0.04747	0.0573063	0.121902	0.046428	NaN	NaN	NaN
MOs	Isocortex	NaN	NaN	NaN	NaN	NaN	NaN	0.0560623	0.0842131	0.150455	NaN	NaN	0.0413759	NaN
SSp-n	Isocortex	NaN	NaN	NaN	NaN	NaN	NaN	NaN	NaN	0.0925741	NaN	NaN	NaN	NaN
SSp-bfd	Isocortex	NaN	NaN	NaN	NaN	NaN	NaN	NaN	0.0994371	0.108297	NaN	-0.0609683	NaN	-0.0687361
SSp-ll	Isocortex	NaN	NaN	NaN	NaN	NaN	NaN	NaN	0.0470917	0.108371	NaN	NaN	NaN	NaN
SSp-m	Isocortex	NaN	NaN	NaN	NaN	NaN	NaN	0.0614976	0.0826306	0.136607	NaN	NaN	NaN	NaN
SSp-ul	Isocortex	NaN	NaN	NaN	NaN	NaN	NaN	NaN	0.0819508	0.131762	NaN	NaN	NaN	NaN
SSp-tr	Isocortex	NaN	NaN	NaN	NaN	NaN	NaN	NaN	NaN	NaN	NaN	NaN	NaN	NaN
SSs	Isocortex	-0.037701	NaN	NaN	-0.00882557	NaN	0.053009	0.0686627	0.111076	0.126124	NaN	-0.0600569	-0.0770125	-0.0713515
GU	Isocortex	NaN	NaN	NaN	NaN	NaN	NaN	0.0489912	0.0565117	0.115177	NaN	NaN	NaN	NaN
VISC	Isocortex	-0.0695712	NaN	NaN	NaN	NaN	NaN	NaN	0.0874088	NaN	NaN	NaN	NaN	NaN
AUDd	Isocortex	NaN	NaN	NaN	NaN	NaN	NaN	NaN	0.0803464	0.0883553	NaN	NaN	NaN	NaN
AUDp	Isocortex	NaN	NaN	NaN	NaN	NaN	0.053539	NaN	0.0769196	0.0910331	NaN	NaN	NaN	NaN
AUDv	Isocortex	NaN	NaN	NaN	NaN	NaN	0.0644437	NaN	0.0842959	0.122165	NaN	NaN	NaN	NaN
VISal	Isocortex	NaN	NaN	NaN	NaN	NaN	NaN	NaN	NaN	0.0720502	NaN	NaN	NaN	NaN
VISam	Isocortex	NaN	NaN	NaN	NaN	NaN	NaN	NaN	NaN	0.112611	NaN	NaN	NaN	NaN
VISl	Isocortex	NaN	NaN	NaN	NaN	NaN	NaN	NaN	NaN	0.106021	NaN	NaN	NaN	NaN
VISp	Isocortex	NaN	NaN	NaN	NaN	NaN	NaN	NaN	0.0719924	0.107445	NaN	NaN	NaN	NaN
VISpm	Isocortex	-0.024557	NaN	NaN	NaN	NaN	NaN	0.102714	0.179384	0.262239	0.110313	0.13786	0.107602	NaN
ACAd	Isocortex	NaN	NaN	NaN	NaN	NaN	NaN	NaN	NaN	0.157739	NaN	0.0827506	NaN	NaN
ACAv	Isocortex	NaN	NaN	NaN	NaN	NaN	NaN	NaN	NaN	0.126387	NaN	0.0492003	NaN	NaN
PL	Isocortex	NaN	NaN	NaN	NaN	NaN	NaN	NaN	NaN	0.128542	0.0509002	0.0461863	NaN	NaN
ILA	Isocortex	NaN	NaN	NaN	NaN	NaN	NaN	NaN	NaN	0.116564	0.0254121	NaN	NaN	NaN
ORBl	Isocortex	NaN	NaN	NaN	NaN	NaN	NaN	NaN	NaN	0.0912122	NaN	NaN	NaN	NaN
ORBm	Isocortex	NaN	NaN	NaN	NaN	NaN	NaN	NaN	NaN	NaN	NaN	NaN	NaN	NaN
ORBvl	Isocortex	NaN	NaN	NaN	NaN	NaN	NaN	NaN	NaN	NaN	NaN	NaN	NaN	NaN
AId	Isocortex	NaN	NaN	NaN	NaN	NaN	NaN	0.0658163	0.0740123	0.123328	NaN	NaN	NaN	NaN
AIp	Isocortex	-0.0930351	NaN	NaN	NaN	NaN	NaN	NaN	NaN	NaN	NaN	NaN	NaN	NaN
AIv	Isocortex	NaN	NaN	NaN	NaN	NaN	0.0712327	NaN	NaN	0.12827	NaN	NaN	NaN	NaN
RSPagl	Isocortex	-0.0536234	NaN	NaN	NaN	NaN	NaN	0.092557	0.164729	0.226622	NaN	0.109679	0.0810557	0.114018
RSPd	Isocortex	NaN	NaN	NaN	NaN	NaN	NaN	0.0851285	0.130567	0.214399	0.117447	0.136084	0.095584	0.0827276
RSPv	Isocortex	NaN	NaN	NaN	NaN	NaN	0.0903823	0.149527	0.182436	0.302519	0.172248	0.171751	0.154058	0.140148
PTLp	Isocortex	NaN	NaN	NaN	NaN	NaN	NaN	NaN	NaN	NaN	NaN	NaN	NaN	NaN
TEa	Isocortex	NaN	NaN	NaN	NaN	NaN	NaN	NaN	NaN	0.121635	NaN	0.0497117	NaN	NaN
PERI	Isocortex	-0.0412616	-0.0478331	NaN	NaN	NaN	NaN	NaN	0.192423	NaN	NaN	NaN	NaN	NaN
ECT	Isocortex	NaN	NaN	NaN	NaN	NaN	NaN	NaN	0.101399	0.15606	NaN	NaN	NaN	NaN
MOB	Olfactory Areas	NaN	NaN	NaN	NaN	NaN	NaN	NaN	NaN	NaN	NaN	NaN	NaN	NaN
AON	Olfactory Areas	NaN	NaN	NaN	NaN	NaN	NaN	0.047179	NaN	0.0779423	NaN	NaN	NaN	NaN
TT	Olfactory Areas	NaN	NaN	NaN	NaN	NaN	NaN	NaN	NaN	0.137742	NaN	NaN	NaN	NaN
DP	Olfactory Areas	NaN	NaN	0.019704	NaN	-0.0116395	NaN	NaN	NaN	0.121687	NaN	NaN	NaN	NaN
PIR	Olfactory Areas	-0.0875758	NaN	NaN	NaN	NaN	0.0654959	NaN	0.0908967	0.126076	NaN	NaN	NaN	NaN
NLOT	Olfactory Areas	NaN	NaN	NaN	NaN	NaN	NaN	NaN	0.322263	NaN	NaN	NaN	NaN	NaN
COAa	Olfactory Areas	-0.00535873	NaN	NaN	NaN	NaN	NaN	NaN	NaN	NaN	NaN	NaN	0.405903	NaN
CA1	Hippocampal Formation	-0.0469908	-0.0413659	NaN	NaN	NaN	0.0411721	0.0451168	0.0931388	0.119896	NaN	0.0473558	0.027564	NaN
CA2	Hippocampal Formation	NaN	NaN	NaN	NaN	NaN	NaN	0.0395457	0.0725609	0.0960975	0.0453511	NaN	0.0597468	NaN
CA3	Hippocampal Formation	NaN	NaN	NaN	NaN	NaN	NaN	NaN	0.0741292	0.112108	0.0510933	0.0465665	0.0539097	NaN
DG	Hippocampal Formation	-0.0573706	NaN	NaN	NaN	NaN	NaN	NaN	0.089965	0.167538	0.0503833	NaN	0.0488415	NaN
ENTl	Hippocampal Formation	-0.0427425	NaN	NaN	NaN	NaN	0.11867	NaN	0.199412	0.186896	NaN	NaN	NaN	NaN
ENTm	Hippocampal Formation	NaN	NaN	NaN	NaN	0.0530692	NaN	0.12117	0.187103	0.165205	NaN	NaN	NaN	NaN
PAR	Hippocampal Formation	-0.146795	NaN	-0.0709659	NaN	NaN	NaN	0.118233	0.224315	0.241837	NaN	NaN	0.0384588	NaN
POST	Hippocampal Formation	NaN	NaN	NaN	NaN	NaN	NaN	NaN	0.0868401	0.181265	NaN	NaN	NaN	NaN
PRE	Hippocampal Formation	-0.0861007	NaN	NaN	NaN	NaN	NaN	NaN	0.142923	0.218077	0.0694893	NaN	NaN	NaN
SUBd	Hippocampal Formation	NaN	-0.0540571	NaN	NaN	NaN	NaN	0.0902823	0.124475	0.175942	NaN	NaN	0.0352814	NaN
SUBv	Hippocampal Formation	-0.0894489	NaN	NaN	NaN	0.0581511	NaN	NaN	0.13914	NaN	NaN	NaN	NaN	NaN
CLA	Cortical Subplate	NaN	NaN	NaN	NaN	NaN	NaN	0.0494746	0.0572732	0.130456	NaN	NaN	NaN	NaN
EPd	Cortical Subplate	-0.0599884	NaN	NaN	NaN	NaN	0.0534389	0.0560675	NaN	0.135745	NaN	NaN	0.0553869	0.0383427
EPv	Cortical Subplate	NaN	NaN	NaN	NaN	NaN	NaN	NaN	NaN	NaN	NaN	NaN	NaN	NaN
LA	Cortical Subplate	NaN	-0.0209289	NaN	NaN	NaN	NaN	NaN	0.278335	NaN	NaN	NaN	NaN	NaN
BLA	Cortical Subplate	NaN	NaN	NaN	NaN	NaN	0.268289	NaN	NaN	0.302348	NaN	NaN	NaN	NaN
BMA	Cortical Subplate	NaN	NaN	NaN	NaN	NaN	NaN	NaN	NaN	NaN	NaN	NaN	0.21666	NaN
PA	Cortical Subplate	NaN	NaN	NaN	NaN	NaN	NaN	NaN	NaN	NaN	NaN	NaN	NaN	NaN
CP	Striatum	NaN	NaN	NaN	NaN	NaN	NaN	NaN	NaN	0.111349	0.0467009	0.0532225	0.0485786	0.0469567
ACB	Striatum	NaN	NaN	NaN	NaN	0.0268261	NaN	NaN	NaN	0.151783	0.126699	0.127265	0.108646	0.0942048
FS	Striatum	NaN	NaN	NaN	NaN	NaN	NaN	NaN	NaN	0.205848	NaN	NaN	NaN	NaN
OT	Striatum	NaN	NaN	NaN	NaN	NaN	NaN	NaN	0.187492	0.257747	0.176634	0.180968	NaN	NaN
LSc	Striatum	NaN	NaN	NaN	NaN	NaN	NaN	NaN	NaN	NaN	0.0457493	NaN	NaN	NaN
LSr	Striatum	NaN	NaN	NaN	NaN	NaN	NaN	NaN	NaN	0.0874887	NaN	NaN	NaN	NaN
LSv	Striatum	NaN	NaN	NaN	NaN	NaN	NaN	NaN	NaN	0.163088	NaN	NaN	NaN	NaN
SF	Striatum	NaN	NaN	NaN	NaN	NaN	NaN	NaN	0.109363	0.185138	0.131744	NaN	NaN	NaN
AAA	Striatum	NaN	NaN	NaN	NaN	NaN	0.160251	NaN	NaN	NaN	NaN	NaN	0.129495	0.134489
CEA	Striatum	NaN	NaN	NaN	NaN	NaN	NaN	NaN	NaN	NaN	NaN	NaN	0.168776	NaN
IA	Striatum	NaN	NaN	NaN	NaN	NaN	0.181216	NaN	NaN	NaN	NaN	NaN	NaN	NaN
MEA	Striatum	NaN	NaN	NaN	NaN	NaN	NaN	NaN	NaN	NaN	NaN	NaN	NaN	NaN
GPe	Pallidum	NaN	NaN	NaN	NaN	NaN	NaN	NaN	NaN	0.124604	0.0672004	0.0940257	0.0605152	NaN
GPi	Pallidum	NaN	NaN	NaN	NaN	NaN	NaN	NaN	0.128105	0.159912	NaN	NaN	0.139801	NaN
SI	Pallidum	NaN	NaN	NaN	NaN	NaN	NaN	NaN	NaN	0.170445	0.118406	NaN	0.133267	0.0966277
MA	Pallidum	NaN	NaN	NaN	NaN	NaN	0.155103	NaN	0.306729	NaN	NaN	NaN	NaN	0.169049
MS	Pallidum	NaN	NaN	NaN	-0.00449849	NaN	NaN	NaN	NaN	0.146225	0.0687933	0.107798	0.0662309	NaN
NDB	Pallidum	NaN	NaN	NaN	NaN	NaN	NaN	NaN	0.131171	0.293382	0.257591	NaN	0.155613	0.117151
TRS	Pallidum	NaN	NaN	0.0204736	NaN	NaN	NaN	NaN	0.158293	0.271717	0.220702	NaN	NaN	0.170158
BST	Pallidum	NaN	NaN	NaN	NaN	NaN	NaN	NaN	NaN	0.126452	NaN	NaN	NaN	NaN
VAL	Thalamus	NaN	0.0472467	0.038749	-0.0392313	NaN	NaN	NaN	NaN	0.0950113	NaN	0.110188	0.120323	NaN
VM	Thalamus	NaN	NaN	NaN	NaN	NaN	NaN	NaN	NaN	NaN	NaN	NaN	NaN	NaN
VPL	Thalamus	NaN	NaN	NaN	NaN	NaN	NaN	NaN	NaN	0.114756	NaN	0.124947	0.126016	0.0962248
VPM	Thalamus	NaN	NaN	NaN	NaN	NaN	NaN	NaN	NaN	0.0794758	0.0748031	0.104687	0.111945	0.090172
VPMpc	Thalamus	NaN	NaN	0.0294397	NaN	NaN	NaN	NaN	NaN	NaN	NaN	NaN	NaN	0.0675028
SPFp	Thalamus	NaN	NaN	NaN	NaN	NaN	NaN	NaN	NaN	0.107709	NaN	NaN	NaN	NaN
MGd	Thalamus	NaN	NaN	NaN	NaN	NaN	NaN	NaN	NaN	NaN	0.0779527	NaN	NaN	NaN
MGv	Thalamus	NaN	NaN	NaN	NaN	0.0501227	NaN	NaN	NaN	NaN	NaN	NaN	NaN	NaN
MGm	Thalamus	NaN	NaN	NaN	NaN	NaN	NaN	NaN	NaN	NaN	NaN	NaN	NaN	NaN
LGd	Thalamus	NaN	NaN	NaN	NaN	NaN	NaN	NaN	NaN	0.0927103	0.0495718	NaN	NaN	NaN
LP	Thalamus	NaN	NaN	NaN	NaN	NaN	NaN	NaN	NaN	0.219188	0.1473	0.141483	0.120909	0.0835243
PO	Thalamus	NaN	NaN	NaN	NaN	NaN	NaN	NaN	NaN	0.129415	0.120512	0.114541	0.0980067	0.066467
POL	Thalamus	NaN	NaN	NaN	NaN	NaN	NaN	NaN	NaN	0.110153	NaN	NaN	NaN	NaN
AV	Thalamus	NaN	NaN	NaN	NaN	NaN	NaN	NaN	-0.0478368	0.131879	0.169319	0.17665	0.192629	0.157527
AMd	Thalamus	0.0931366	NaN	NaN	-0.0445548	NaN	NaN	NaN	NaN	0.146321	0.134835	0.137057	0.14001	0.135058
AMv	Thalamus	NaN	NaN	NaN	-0.026639	0.0275295	NaN	NaN	NaN	0.117154	NaN	NaN	NaN	0.0681108
AD	Thalamus	NaN	NaN	NaN	-0.0382632	NaN	NaN	NaN	NaN	0.220824	0.228281	0.220394	0.234106	0.204368
LD	Thalamus	NaN	NaN	NaN	NaN	NaN	NaN	NaN	NaN	0.186502	0.143648	0.156	0.142697	0.127106
IMD	Thalamus	NaN	NaN	NaN	NaN	NaN	NaN	NaN	NaN	0.160678	NaN	NaN	NaN	NaN
MD	Thalamus	NaN	NaN	0.0465153	-0.0249546	NaN	NaN	NaN	NaN	0.204231	0.173939	0.153115	0.173415	0.164118
SMT	Thalamus	NaN	NaN	NaN	NaN	NaN	-0.0324328	NaN	NaN	NaN	NaN	NaN	NaN	NaN
PVT	Thalamus	NaN	NaN	NaN	NaN	NaN	NaN	NaN	0.0642014	0.13217	0.0911044	0.0940595	NaN	0.0830451
PT	Thalamus	NaN	NaN	NaN	NaN	NaN	NaN	NaN	0.0811863	0.159816	0.107563	0.091636	NaN	0.069752
RE	Thalamus	NaN	NaN	NaN	NaN	NaN	NaN	NaN	NaN	NaN	NaN	NaN	NaN	NaN
RH	Thalamus	NaN	NaN	NaN	NaN	NaN	-0.0214798	NaN	NaN	NaN	NaN	NaN	NaN	NaN
CM	Thalamus	NaN	NaN	NaN	NaN	NaN	NaN	NaN	NaN	NaN	NaN	NaN	NaN	0.0704946
CL	Thalamus	NaN	NaN	0.0325448	-0.0110888	NaN	NaN	NaN	NaN	0.253917	0.209048	0.22343	0.200884	0.19829
PF	Thalamus	NaN	NaN	0.0346617	-0.0310231	NaN	NaN	NaN	NaN	0.160414	0.122057	0.128406	0.100594	0.109772
RT	Thalamus	NaN	NaN	NaN	NaN	NaN	NaN	NaN	NaN	0.091715	NaN	0.0941977	0.07972	0.0561415
LGv	Thalamus	NaN	NaN	NaN	NaN	NaN	NaN	NaN	NaN	NaN	NaN	NaN	NaN	NaN
MH	Thalamus	NaN	NaN	NaN	NaN	NaN	NaN	NaN	NaN	0.163517	NaN	NaN	NaN	NaN
LH	Thalamus	NaN	NaN	NaN	NaN	NaN	NaN	NaN	NaN	0.196036	0.144421	0.123753	0.118582	0.105078
PVH	Hypothalamus	NaN	NaN	NaN	NaN	NaN	NaN	NaN	-0.0547708	NaN	NaN	NaN	NaN	NaN
DMH	Hypothalamus	NaN	NaN	NaN	NaN	NaN	NaN	NaN	NaN	NaN	NaN	NaN	NaN	NaN
MEPO	Hypothalamus	NaN	NaN	NaN	NaN	NaN	NaN	NaN	NaN	NaN	NaN	NaN	0.198937	NaN
MPO	Hypothalamus	NaN	NaN	NaN	NaN	NaN	NaN	NaN	NaN	0.282707	NaN	NaN	0.246833	NaN
AHN	Hypothalamus	NaN	NaN	NaN	NaN	NaN	NaN	NaN	NaN	NaN	NaN	NaN	NaN	NaN
MM	Hypothalamus	NaN	NaN	NaN	NaN	NaN	NaN	NaN	NaN	NaN	NaN	NaN	NaN	NaN
SUM	Hypothalamus	NaN	NaN	NaN	NaN	NaN	NaN	NaN	NaN	NaN	NaN	NaN	NaN	NaN
MPN	Hypothalamus	NaN	NaN	NaN	NaN	NaN	NaN	NaN	NaN	NaN	NaN	NaN	NaN	NaN
PMd	Hypothalamus	NaN	NaN	NaN	NaN	NaN	NaN	NaN	NaN	NaN	NaN	NaN	NaN	NaN
VMH	Hypothalamus	NaN	NaN	NaN	NaN	NaN	NaN	NaN	NaN	NaN	NaN	NaN	NaN	NaN
PH	Hypothalamus	NaN	NaN	NaN	NaN	NaN	NaN	NaN	NaN	NaN	NaN	NaN	NaN	NaN
LHA	Hypothalamus	NaN	NaN	NaN	NaN	NaN	NaN	NaN	NaN	NaN	NaN	NaN	0.158829	NaN
LPO	Hypothalamus	NaN	NaN	NaN	NaN	NaN	NaN	NaN	NaN	0.210789	NaN	NaN	0.151022	0.110264
RCH	Hypothalamus	NaN	NaN	NaN	NaN	NaN	NaN	NaN	NaN	NaN	NaN	NaN	NaN	NaN
STN	Hypothalamus	NaN	NaN	NaN	NaN	NaN	NaN	NaN	0.171293	NaN	NaN	NaN	NaN	NaN
TU	Hypothalamus	NaN	NaN	NaN	NaN	NaN	NaN	NaN	NaN	NaN	NaN	NaN	NaN	NaN
SCs	Midbrain	NaN	NaN	NaN	-0.00776555	NaN	NaN	NaN	0.130452	0.235517	0.176079	0.131749	0.12344	0.133451
ICe	Midbrain	NaN	NaN	NaN	NaN	NaN	NaN	NaN	NaN	0.125774	0.0959896	0.0702214	NaN	NaN
SNr	Midbrain	-0.109561	NaN	NaN	NaN	NaN	NaN	NaN	NaN	0.191696	0.124461	NaN	0.16128	NaN
VTA	Midbrain	NaN	NaN	NaN	NaN	NaN	NaN	NaN	NaN	NaN	NaN	NaN	NaN	NaN
RR	Midbrain	NaN	NaN	NaN	NaN	NaN	NaN	NaN	NaN	0.133452	0.0717221	NaN	0.0803516	0.120503
MRN	Midbrain	NaN	NaN	NaN	-0.0219384	NaN	NaN	NaN	NaN	0.0838501	NaN	NaN	0.0867891	NaN
SCm	Midbrain	NaN	NaN	NaN	NaN	NaN	NaN	NaN	0.0434208	0.133473	0.0917046	0.0634666	0.0672736	0.0660264
PAG	Midbrain	NaN	NaN	NaN	NaN	NaN	NaN	NaN	NaN	0.109294	0.0902974	0.0810528	0.0724369	0.0772543
APN	Midbrain	NaN	NaN	NaN	NaN	NaN	NaN	NaN	NaN	0.149031	0.10195	0.105114	0.0950486	0.0592994
MPT	Midbrain	NaN	NaN	NaN	NaN	NaN	NaN	NaN	0.17925	0.34863	NaN	NaN	0.0995136	0.157699
NOT	Midbrain	NaN	NaN	NaN	NaN	NaN	NaN	NaN	NaN	0.10657	0.0704095	0.0928644	0.0674123	0.0594454
NPC	Midbrain	NaN	NaN	NaN	NaN	NaN	NaN	NaN	NaN	0.157531	0.123649	NaN	0.100403	0.115445
CUN	Midbrain	NaN	NaN	NaN	NaN	NaN	NaN	NaN	NaN	NaN	0.108808	NaN	NaN	NaN
RN	Midbrain	NaN	NaN	NaN	NaN	NaN	NaN	NaN	NaN	NaN	NaN	NaN	NaN	NaN
SNc	Midbrain	NaN	NaN	NaN	NaN	NaN	NaN	NaN	NaN	NaN	NaN	NaN	0.137972	NaN
PPN	Midbrain	NaN	NaN	NaN	NaN	NaN	NaN	NaN	NaN	0.135156	0.0641049	NaN	0.133577	NaN
IPN	Midbrain	NaN	NaN	NaN	NaN	NaN	NaN	NaN	NaN	NaN	NaN	NaN	NaN	NaN
CLI	Midbrain	NaN	NaN	NaN	NaN	NaN	NaN	NaN	NaN	NaN	NaN	NaN	0.129028	NaN
DR	Midbrain	NaN	NaN	NaN	NaN	NaN	NaN	NaN	NaN	NaN	NaN	NaN	0.14419	NaN
NLL	Pons	NaN	NaN	NaN	NaN	NaN	NaN	NaN	NaN	NaN	0.1157	0.142178	0.132742	NaN
PG	Pons	-0.157181	-0.0219884	NaN	NaN	0.0722307	NaN	NaN	NaN	NaN	NaN	NaN	NaN	NaN
PRNc	Pons	NaN	NaN	NaN	NaN	NaN	NaN	NaN	NaN	0.0619391	NaN	NaN	NaN	NaN
TRN	Pons	NaN	NaN	NaN	NaN	NaN	NaN	NaN	NaN	NaN	NaN	NaN	0.167449	0.149404
CS	Pons	NaN	NaN	NaN	NaN	NaN	NaN	NaN	NaN	NaN	NaN	NaN	0.181975	NaN
PRNr	Pons	NaN	NaN	NaN	NaN	NaN	NaN	NaN	NaN	0.104125	NaN	NaN	0.105677	NaN

## Sheet: NREM spindle
Regions	Time (s)	-12	-10	-8	-6	-4	-2	0	2	4	6	8	10	12
FRP	NaN	NaN	NaN	NaN	NaN	NaN	NaN	0.148586	0.304604	0.254253	0.186781	0.126782	0.114191
MOp	NaN	NaN	NaN	NaN	NaN	NaN	NaN	NaN	0.155418	0.132862	0.0695902	0.0375917	0.0322378
MOs	NaN	NaN	NaN	NaN	NaN	NaN	NaN	0.0856845	0.218701	0.162963	0.112922	0.0670303	0.0559025
SSp-n	-0.0198862	NaN	NaN	NaN	0.00524921	NaN	NaN	NaN	0.147909	0.109292	0.0375433	NaN	NaN
SSp-bfd	-0.025866	NaN	NaN	NaN	0.00928016	NaN	0.0661398	0.134625	0.199501	0.0622436	-0.0294159	-0.0569804	-0.0533422
SSp-ll	NaN	NaN	NaN	NaN	NaN	NaN	NaN	NaN	0.140423	0.124224	0.076084	0.0512064	0.0527782
SSp-m	-0.0260537	NaN	NaN	NaN	0.00588238	NaN	0.061182	0.0950716	0.175932	0.109723	NaN	NaN	NaN
SSp-ul	NaN	NaN	NaN	NaN	NaN	NaN	NaN	0.0785965	0.177474	0.098928	NaN	NaN	NaN
SSp-tr	-0.0167275	NaN	NaN	NaN	NaN	NaN	NaN	NaN	0.134176	0.0982361	NaN	NaN	NaN
SSs	-0.0212	NaN	NaN	-0.0108135	0.0162844	0.0552594	0.0853159	0.146904	0.211668	0.0927883	NaN	-0.0561592	-0.0533918
GU	NaN	NaN	NaN	0.000314241	0.00932334	NaN	0.0513239	0.0847861	0.163884	0.118309	NaN	NaN	NaN
VISC	NaN	NaN	NaN	-0.0102385	0.0235115	NaN	0.0910105	0.137133	0.212636	0.153442	NaN	NaN	NaN
AUDd	NaN	NaN	NaN	NaN	NaN	NaN	NaN	0.088253	0.182713	0.103853	NaN	NaN	NaN
AUDp	NaN	NaN	0.0119329	NaN	NaN	NaN	NaN	NaN	0.162623	0.10089	NaN	NaN	NaN
AUDv	NaN	NaN	NaN	NaN	NaN	NaN	NaN	0.0927234	0.193933	0.126774	NaN	NaN	NaN
VISal	NaN	NaN	NaN	NaN	NaN	NaN	NaN	NaN	0.0994921	0.0885873	0.0655614	NaN	NaN
VISam	NaN	-0.00693422	NaN	NaN	NaN	NaN	NaN	NaN	0.165149	0.133957	0.0976938	NaN	NaN
VISl	NaN	NaN	NaN	NaN	NaN	NaN	NaN	NaN	0.134165	0.123538	0.0794572	0.0332515	0.0350654
VISp	NaN	NaN	NaN	NaN	NaN	NaN	NaN	0.0560997	0.137601	0.121268	0.0854667	0.0368464	0.0428726
VISpm	-0.0300326	NaN	NaN	NaN	NaN	NaN	NaN	0.171565	0.346898	0.27017	0.210471	0.133769	0.131423
ACAd	NaN	NaN	NaN	NaN	NaN	NaN	NaN	0.0890277	0.249291	0.162396	0.111483	0.061133	0.0576935
ACAv	NaN	NaN	NaN	NaN	NaN	NaN	NaN	0.0501247	0.205159	0.117889	0.0729306	0.0432605	0.0387039
PL	NaN	NaN	NaN	NaN	NaN	NaN	NaN	NaN	0.196759	0.148265	0.107866	0.0743868	0.0721609
ILA	NaN	NaN	NaN	-0.015174	NaN	NaN	NaN	NaN	0.163967	0.120447	0.0805844	NaN	NaN
ORBl	NaN	NaN	NaN	NaN	NaN	NaN	0.0426245	0.0723413	0.164906	0.0943803	NaN	NaN	NaN
ORBm	NaN	NaN	NaN	NaN	NaN	NaN	NaN	0.0976266	0.208738	0.150336	0.114755	0.0702726	0.067064
ORBvl	NaN	NaN	NaN	NaN	NaN	NaN	NaN	NaN	0.149053	0.103967	0.0641414	0.0363833	NaN
AId	-0.0180279	NaN	NaN	NaN	NaN	NaN	0.0568605	0.0978671	0.185467	0.11734	NaN	NaN	NaN
AIp	NaN	-0.0345366	NaN	NaN	0.0233015	NaN	NaN	0.192253	0.278694	0.202005	0.142936	0.0875771	NaN
AIv	NaN	NaN	NaN	NaN	NaN	NaN	NaN	0.111426	0.211713	0.127099	NaN	NaN	NaN
RSPagl	-0.0382915	-0.0272217	NaN	NaN	NaN	NaN	NaN	0.167692	0.30968	0.237966	0.159462	0.0926716	0.102109
RSPd	-0.0337847	NaN	NaN	NaN	NaN	NaN	0.0601729	0.148472	0.332862	0.25643	0.179771	0.121001	0.110638
RSPv	NaN	NaN	NaN	NaN	NaN	NaN	NaN	0.186171	0.44607	0.3731	0.248458	0.179195	0.169365
PTLp	-0.00761452	NaN	NaN	NaN	NaN	NaN	NaN	NaN	0.126527	0.107751	0.0674216	NaN	NaN
TEa	NaN	NaN	NaN	NaN	NaN	NaN	NaN	0.0855312	0.191292	0.135829	0.0828371	NaN	NaN
PERI	NaN	NaN	NaN	NaN	NaN	0.0817609	0.128443	0.241716	0.335977	0.266007	0.177873	0.108734	0.0858106
ECT	NaN	NaN	NaN	NaN	NaN	0.0355165	NaN	0.134662	0.256522	0.18838	0.113288	0.0609996	0.0509853
MOB	NaN	NaN	NaN	NaN	NaN	NaN	NaN	NaN	0.115385	0.0883602	NaN	NaN	NaN
AON	NaN	NaN	NaN	NaN	NaN	NaN	NaN	0.075973	0.161542	0.119938	NaN	NaN	NaN
TT	NaN	NaN	NaN	-0.00613831	NaN	NaN	NaN	0.0695591	0.186737	0.150873	0.0976822	0.0687044	0.0627904
DP	NaN	NaN	0.0219821	-0.0120085	NaN	NaN	NaN	NaN	0.119777	0.109509	0.0844467	0.0694368	NaN
PIR	-0.0352521	NaN	NaN	NaN	0.0192076	0.0536387	NaN	0.176104	0.255695	0.161276	0.119409	0.0671213	0.0739123
NLOT	-0.0289764	NaN	NaN	NaN	NaN	NaN	0.205578	0.389875	0.613757	0.408115	0.355752	0.301945	0.323694
COAa	-0.0321934	-0.0683522	NaN	NaN	NaN	0.150341	0.260029	0.508072	0.651678	0.429971	0.357133	0.290154	0.294283
CA1	-0.0314525	NaN	NaN	NaN	NaN	0.0422849	0.061538	0.166767	0.240448	0.132724	0.0892374	0.0560641	0.0579031
CA2	NaN	NaN	NaN	NaN	NaN	NaN	NaN	0.080986	0.145164	0.0909875	0.0545117	0.0457476	0.0434236
CA3	NaN	NaN	NaN	NaN	NaN	NaN	NaN	0.0861861	0.175213	0.134535	0.0841454	0.0668761	0.0657863
DG	-0.0234457	NaN	NaN	NaN	NaN	NaN	NaN	0.155518	0.302777	0.200232	0.123522	0.0809439	0.0779484
ENTl	NaN	NaN	NaN	NaN	NaN	0.0977539	0.152781	0.2984	0.363426	0.257817	0.184429	0.102591	0.0930291
ENTm	NaN	-0.0236886	-0.0196378	NaN	0.0285875	0.0728097	0.141134	0.319723	0.383526	0.203697	NaN	0.0586816	NaN
PAR	-0.0678786	-0.0379999	NaN	NaN	NaN	NaN	NaN	0.336746	0.469542	0.255154	0.123954	NaN	NaN
POST	NaN	NaN	NaN	NaN	NaN	NaN	NaN	NaN	0.228201	0.16432	0.0958387	0.0623718	0.0318792
PRE	NaN	-0.0184313	NaN	NaN	NaN	NaN	0.0895253	0.243952	0.388288	0.222655	0.104961	NaN	0.0584271
SUBd	NaN	NaN	NaN	NaN	0.0128838	NaN	0.0837012	0.230666	0.365703	0.20874	0.113364	0.0723284	0.0583054
SUBv	-0.0423192	-0.0344133	-0.0362216	NaN	0.0316678	0.0572091	0.106181	0.255752	0.296549	0.146509	0.111361	NaN	NaN
CLA	NaN	NaN	NaN	NaN	NaN	NaN	NaN	NaN	0.194003	0.115282	NaN	NaN	0.0564081
EPd	-0.0270744	NaN	NaN	NaN	0.0106701	0.0477988	0.0696587	0.136243	0.252463	0.176991	0.140777	0.0966578	0.0917932
EPv	-0.0328697	NaN	-0.0702688	NaN	0.0610803	0.134191	NaN	0.329617	0.439534	0.279619	NaN	NaN	0.137915
LA	NaN	NaN	NaN	NaN	NaN	0.158208	0.229733	0.400586	0.398189	0.302696	0.238468	0.149996	0.173376
BLA	-0.0594451	NaN	NaN	NaN	NaN	0.206405	0.328479	0.491976	0.477422	0.359726	NaN	NaN	0.242816
BMA	-0.0605141	NaN	NaN	NaN	NaN	0.144004	0.324763	0.463594	0.602077	0.426648	NaN	NaN	0.244261
PA	NaN	NaN	NaN	NaN	NaN	0.300768	NaN	0.591193	0.51318	NaN	0.306223	NaN	NaN
CP	NaN	NaN	0.00653506	NaN	NaN	NaN	NaN	NaN	0.13456	0.111292	0.0814815	0.0812795	0.0861486
ACB	NaN	NaN	NaN	NaN	NaN	0.00343551	NaN	NaN	0.204992	0.208508	0.198152	0.166611	0.155542
FS	NaN	NaN	NaN	NaN	NaN	NaN	NaN	NaN	0.281183	0.196595	NaN	0.146727	NaN
OT	NaN	NaN	NaN	NaN	NaN	NaN	NaN	0.161582	0.32969	0.308162	0.262874	0.242704	0.223376
LSc	NaN	NaN	NaN	NaN	NaN	NaN	NaN	NaN	0.0880384	0.0939934	0.0609235	NaN	NaN
LSr	NaN	NaN	NaN	NaN	NaN	NaN	-0.01846	NaN	0.101565	0.0888277	0.0711528	0.0463208	NaN
LSv	NaN	NaN	NaN	NaN	NaN	NaN	NaN	NaN	0.137388	0.112431	0.11636	NaN	NaN
SF	NaN	NaN	NaN	NaN	NaN	NaN	NaN	NaN	0.198362	0.203728	0.155285	0.0980351	0.112566
AAA	-0.0137715	-0.0430549	NaN	NaN	0.0364233	NaN	0.118561	NaN	0.413446	0.287632	0.234541	0.163779	0.203586
CEA	-0.0274857	-0.0349417	NaN	NaN	NaN	NaN	NaN	NaN	0.411652	0.3498	NaN	0.212963	0.197986
IA	-0.055906	NaN	NaN	NaN	NaN	0.166262	NaN	NaN	0.595418	0.459556	NaN	NaN	NaN
MEA	-0.0522425	NaN	NaN	NaN	NaN	0.120862	NaN	0.304211	0.436156	0.370064	0.293737	NaN	NaN
GPe	NaN	NaN	NaN	NaN	NaN	NaN	NaN	NaN	0.124607	0.128278	0.120503	0.115852	0.101151
GPi	NaN	NaN	NaN	NaN	NaN	NaN	NaN	NaN	0.177025	0.198353	NaN	0.169074	0.143091
SI	NaN	NaN	NaN	NaN	NaN	NaN	NaN	NaN	0.218235	0.199994	0.185069	0.166218	0.146708
MA	NaN	NaN	NaN	NaN	NaN	NaN	NaN	0.247625	0.327192	0.227318	0.254884	0.207055	0.207964
MS	NaN	0.0213932	NaN	NaN	NaN	NaN	NaN	0.0585692	0.15166	0.128977	0.117701	0.083276	NaN
NDB	NaN	NaN	NaN	NaN	NaN	NaN	NaN	NaN	0.367193	0.34515	0.326061	0.281791	0.244698
TRS	NaN	NaN	NaN	NaN	NaN	NaN	NaN	NaN	0.24711	0.28488	0.20309	0.152843	0.170795
BST	NaN	0.0304515	NaN	NaN	NaN	NaN	-0.0284153	NaN	0.102604	0.130783	0.132034	0.113781	0.0949068
VAL	NaN	NaN	0.0335535	NaN	NaN	-0.0613478	-0.1114	-0.148583	NaN	0.0988772	0.104501	0.114595	0.114623
VM	NaN	NaN	NaN	NaN	NaN	NaN	-0.051856	-0.0772911	NaN	NaN	NaN	NaN	0.0641313
VPL	NaN	NaN	NaN	NaN	NaN	NaN	-0.0493692	-0.0535494	NaN	0.104879	0.131319	0.135107	0.132978
VPM	NaN	NaN	NaN	NaN	NaN	NaN	-0.0646987	-0.0590835	NaN	0.0928102	0.116497	0.135185	0.136511
VPMpc	NaN	NaN	0.0410971	NaN	NaN	NaN	-0.0701613	-0.0651069	NaN	NaN	NaN	NaN	0.0880321
SPFp	NaN	NaN	NaN	NaN	NaN	NaN	NaN	NaN	0.0689304	0.088722	NaN	0.0690446	0.046124
MGd	NaN	NaN	NaN	-0.0159957	NaN	NaN	NaN	NaN	0.0906262	0.1166	NaN	0.0930221	0.0852708
MGv	NaN	NaN	NaN	-0.0216324	NaN	NaN	NaN	NaN	NaN	0.116595	NaN	0.0715471	0.0788612
MGm	NaN	NaN	NaN	-0.0155222	NaN	NaN	NaN	NaN	0.0780152	0.103287	NaN	0.0882364	NaN
LGd	NaN	NaN	NaN	NaN	NaN	NaN	NaN	NaN	NaN	0.0979393	0.0941568	0.100873	0.0904376
LP	NaN	NaN	0.018133	NaN	NaN	NaN	-0.0499828	NaN	0.199492	0.220969	0.18892	0.151474	0.139654
PO	NaN	NaN	NaN	NaN	NaN	NaN	-0.0658236	-0.0725445	NaN	0.130338	0.134403	0.142093	0.130317
POL	NaN	NaN	NaN	NaN	NaN	NaN	-0.0386387	NaN	NaN	0.0918856	NaN	0.0828627	NaN
AV	NaN	0.0426473	0.0302019	NaN	NaN	-0.0606528	-0.128567	-0.193988	NaN	0.201828	0.202348	0.197979	0.214448
AMd	0.0496136	0.0334777	NaN	NaN	NaN	-0.0474817	-0.113432	-0.128324	NaN	0.151457	0.148204	0.145348	0.136376
AMv	NaN	0.0290878	NaN	NaN	NaN	NaN	-0.0652277	-0.0918858	NaN	0.115767	0.111578	0.110469	0.0987147
AD	NaN	0.0376346	0.03525	-0.0303114	NaN	NaN	-0.115178	-0.120559	0.149092	0.299352	0.268259	0.246727	0.258831
LD	NaN	NaN	NaN	NaN	NaN	NaN	-0.0759799	-0.0813219	0.159624	0.215532	0.20878	0.18957	0.200621
IMD	NaN	0.0298767	NaN	NaN	NaN	-0.030958	-0.0819131	-0.0993785	0.101684	0.137044	0.128615	0.126455	0.101171
MD	0.0612819	0.0435122	0.0334778	-0.0204421	NaN	-0.0431602	-0.101741	-0.127356	0.094904	0.185129	0.17864	0.186329	0.188603
SMT	NaN	NaN	NaN	NaN	NaN	NaN	-0.100117	-0.0993605	NaN	0.0594609	NaN	NaN	NaN
PVT	NaN	0.0198386	0.0153243	NaN	NaN	-0.00792496	-0.0211982	NaN	0.102483	0.137517	0.124296	0.0928874	0.0956999
PT	NaN	NaN	NaN	NaN	NaN	NaN	NaN	NaN	0.111423	0.134732	0.113344	0.0724666	0.0658033
RE	NaN	NaN	NaN	NaN	NaN	-0.0305277	-0.0598872	-0.101868	NaN	0.0636025	NaN	NaN	NaN
RH	NaN	NaN	NaN	NaN	NaN	NaN	-0.0642357	-0.104562	NaN	NaN	NaN	NaN	NaN
CM	NaN	NaN	NaN	NaN	NaN	NaN	-0.0850541	-0.10016	NaN	NaN	NaN	NaN	NaN
CL	NaN	0.0442457	0.0277687	NaN	NaN	-0.0661718	-0.120413	-0.142495	0.128987	0.227683	0.231935	0.222417	0.225782
PF	0.0273624	NaN	0.0236977	NaN	NaN	-0.0314877	-0.0672839	-0.0612842	0.104396	0.127544	0.117402	0.114295	0.128658
RT	NaN	NaN	0.0151436	NaN	NaN	-0.0293167	-0.0623166	-0.0779988	0.0501853	0.101087	0.113741	0.108585	0.101492
LGv	NaN	0.0247277	NaN	NaN	NaN	NaN	NaN	NaN	0.0937053	0.107868	NaN	NaN	NaN
MH	NaN	NaN	0.0132115	-0.00729436	NaN	NaN	NaN	NaN	0.120796	0.169599	0.129959	0.0835877	0.0830762
LH	NaN	NaN	0.01628	NaN	NaN	-0.0352038	-0.0730332	-0.0709917	0.134795	0.177032	0.136283	0.118603	0.116291
PVH	NaN	NaN	NaN	NaN	NaN	-0.0341986	-0.0738136	-0.0758322	NaN	0.11542	NaN	NaN	NaN
DMH	NaN	NaN	NaN	NaN	NaN	NaN	NaN	NaN	NaN	NaN	NaN	NaN	NaN
MEPO	NaN	NaN	NaN	NaN	NaN	NaN	NaN	NaN	0.286312	0.288361	0.324467	NaN	NaN
MPO	NaN	NaN	NaN	NaN	NaN	0.0178928	-0.0528692	NaN	0.266205	0.298464	0.27824	0.270088	NaN
AHN	NaN	NaN	NaN	NaN	NaN	-0.0294562	-0.105388	-0.0498993	0.139939	NaN	NaN	0.191998	NaN
MM	NaN	NaN	NaN	NaN	NaN	NaN	NaN	NaN	NaN	NaN	NaN	NaN	NaN
SUM	NaN	NaN	NaN	NaN	NaN	NaN	NaN	NaN	NaN	NaN	NaN	NaN	NaN
MPN	NaN	NaN	NaN	NaN	NaN	0.0281895	-0.0966114	NaN	0.276887	0.329475	NaN	NaN	NaN
PMd	NaN	NaN	NaN	NaN	NaN	NaN	NaN	NaN	NaN	NaN	NaN	NaN	NaN
VMH	NaN	NaN	NaN	NaN	NaN	NaN	NaN	NaN	NaN	NaN	NaN	NaN	NaN
PH	NaN	NaN	NaN	NaN	NaN	NaN	NaN	NaN	NaN	NaN	NaN	NaN	NaN
LHA	NaN	NaN	NaN	NaN	NaN	NaN	NaN	NaN	0.15133	0.161694	0.120865	0.12797	0.141745
LPO	-0.01101	NaN	NaN	NaN	NaN	NaN	NaN	NaN	0.246673	0.23394	0.213975	0.198846	0.169699
RCH	NaN	NaN	NaN	NaN	NaN	NaN	NaN	NaN	NaN	NaN	NaN	NaN	NaN
STN	NaN	NaN	NaN	NaN	NaN	NaN	NaN	NaN	NaN	0.206708	NaN	0.144565	0.128924
TU	NaN	NaN	NaN	NaN	NaN	NaN	NaN	NaN	0.206174	NaN	NaN	NaN	NaN
SCs	NaN	NaN	NaN	NaN	NaN	NaN	NaN	NaN	0.2587	0.276188	0.199934	0.161022	0.163922
ICe	NaN	NaN	0.00994887	NaN	NaN	NaN	NaN	NaN	0.106685	0.134924	0.106637	0.076728	0.0816251
SNr	NaN	NaN	NaN	NaN	NaN	NaN	NaN	NaN	0.239512	0.238683	0.164663	NaN	0.142984
VTA	NaN	NaN	NaN	NaN	NaN	-0.0270754	NaN	NaN	NaN	NaN	NaN	NaN	NaN
RR	NaN	NaN	NaN	NaN	NaN	NaN	NaN	NaN	NaN	0.137354	NaN	0.0981705	NaN
MRN	NaN	NaN	NaN	-0.00656453	NaN	NaN	-0.0343209	NaN	NaN	0.0840284	0.0711626	0.0693592	0.0731537
SCm	NaN	NaN	0.00758897	NaN	NaN	-0.012478	NaN	NaN	0.111056	0.135259	0.101439	0.087993	0.0888195
PAG	NaN	NaN	0.0128648	NaN	NaN	-0.0224273	-0.0488996	-0.0685408	0.05937	0.108161	0.0882768	0.0724741	0.0754508
APN	NaN	NaN	NaN	NaN	NaN	-0.0280624	-0.0434822	NaN	0.125202	0.144174	0.123877	0.0804765	0.0868046
MPT	NaN	NaN	NaN	NaN	NaN	NaN	NaN	NaN	0.382276	0.370087	0.302847	0.230278	0.212512
NOT	NaN	NaN	0.0263591	NaN	NaN	-0.0321486	-0.0456291	NaN	0.129061	0.134939	0.11611	0.0783275	0.0947859
NPC	NaN	NaN	NaN	NaN	NaN	-0.0447991	-0.0667655	NaN	0.131049	0.1581	0.127351	0.108883	0.114335
CUN	NaN	NaN	NaN	NaN	NaN	-0.0187599	-0.0280117	NaN	NaN	0.108884	0.0890036	0.060667	0.0747663
RN	NaN	NaN	NaN	NaN	NaN	NaN	NaN	NaN	NaN	0.0975783	0.0946493	0.104959	0.102461
SNc	-0.0139968	NaN	NaN	0.042408	NaN	NaN	-0.0523358	NaN	NaN	0.131595	NaN	NaN	NaN
PPN	-0.0208982	NaN	NaN	NaN	NaN	NaN	NaN	NaN	NaN	NaN	NaN	NaN	NaN
IPN	NaN	NaN	NaN	NaN	NaN	NaN	NaN	NaN	NaN	0.167372	NaN	NaN	NaN
CLI	NaN	NaN	NaN	NaN	NaN	NaN	-0.0785516	NaN	NaN	0.151017	NaN	NaN	NaN
DR	-0.0286828	NaN	NaN	NaN	NaN	NaN	NaN	NaN	0.134241	0.156968	0.141844	0.128133	0.108409
NLL	NaN	NaN	NaN	NaN	NaN	NaN	NaN	NaN	NaN	0.14357	0.139678	0.112156	0.106832
PG	NaN	NaN	-0.0172204	NaN	NaN	NaN	NaN	0.235994	NaN	NaN	NaN	NaN	NaN
PRNc	NaN	NaN	NaN	NaN	NaN	NaN	NaN	NaN	NaN	NaN	NaN	NaN	NaN
TRN	-0.113909	NaN	-0.0170118	NaN	0.0160637	NaN	NaN	NaN	NaN	NaN	NaN	NaN	NaN
CS	NaN	NaN	NaN	NaN	NaN	NaN	NaN	NaN	NaN	0.143433	0.0840822	0.110622	0.138618
PRNr	-0.0300817	NaN	NaN	NaN	NaN	NaN	NaN	NaN	0.07554	0.103705	0.119622	NaN	0.125955

## Sheet: Spindle-uncoupled Ripple
Regions	Time (s)	-12	-10	-8	-6	-4	-2	0	2	4	6	8	10	12
FRP	Isocortex	NaN	NaN	NaN	NaN	NaN	NaN	NaN	NaN	NaN	NaN	NaN	NaN	0.0800983
MOp	Isocortex	NaN	NaN	NaN	NaN	NaN	NaN	NaN	NaN	NaN	0.0509562	NaN	NaN	0.034474
MOs	Isocortex	NaN	NaN	NaN	NaN	NaN	NaN	NaN	NaN	0.0934615	0.06221	NaN	NaN	0.0516958
SSp-n	Isocortex	NaN	NaN	NaN	NaN	NaN	NaN	NaN	NaN	NaN	NaN	NaN	NaN	0.0243391
SSp-bfd	Isocortex	NaN	NaN	NaN	NaN	NaN	NaN	NaN	NaN	0.136299	0.116175	NaN	NaN	NaN
SSp-ll	Isocortex	0.0420757	NaN	NaN	NaN	NaN	NaN	NaN	-0.103655	NaN	0.0403951	NaN	NaN	NaN
SSp-m	Isocortex	NaN	NaN	NaN	NaN	NaN	NaN	NaN	NaN	NaN	0.0989648	NaN	NaN	NaN
SSp-ul	Isocortex	NaN	NaN	NaN	NaN	0.0220345	NaN	NaN	-0.0615145	NaN	0.0889159	NaN	NaN	0.0471109
SSp-tr	Isocortex	NaN	NaN	NaN	-0.0228137	NaN	NaN	NaN	NaN	NaN	0.0664731	NaN	NaN	0.0518834
SSs	Isocortex	NaN	NaN	NaN	NaN	NaN	NaN	NaN	NaN	0.118083	0.120125	NaN	NaN	NaN
GU	Isocortex	NaN	NaN	NaN	NaN	NaN	NaN	NaN	NaN	NaN	0.0562903	0.0569803	NaN	0.0856733
VISC	Isocortex	NaN	NaN	NaN	NaN	NaN	NaN	NaN	NaN	NaN	NaN	NaN	0.0781852	NaN
AUDd	Isocortex	NaN	NaN	NaN	NaN	NaN	NaN	NaN	-0.0801941	NaN	NaN	NaN	NaN	NaN
AUDp	Isocortex	NaN	NaN	NaN	NaN	NaN	NaN	NaN	-0.100038	NaN	NaN	NaN	NaN	NaN
AUDv	Isocortex	NaN	NaN	NaN	NaN	NaN	NaN	NaN	-0.0744168	NaN	0.0957405	NaN	NaN	NaN
VISal	Isocortex	NaN	NaN	NaN	NaN	NaN	NaN	NaN	-0.0604133	NaN	NaN	NaN	NaN	NaN
VISam	Isocortex	NaN	NaN	NaN	NaN	NaN	NaN	NaN	NaN	0.0722473	0.0627932	NaN	NaN	NaN
VISl	Isocortex	NaN	NaN	NaN	NaN	0.0124671	NaN	-0.0575916	-0.0643717	NaN	0.000367948	NaN	NaN	NaN
VISp	Isocortex	NaN	NaN	NaN	NaN	NaN	NaN	NaN	NaN	NaN	0.0513104	NaN	NaN	0.0372352
VISpm	Isocortex	NaN	NaN	NaN	NaN	NaN	NaN	NaN	-0.0975752	NaN	0.0649796	NaN	NaN	0.102507
ACAd	Isocortex	NaN	NaN	NaN	NaN	NaN	NaN	-0.0474989	NaN	0.128113	NaN	NaN	NaN	0.0583413
ACAv	Isocortex	NaN	NaN	NaN	NaN	0.0197212	NaN	-0.054219	NaN	NaN	NaN	NaN	NaN	0.0377051
PL	Isocortex	NaN	NaN	NaN	NaN	NaN	NaN	-0.0486237	-0.0821656	NaN	NaN	NaN	NaN	0.0524368
ILA	Isocortex	0.0607908	NaN	NaN	NaN	NaN	NaN	NaN	-0.0594589	NaN	NaN	NaN	NaN	0.0588167
ORBl	Isocortex	NaN	NaN	NaN	NaN	NaN	NaN	-0.0316946	NaN	0.10472	NaN	0.0304313	0.0478731	0.070394
ORBm	Isocortex	NaN	NaN	NaN	NaN	NaN	NaN	-0.066373	-0.0454099	NaN	NaN	NaN	NaN	0.0650409
ORBvl	Isocortex	NaN	NaN	NaN	NaN	NaN	NaN	-0.0534921	NaN	0.0507835	NaN	NaN	NaN	0.0625677
AId	Isocortex	NaN	NaN	NaN	NaN	NaN	NaN	NaN	NaN	0.107046	0.049414	0.0611619	0.0837418	0.0828245
AIp	Isocortex	NaN	NaN	NaN	NaN	NaN	NaN	NaN	NaN	NaN	0.14316	NaN	NaN	NaN
AIv	Isocortex	NaN	NaN	NaN	-0.0272497	NaN	NaN	-0.0504074	NaN	NaN	NaN	NaN	0.0581554	0.0663777
RSPagl	Isocortex	NaN	NaN	NaN	NaN	NaN	NaN	NaN	NaN	0.092624	0.0863588	NaN	NaN	0.0332648
RSPd	Isocortex	NaN	NaN	NaN	NaN	NaN	NaN	-0.0784566	-0.0859468	0.131503	NaN	NaN	NaN	0.0450103
RSPv	Isocortex	NaN	NaN	NaN	NaN	NaN	NaN	-0.0881362	-0.120479	0.155816	NaN	NaN	NaN	0.0857132
PTLp	Isocortex	NaN	NaN	NaN	NaN	NaN	NaN	NaN	-0.0552496	NaN	0.0504835	NaN	NaN	NaN
TEa	Isocortex	NaN	NaN	NaN	NaN	NaN	NaN	NaN	NaN	NaN	NaN	NaN	NaN	NaN
PERI	Isocortex	NaN	NaN	NaN	NaN	NaN	NaN	NaN	NaN	NaN	0.163377	NaN	NaN	NaN
ECT	Isocortex	NaN	NaN	NaN	NaN	NaN	NaN	-0.0450292	NaN	NaN	0.0775887	NaN	NaN	NaN
MOB	Olfactory Areas	NaN	NaN	NaN	NaN	NaN	NaN	NaN	NaN	NaN	NaN	NaN	NaN	0.0510002
AON	Olfactory Areas	NaN	NaN	NaN	NaN	NaN	NaN	NaN	NaN	NaN	0.0451922	NaN	NaN	0.0202987
TT	Olfactory Areas	NaN	NaN	NaN	NaN	0.0170258	NaN	NaN	-0.0918957	NaN	NaN	NaN	NaN	NaN
DP	Olfactory Areas	NaN	NaN	-0.0285873	NaN	NaN	NaN	NaN	-0.095525	NaN	NaN	NaN	NaN	NaN
PIR	Olfactory Areas	NaN	NaN	NaN	-0.0301116	NaN	NaN	-0.0301221	NaN	NaN	0.121182	0.114589	0.0549036	0.0881203
NLOT	Olfactory Areas	NaN	NaN	NaN	NaN	NaN	NaN	NaN	NaN	NaN	NaN	NaN	NaN	NaN
COAa	Olfactory Areas	NaN	NaN	NaN	NaN	NaN	NaN	NaN	NaN	0.421815	NaN	NaN	NaN	NaN
CA1	Hippocampal Formation	NaN	NaN	NaN	NaN	NaN	NaN	-0.0409149	NaN	0.131921	0.056078	0.0588915	NaN	0.0580661
CA2	Hippocampal Formation	NaN	NaN	NaN	NaN	NaN	NaN	NaN	NaN	0.0893445	0.0512307	NaN	NaN	0.0300685
CA3	Hippocampal Formation	NaN	NaN	NaN	NaN	NaN	NaN	-0.0358298	-0.0412941	NaN	0.0525428	NaN	NaN	0.0328841
DG	Hippocampal Formation	NaN	NaN	NaN	NaN	NaN	NaN	-0.0459191	NaN	0.0981952	0.0560606	0.0490043	0.0314645	0.045738
ENTl	Hippocampal Formation	NaN	NaN	NaN	NaN	NaN	NaN	-0.00894659	NaN	NaN	0.155338	0.17307	NaN	0.153829
ENTm	Hippocampal Formation	NaN	NaN	NaN	0.0300989	-0.0380748	NaN	-0.0554007	NaN	NaN	NaN	0.127971	NaN	0.155358
PAR	Hippocampal Formation	NaN	NaN	NaN	NaN	-0.051221	NaN	-0.0116322	NaN	NaN	0.161385	0.176601	0.183997	0.197712
POST	Hippocampal Formation	NaN	NaN	NaN	NaN	NaN	NaN	NaN	NaN	0.113522	0.0846855	NaN	NaN	0.0846968
PRE	Hippocampal Formation	NaN	NaN	NaN	NaN	NaN	NaN	NaN	NaN	0.14106	0.123511	0.13048	0.105932	0.108257
SUBd	Hippocampal Formation	NaN	NaN	NaN	NaN	NaN	NaN	-0.0760924	NaN	0.191364	NaN	0.100828	0.0581096	0.0932231
SUBv	Hippocampal Formation	NaN	NaN	NaN	NaN	NaN	NaN	-0.0405575	NaN	NaN	0.0835062	0.116338	0.0806048	0.0841086
CLA	Cortical Subplate	NaN	NaN	NaN	NaN	NaN	NaN	NaN	NaN	NaN	0.0556398	0.0625574	0.0689255	0.0806181
EPd	Cortical Subplate	NaN	NaN	NaN	NaN	NaN	NaN	NaN	NaN	NaN	0.0754381	0.108518	NaN	0.0922336
EPv	Cortical Subplate	NaN	NaN	NaN	NaN	NaN	-0.138848	NaN	NaN	NaN	0.333528	0.360328	0.20993	0.26207
LA	Cortical Subplate	NaN	NaN	NaN	NaN	NaN	NaN	NaN	NaN	NaN	0.2416	NaN	NaN	0.147572
BLA	Cortical Subplate	NaN	NaN	0.15772	NaN	NaN	NaN	NaN	NaN	NaN	0.414907	0.42225	NaN	0.341856
BMA	Cortical Subplate	NaN	NaN	NaN	NaN	NaN	NaN	NaN	NaN	0.315751	0.529083	0.49236	0.39498	0.378008
PA	Cortical Subplate	NaN	NaN	NaN	-0.0652104	NaN	NaN	NaN	NaN	0.532182	0.747382	0.631111	0.480159	0.557367
CP	Striatum	NaN	NaN	NaN	NaN	NaN	NaN	NaN	-0.076558	NaN	NaN	NaN	NaN	0.0586434
ACB	Striatum	NaN	NaN	NaN	NaN	0.0170085	NaN	-0.0409345	-0.0982379	NaN	NaN	NaN	NaN	NaN
FS	Striatum	NaN	NaN	NaN	NaN	NaN	0.0838787	NaN	NaN	0.114231	NaN	0.116878	NaN	0.114418
OT	Striatum	NaN	NaN	NaN	NaN	NaN	0.0492904	NaN	NaN	NaN	NaN	NaN	NaN	NaN
LSc	Striatum	NaN	NaN	NaN	NaN	NaN	NaN	NaN	-0.0683916	NaN	NaN	NaN	NaN	NaN
LSr	Striatum	NaN	NaN	NaN	NaN	NaN	NaN	NaN	-0.0669449	NaN	NaN	NaN	NaN	NaN
LSv	Striatum	NaN	NaN	NaN	NaN	NaN	NaN	-0.0753606	NaN	-0.0815705	NaN	NaN	NaN	NaN
SF	Striatum	NaN	NaN	NaN	NaN	NaN	NaN	NaN	NaN	NaN	NaN	NaN	NaN	NaN
AAA	Striatum	NaN	NaN	0.0489903	NaN	NaN	NaN	NaN	NaN	NaN	0.254676	0.270959	NaN	0.164381
CEA	Striatum	NaN	NaN	0.0914759	NaN	NaN	NaN	NaN	NaN	NaN	0.237879	0.219988	NaN	0.132735
IA	Striatum	NaN	NaN	NaN	NaN	NaN	NaN	NaN	NaN	NaN	0.420524	0.401733	NaN	0.248177
MEA	Striatum	NaN	NaN	0.0705234	NaN	NaN	NaN	NaN	NaN	NaN	0.351039	0.250191	NaN	0.253155
GPe	Pallidum	NaN	NaN	NaN	NaN	NaN	NaN	NaN	-0.0734898	NaN	NaN	0.0617568	NaN	NaN
GPi	Pallidum	NaN	NaN	NaN	NaN	NaN	NaN	NaN	NaN	NaN	NaN	NaN	NaN	NaN
SI	Pallidum	NaN	NaN	NaN	NaN	NaN	NaN	NaN	NaN	NaN	NaN	NaN	NaN	NaN
MA	Pallidum	NaN	NaN	NaN	NaN	NaN	NaN	NaN	NaN	NaN	NaN	NaN	NaN	NaN
MS	Pallidum	NaN	NaN	NaN	NaN	NaN	NaN	-0.043594	NaN	NaN	NaN	NaN	NaN	NaN
NDB	Pallidum	NaN	NaN	NaN	NaN	NaN	NaN	NaN	-0.152283	NaN	NaN	NaN	NaN	NaN
TRS	Pallidum	NaN	NaN	NaN	NaN	NaN	NaN	NaN	-0.154278	NaN	NaN	NaN	NaN	NaN
BST	Pallidum	NaN	NaN	NaN	NaN	NaN	NaN	-0.0358188	-0.104668	NaN	NaN	NaN	NaN	NaN
VAL	Thalamus	0.0683851	NaN	NaN	NaN	NaN	NaN	NaN	-0.124857	NaN	NaN	NaN	NaN	NaN
VM	Thalamus	NaN	NaN	NaN	NaN	NaN	NaN	NaN	-0.130227	-0.0564215	NaN	-0.05519	NaN	-0.0303368
VPL	Thalamus	NaN	NaN	NaN	NaN	NaN	NaN	NaN	-0.140015	-0.064507	NaN	-0.0361491	NaN	NaN
VPM	Thalamus	NaN	NaN	NaN	NaN	NaN	NaN	NaN	-0.156849	NaN	NaN	-0.0536485	NaN	NaN
VPMpc	Thalamus	NaN	NaN	NaN	NaN	NaN	0.0140017	NaN	-0.130053	NaN	NaN	NaN	NaN	NaN
SPFp	Thalamus	NaN	NaN	NaN	NaN	NaN	NaN	NaN	-0.0659871	NaN	NaN	NaN	NaN	NaN
MGd	Thalamus	NaN	NaN	NaN	NaN	NaN	NaN	NaN	NaN	NaN	NaN	NaN	NaN	0.067988
MGv	Thalamus	NaN	NaN	NaN	NaN	NaN	NaN	NaN	NaN	NaN	NaN	NaN	NaN	0.0764896
MGm	Thalamus	NaN	NaN	NaN	NaN	NaN	NaN	NaN	NaN	NaN	NaN	NaN	NaN	0.0641555
LGd	Thalamus	NaN	NaN	NaN	NaN	NaN	NaN	NaN	NaN	NaN	NaN	NaN	NaN	0.0532788
LP	Thalamus	NaN	NaN	NaN	NaN	NaN	NaN	NaN	-0.165749	NaN	NaN	NaN	NaN	NaN
PO	Thalamus	NaN	NaN	NaN	NaN	NaN	NaN	NaN	-0.104084	NaN	NaN	NaN	NaN	0.074506
POL	Thalamus	NaN	NaN	NaN	NaN	NaN	NaN	NaN	NaN	NaN	NaN	NaN	NaN	0.0650095
AV	Thalamus	NaN	NaN	NaN	NaN	NaN	NaN	NaN	-0.175456	NaN	NaN	NaN	NaN	NaN
AMd	Thalamus	NaN	NaN	NaN	-0.0340119	NaN	0.0674335	NaN	-0.131898	NaN	NaN	-0.07427	NaN	NaN
AMv	Thalamus	NaN	NaN	NaN	NaN	NaN	NaN	NaN	-0.140032	NaN	NaN	-0.0762363	NaN	NaN
AD	Thalamus	NaN	NaN	NaN	NaN	NaN	NaN	NaN	-0.237376	NaN	NaN	NaN	NaN	NaN
LD	Thalamus	NaN	NaN	NaN	NaN	NaN	0.0507281	NaN	-0.164975	NaN	NaN	NaN	NaN	NaN
IMD	Thalamus	NaN	NaN	0.0124889	-0.017616	NaN	NaN	NaN	NaN	NaN	NaN	NaN	NaN	NaN
MD	Thalamus	NaN	NaN	NaN	-0.0260589	NaN	NaN	NaN	-0.215754	NaN	NaN	NaN	NaN	NaN
SMT	Thalamus	NaN	NaN	NaN	NaN	NaN	NaN	-0.0345696	-0.154761	NaN	NaN	NaN	NaN	NaN
PVT	Thalamus	NaN	NaN	NaN	NaN	NaN	NaN	NaN	NaN	NaN	NaN	NaN	NaN	NaN
PT	Thalamus	NaN	NaN	0.0331176	NaN	NaN	NaN	NaN	NaN	NaN	NaN	NaN	NaN	0.0247164
RE	Thalamus	NaN	NaN	NaN	NaN	NaN	NaN	NaN	NaN	NaN	NaN	-0.0821482	-0.0449745	NaN
RH	Thalamus	NaN	NaN	NaN	NaN	NaN	NaN	NaN	-0.140541	-0.113241	-0.0750497	-0.135107	NaN	NaN
CM	Thalamus	NaN	NaN	NaN	NaN	NaN	NaN	NaN	-0.161957	NaN	-0.079179	-0.121959	NaN	NaN
CL	Thalamus	NaN	NaN	NaN	NaN	NaN	NaN	NaN	-0.250269	NaN	NaN	NaN	NaN	NaN
PF	Thalamus	NaN	NaN	NaN	NaN	NaN	NaN	NaN	-0.155327	NaN	NaN	NaN	NaN	NaN
RT	Thalamus	NaN	NaN	NaN	NaN	NaN	NaN	NaN	-0.111646	-0.0408598	NaN	NaN	NaN	NaN
LGv	Thalamus	NaN	NaN	NaN	NaN	NaN	NaN	-0.0505767	-0.117954	NaN	NaN	NaN	NaN	NaN
MH	Thalamus	NaN	NaN	NaN	NaN	NaN	NaN	NaN	-0.169475	NaN	NaN	NaN	NaN	NaN
LH	Thalamus	NaN	NaN	NaN	NaN	NaN	NaN	NaN	-0.181101	NaN	NaN	-0.0842991	NaN	NaN
PVH	Hypothalamus	NaN	NaN	NaN	NaN	NaN	NaN	NaN	NaN	NaN	NaN	NaN	NaN	NaN
DMH	Hypothalamus	NaN	NaN	NaN	NaN	NaN	NaN	NaN	NaN	NaN	NaN	NaN	NaN	NaN
MEPO	Hypothalamus	NaN	NaN	NaN	NaN	NaN	NaN	NaN	-0.222764	NaN	-0.2063	NaN	NaN	-0.155675
MPO	Hypothalamus	NaN	NaN	NaN	NaN	NaN	NaN	NaN	-0.115995	NaN	NaN	NaN	NaN	NaN
AHN	Hypothalamus	NaN	NaN	NaN	NaN	NaN	NaN	NaN	NaN	NaN	NaN	NaN	NaN	NaN
MM	Hypothalamus	NaN	NaN	0.111785	NaN	-0.0639837	NaN	NaN	NaN	NaN	NaN	NaN	NaN	0.137613
SUM	Hypothalamus	NaN	NaN	NaN	NaN	NaN	NaN	NaN	NaN	NaN	NaN	NaN	NaN	NaN
MPN	Hypothalamus	NaN	NaN	NaN	NaN	NaN	NaN	NaN	NaN	NaN	NaN	NaN	NaN	NaN
PMd	Hypothalamus	NaN	NaN	0.16156	NaN	-0.0648653	NaN	NaN	NaN	NaN	NaN	NaN	NaN	NaN
VMH	Hypothalamus	NaN	NaN	NaN	NaN	NaN	NaN	NaN	NaN	NaN	NaN	NaN	NaN	NaN
PH	Hypothalamus	NaN	NaN	NaN	NaN	NaN	NaN	-0.0429423	-0.090519	NaN	NaN	NaN	-0.0543056	NaN
LHA	Hypothalamus	NaN	NaN	NaN	NaN	NaN	NaN	NaN	-0.103873	NaN	NaN	NaN	NaN	NaN
LPO	Hypothalamus	NaN	NaN	NaN	NaN	NaN	NaN	NaN	-0.118179	NaN	NaN	NaN	NaN	NaN
RCH	Hypothalamus	NaN	NaN	NaN	NaN	NaN	NaN	NaN	NaN	NaN	NaN	NaN	NaN	NaN
STN	Hypothalamus	NaN	NaN	NaN	NaN	NaN	NaN	NaN	-0.172816	NaN	NaN	NaN	NaN	NaN
TU	Hypothalamus	NaN	NaN	NaN	NaN	NaN	NaN	NaN	NaN	NaN	NaN	NaN	NaN	NaN
SCs	Midbrain	NaN	NaN	NaN	NaN	NaN	NaN	NaN	NaN	NaN	NaN	NaN	NaN	0.0671988
ICe	Midbrain	NaN	-0.00166284	NaN	NaN	NaN	NaN	NaN	-0.0925223	NaN	NaN	NaN	NaN	0.0317392
SNr	Midbrain	NaN	NaN	NaN	NaN	NaN	NaN	NaN	NaN	NaN	NaN	0.20188	NaN	NaN
VTA	Midbrain	NaN	NaN	NaN	NaN	NaN	NaN	NaN	NaN	NaN	NaN	NaN	NaN	NaN
RR	Midbrain	NaN	NaN	NaN	NaN	NaN	0.066646	NaN	-0.0513682	NaN	NaN	NaN	NaN	NaN
MRN	Midbrain	NaN	NaN	NaN	NaN	NaN	NaN	NaN	-0.0545022	NaN	NaN	NaN	NaN	NaN
SCm	Midbrain	NaN	NaN	NaN	NaN	NaN	NaN	NaN	-0.0946397	NaN	NaN	NaN	NaN	NaN
PAG	Midbrain	NaN	NaN	NaN	NaN	NaN	NaN	NaN	-0.0761796	-0.0373055	NaN	NaN	NaN	NaN
APN	Midbrain	NaN	NaN	NaN	NaN	NaN	NaN	NaN	-0.135497	NaN	NaN	NaN	NaN	NaN
MPT	Midbrain	NaN	NaN	NaN	NaN	NaN	NaN	NaN	-0.175955	NaN	NaN	NaN	NaN	NaN
NOT	Midbrain	NaN	NaN	NaN	NaN	NaN	NaN	NaN	NaN	NaN	NaN	NaN	0.0205552	NaN
NPC	Midbrain	NaN	NaN	NaN	-0.0302348	0.0452983	NaN	NaN	-0.108307	NaN	NaN	NaN	NaN	NaN
CUN	Midbrain	NaN	NaN	NaN	NaN	NaN	NaN	NaN	NaN	NaN	NaN	NaN	NaN	NaN
RN	Midbrain	NaN	NaN	0.0218649	-0.00769091	NaN	NaN	NaN	NaN	NaN	NaN	NaN	NaN	NaN
SNc	Midbrain	NaN	NaN	NaN	NaN	NaN	NaN	NaN	NaN	NaN	0.128236	NaN	NaN	0.107219
PPN	Midbrain	NaN	NaN	NaN	NaN	NaN	NaN	0.0040899	-0.0773165	NaN	NaN	NaN	NaN	NaN
IPN	Midbrain	NaN	-0.176362	NaN	NaN	NaN	NaN	NaN	NaN	NaN	NaN	NaN	NaN	NaN
CLI	Midbrain	NaN	NaN	NaN	NaN	NaN	NaN	NaN	NaN	NaN	NaN	NaN	NaN	NaN
DR	Midbrain	NaN	NaN	NaN	NaN	NaN	NaN	NaN	NaN	NaN	0.114687	NaN	NaN	0.134119
NLL	Pons	NaN	NaN	NaN	NaN	NaN	NaN	NaN	NaN	NaN	NaN	NaN	NaN	NaN
PG	Pons	NaN	NaN	NaN	NaN	NaN	NaN	NaN	NaN	NaN	NaN	NaN	NaN	0.341034
PRNc	Pons	NaN	NaN	NaN	NaN	NaN	NaN	NaN	NaN	NaN	NaN	NaN	NaN	NaN
TRN	Pons	NaN	NaN	NaN	NaN	NaN	NaN	NaN	NaN	NaN	NaN	NaN	NaN	NaN
CS	Pons	NaN	NaN	NaN	NaN	NaN	NaN	NaN	NaN	NaN	NaN	NaN	NaN	NaN
PRNr	Pons	-0.0726012	NaN	NaN	NaN	NaN	NaN	NaN	NaN	NaN	NaN	NaN	NaN	NaN

## Sheet: Spindle-coupled Ripple
Regions	Time (s)	-12	-10	-8	-6	-4	-2	0	2	4	6	8	10	12
FRP	Isocortex	NaN	NaN	NaN	NaN	NaN	NaN	0.0837731	NaN	0.353408	0.380292	0.278501	0.203867	0.176664
MOp	Isocortex	NaN	NaN	NaN	NaN	NaN	NaN	NaN	NaN	0.14758	0.184546	0.10285	0.0698354	NaN
MOs	Isocortex	NaN	NaN	NaN	NaN	NaN	NaN	NaN	NaN	0.239084	0.229493	0.127747	0.0950531	NaN
SSp-n	Isocortex	NaN	NaN	NaN	NaN	NaN	NaN	NaN	NaN	0.169483	0.160848	0.0796367	NaN	NaN
SSp-bfd	Isocortex	-0.0361355	NaN	NaN	NaN	NaN	NaN	NaN	0.0785205	0.250374	0.171513	NaN	NaN	-0.0333925
SSp-ll	Isocortex	NaN	NaN	NaN	NaN	NaN	NaN	NaN	-0.089184	0.121269	0.181325	0.0983516	0.0714844	NaN
SSp-m	Isocortex	-0.0229465	-0.0235916	NaN	NaN	NaN	NaN	NaN	NaN	0.160536	0.160041	0.0945107	NaN	NaN
SSp-ul	Isocortex	NaN	NaN	NaN	NaN	NaN	NaN	NaN	NaN	0.187213	0.182491	0.0688728	NaN	NaN
SSp-tr	Isocortex	NaN	NaN	NaN	NaN	NaN	NaN	NaN	-0.0531393	0.170375	0.177389	0.0703524	NaN	NaN
SSs	Isocortex	-0.0299452	NaN	NaN	NaN	NaN	0.0299687	0.0704567	0.092279	0.242501	0.189671	NaN	NaN	-0.0369758
GU	Isocortex	-0.0231862	NaN	NaN	NaN	NaN	NaN	NaN	NaN	0.16105	0.165001	0.0985183	NaN	0.0595059
VISC	Isocortex	-0.00936085	NaN	NaN	NaN	NaN	NaN	NaN	0.116445	0.249602	0.257722	0.130354	NaN	NaN
AUDd	Isocortex	NaN	NaN	NaN	NaN	NaN	NaN	NaN	NaN	0.222764	0.196236	NaN	NaN	NaN
AUDp	Isocortex	NaN	NaN	NaN	NaN	NaN	NaN	NaN	NaN	0.179158	0.17085	0.0753727	NaN	NaN
AUDv	Isocortex	NaN	NaN	NaN	NaN	NaN	NaN	NaN	NaN	0.215255	0.210185	0.086309	NaN	NaN
VISal	Isocortex	-0.0236223	NaN	NaN	NaN	NaN	NaN	NaN	-0.0572117	0.117417	0.147893	0.0730113	NaN	NaN
VISam	Isocortex	NaN	NaN	NaN	NaN	NaN	NaN	NaN	NaN	0.205612	0.208964	0.124559	0.0810772	NaN
VISl	Isocortex	-0.0332978	NaN	NaN	NaN	NaN	NaN	NaN	NaN	0.138019	0.192562	0.11179	NaN	NaN
VISp	Isocortex	NaN	NaN	NaN	NaN	NaN	NaN	NaN	NaN	0.136573	0.163646	0.0990286	0.0603584	0.0666653
VISpm	Isocortex	NaN	NaN	NaN	NaN	NaN	NaN	NaN	NaN	0.329651	0.371312	0.224598	0.168798	0.156538
ACAd	Isocortex	NaN	NaN	NaN	NaN	NaN	NaN	-0.0466117	NaN	0.308107	0.225757	0.122668	0.0819687	NaN
ACAv	Isocortex	NaN	NaN	NaN	NaN	NaN	NaN	NaN	NaN	0.243437	0.14256	0.0878228	0.0699188	NaN
PL	Isocortex	NaN	0.0381633	NaN	NaN	NaN	NaN	NaN	NaN	0.198558	0.200348	0.135508	0.0991221	0.0975497
ILA	Isocortex	NaN	NaN	NaN	NaN	NaN	NaN	NaN	NaN	0.156199	0.186559	0.129911	0.0785829	0.0818253
ORBl	Isocortex	NaN	NaN	NaN	NaN	NaN	NaN	NaN	NaN	0.204005	0.175794	0.0847251	NaN	NaN
ORBm	Isocortex	NaN	NaN	NaN	NaN	NaN	NaN	NaN	NaN	0.255105	0.219477	0.161638	0.124374	0.12695
ORBvl	Isocortex	NaN	NaN	NaN	NaN	NaN	NaN	-0.0107204	NaN	0.192531	0.185474	0.112247	0.0864225	0.0937238
AId	Isocortex	NaN	NaN	NaN	NaN	NaN	NaN	NaN	NaN	0.198886	0.175941	0.0887489	0.0626782	NaN
AIp	Isocortex	NaN	NaN	NaN	NaN	NaN	NaN	NaN	0.181292	0.359356	0.359801	0.243392	0.195951	0.202509
AIv	Isocortex	NaN	NaN	NaN	NaN	NaN	NaN	NaN	NaN	0.266637	0.206536	0.126165	NaN	NaN
RSPagl	Isocortex	NaN	NaN	NaN	NaN	NaN	NaN	NaN	NaN	0.345688	0.339511	0.197465	0.14715	NaN
RSPd	Isocortex	NaN	NaN	NaN	NaN	-0.00822021	NaN	NaN	NaN	0.403089	0.328593	0.187171	0.150609	0.1439
RSPv	Isocortex	NaN	NaN	NaN	NaN	NaN	NaN	NaN	NaN	0.512549	0.447425	0.268806	0.201173	0.181827
PTLp	Isocortex	NaN	NaN	NaN	NaN	NaN	NaN	NaN	NaN	0.161559	0.163146	0.0863314	0.0659356	NaN
TEa	Isocortex	NaN	NaN	NaN	NaN	NaN	NaN	NaN	NaN	0.215608	0.219369	0.130055	0.0806376	NaN
PERI	Isocortex	NaN	NaN	NaN	NaN	NaN	NaN	NaN	0.208253	0.398109	0.357951	0.244035	0.171948	NaN
ECT	Isocortex	NaN	NaN	NaN	NaN	NaN	NaN	NaN	0.0981927	0.288952	0.280978	0.165163	0.103268	0.0861017
MOB	Olfactory Areas	NaN	NaN	NaN	NaN	NaN	NaN	NaN	NaN	0.152589	0.159183	0.0959896	0.0741544	NaN
AON	Olfactory Areas	NaN	NaN	NaN	NaN	NaN	0.0346903	NaN	NaN	0.226998	0.182691	0.115866	0.0844845	NaN
TT	Olfactory Areas	NaN	NaN	NaN	NaN	NaN	NaN	NaN	NaN	0.198153	0.219702	0.15692	0.122381	0.125269
DP	Olfactory Areas	NaN	NaN	NaN	NaN	NaN	NaN	NaN	NaN	0.0692988	0.141852	0.117559	NaN	0.0891001
PIR	Olfactory Areas	NaN	NaN	NaN	NaN	NaN	NaN	NaN	0.181297	0.373489	0.28209	0.176057	0.139082	0.151301
NLOT	Olfactory Areas	NaN	NaN	NaN	NaN	NaN	NaN	NaN	0.25547	0.736178	0.661396	NaN	0.338933	0.40299
COAa	Olfactory Areas	NaN	NaN	NaN	0.190287	-0.137772	NaN	NaN	0.534576	0.7989	0.663328	NaN	NaN	0.401387
CA1	Hippocampal Formation	-0.0319852	NaN	NaN	NaN	NaN	NaN	NaN	0.142668	0.328331	0.203335	0.101954	0.0920008	0.0871849
CA2	Hippocampal Formation	NaN	NaN	NaN	NaN	NaN	NaN	NaN	NaN	0.175106	0.133199	NaN	NaN	NaN
CA3	Hippocampal Formation	NaN	NaN	NaN	NaN	NaN	NaN	NaN	NaN	0.195989	0.185765	0.0985844	0.0867163	0.0925329
DG	Hippocampal Formation	NaN	NaN	NaN	NaN	NaN	NaN	NaN	0.104224	0.364923	0.285092	0.156097	0.114454	0.102943
ENTl	Hippocampal Formation	NaN	NaN	NaN	NaN	NaN	0.0840787	0.155985	0.321289	0.438078	0.377845	0.256642	0.198257	NaN
ENTm	Hippocampal Formation	NaN	NaN	NaN	NaN	NaN	NaN	0.125854	0.310054	0.511664	0.361249	0.166475	0.11323	NaN
PAR	Hippocampal Formation	NaN	NaN	NaN	NaN	NaN	NaN	NaN	0.271862	0.575615	0.424911	0.201029	0.138708	NaN
POST	Hippocampal Formation	NaN	NaN	NaN	NaN	NaN	NaN	NaN	NaN	0.263952	0.238148	0.147837	NaN	0.103751
PRE	Hippocampal Formation	NaN	NaN	NaN	NaN	NaN	NaN	NaN	0.153443	0.458954	0.321939	0.132032	NaN	0.109395
SUBd	Hippocampal Formation	NaN	NaN	NaN	NaN	NaN	NaN	NaN	0.174459	0.506823	0.29641	0.157938	0.112088	NaN
SUBv	Hippocampal Formation	NaN	NaN	NaN	NaN	NaN	NaN	NaN	0.241908	0.380776	0.260416	0.132997	NaN	NaN
CLA	Cortical Subplate	NaN	NaN	NaN	NaN	NaN	NaN	NaN	NaN	0.194915	0.197506	0.11925	0.0985442	0.0905509
EPd	Cortical Subplate	NaN	NaN	NaN	NaN	NaN	NaN	NaN	0.136829	0.32221	0.276274	0.19897	0.156835	0.165336
EPv	Cortical Subplate	NaN	NaN	NaN	NaN	NaN	NaN	NaN	0.404001	0.552605	0.472106	0.309934	NaN	0.254539
LA	Cortical Subplate	NaN	NaN	NaN	NaN	NaN	NaN	0.256376	0.430434	0.546596	0.366312	0.252398	0.272981	0.226877
BLA	Cortical Subplate	NaN	NaN	NaN	NaN	NaN	NaN	0.407694	0.570233	0.6099	0.487602	0.311553	0.3044	0.298058
BMA	Cortical Subplate	NaN	NaN	NaN	NaN	NaN	NaN	NaN	0.505344	0.709114	0.597776	0.371043	NaN	0.336135
PA	Cortical Subplate	NaN	NaN	NaN	NaN	NaN	NaN	NaN	0.674628	NaN	NaN	NaN	NaN	NaN
CP	Striatum	NaN	NaN	NaN	NaN	NaN	NaN	NaN	NaN	0.112696	0.15493	0.110637	0.100055	0.110416
ACB	Striatum	NaN	NaN	NaN	NaN	NaN	NaN	NaN	NaN	0.218261	0.25523	0.225627	0.204554	0.223316
FS	Striatum	NaN	NaN	NaN	NaN	NaN	NaN	NaN	NaN	0.306092	0.347386	0.237566	0.193668	0.189434
OT	Striatum	NaN	NaN	NaN	NaN	NaN	NaN	NaN	NaN	0.384378	0.346751	0.313342	0.266858	0.323467
LSc	Striatum	NaN	NaN	NaN	NaN	NaN	NaN	NaN	-0.0502572	0.0712257	0.116499	0.100706	0.0654253	NaN
LSr	Striatum	NaN	NaN	NaN	NaN	NaN	NaN	NaN	-0.0446345	0.0715776	0.129562	0.0888997	NaN	0.0568292
LSv	Striatum	NaN	NaN	NaN	NaN	-0.0109607	NaN	NaN	NaN	0.10164	0.186344	0.128654	NaN	0.0797165
SF	Striatum	NaN	0.0101612	NaN	NaN	NaN	NaN	NaN	NaN	0.168598	0.261325	0.185054	0.127005	0.11367
AAA	Striatum	NaN	0.0138622	NaN	NaN	NaN	NaN	NaN	0.166717	0.511667	0.496231	0.319639	0.267342	0.281104
CEA	Striatum	NaN	NaN	NaN	NaN	NaN	NaN	NaN	0.292954	0.470944	0.47844	0.336624	0.264544	NaN
IA	Striatum	NaN	NaN	NaN	NaN	NaN	NaN	NaN	0.495636	0.653194	0.604674	0.366237	NaN	NaN
MEA	Striatum	NaN	NaN	NaN	NaN	NaN	NaN	0.196692	0.262814	0.539589	0.498776	0.374263	NaN	NaN
GPe	Pallidum	NaN	NaN	NaN	NaN	NaN	NaN	NaN	NaN	0.0903595	0.177352	0.165775	0.136042	0.137163
GPi	Pallidum	NaN	NaN	NaN	NaN	NaN	NaN	NaN	NaN	NaN	0.24121	0.24361	0.17619	0.2012
SI	Pallidum	NaN	0.0339037	NaN	NaN	NaN	NaN	NaN	NaN	0.245459	0.260504	0.215044	0.181087	0.192293
MA	Pallidum	NaN	NaN	NaN	NaN	NaN	NaN	NaN	0.097545	0.397041	0.368373	0.273101	0.278402	0.2266
MS	Pallidum	NaN	NaN	NaN	NaN	NaN	NaN	NaN	NaN	0.123323	0.186496	0.134133	NaN	NaN
NDB	Pallidum	NaN	NaN	NaN	NaN	NaN	NaN	NaN	NaN	0.354579	0.381136	0.396468	0.265556	0.349815
TRS	Pallidum	NaN	0.0398217	NaN	NaN	NaN	NaN	NaN	-0.103578	0.161163	0.320568	0.278008	0.164147	0.173589
BST	Pallidum	NaN	NaN	NaN	0.00368648	-0.0242324	NaN	-0.0494979	-0.104752	0.0659189	0.159997	0.137139	0.108464	0.106156
VAL	Thalamus	NaN	NaN	NaN	NaN	NaN	NaN	-0.124256	-0.253191	-0.080183	NaN	NaN	NaN	0.0958318
VM	Thalamus	NaN	NaN	NaN	NaN	NaN	NaN	-0.0880531	-0.181602	NaN	NaN	NaN	NaN	NaN
VPL	Thalamus	NaN	NaN	NaN	NaN	NaN	NaN	-0.0671266	-0.182245	NaN	0.103049	0.104701	0.124076	0.133724
VPM	Thalamus	NaN	NaN	NaN	NaN	NaN	NaN	NaN	-0.186659	NaN	0.0800482	0.0963053	0.127806	0.113728
VPMpc	Thalamus	NaN	NaN	NaN	NaN	NaN	NaN	-0.117862	-0.1844	NaN	NaN	NaN	NaN	NaN
SPFp	Thalamus	NaN	NaN	NaN	NaN	NaN	NaN	NaN	NaN	NaN	0.0937448	NaN	0.092218	NaN
MGd	Thalamus	NaN	NaN	NaN	NaN	NaN	NaN	NaN	NaN	NaN	NaN	NaN	0.0894929	NaN
MGv	Thalamus	NaN	NaN	-0.0254249	NaN	NaN	NaN	NaN	NaN	NaN	NaN	NaN	0.121844	0.128761
MGm	Thalamus	NaN	NaN	NaN	NaN	NaN	NaN	-0.00100684	NaN	NaN	NaN	NaN	NaN	NaN
LGd	Thalamus	0.000346834	NaN	NaN	NaN	NaN	NaN	NaN	NaN	NaN	0.095887	0.114729	0.100706	0.0933917
LP	Thalamus	NaN	NaN	NaN	NaN	-0.0333189	NaN	-0.100239	-0.158147	0.142397	0.205475	0.164516	0.138997	0.159008
PO	Thalamus	NaN	NaN	NaN	NaN	NaN	NaN	-0.0790593	-0.1536	NaN	0.119935	0.140549	0.17154	0.156427
POL	Thalamus	NaN	NaN	NaN	NaN	NaN	NaN	NaN	-0.093349	NaN	NaN	NaN	0.0969207	NaN
AV	Thalamus	NaN	NaN	NaN	NaN	NaN	NaN	-0.128769	-0.336704	NaN	0.178426	0.189068	0.179044	0.187812
AMd	Thalamus	NaN	NaN	NaN	NaN	NaN	NaN	-0.107297	-0.291314	NaN	0.126413	0.126465	0.0991381	0.121891
AMv	Thalamus	NaN	NaN	NaN	NaN	NaN	NaN	-0.102562	-0.215402	NaN	0.102021	0.130512	NaN	0.0813442
AD	Thalamus	NaN	NaN	NaN	NaN	NaN	NaN	-0.137286	-0.301735	NaN	0.300989	0.264299	0.240689	0.239171
LD	Thalamus	NaN	NaN	NaN	NaN	-0.0270592	NaN	-0.11109	-0.208759	0.098414	0.225708	0.182555	0.189372	0.211742
IMD	Thalamus	NaN	0.0861082	NaN	NaN	NaN	NaN	NaN	-0.20543	NaN	0.137433	0.155894	0.134093	0.113805
MD	Thalamus	NaN	0.0465668	NaN	NaN	NaN	NaN	-0.11055	-0.281532	NaN	0.1548	0.152577	0.173283	0.170904
SMT	Thalamus	NaN	NaN	NaN	NaN	NaN	NaN	-0.147822	-0.228758	-0.0616895	NaN	NaN	NaN	NaN
PVT	Thalamus	NaN	NaN	NaN	NaN	NaN	NaN	-0.0504969	-0.0752221	NaN	0.153397	0.133746	0.0924653	0.0876981
PT	Thalamus	NaN	NaN	NaN	NaN	NaN	NaN	NaN	-0.0644448	NaN	0.152338	0.120255	NaN	NaN
RE	Thalamus	NaN	NaN	NaN	NaN	NaN	NaN	-0.121975	-0.171565	NaN	NaN	NaN	NaN	NaN
RH	Thalamus	NaN	NaN	NaN	NaN	NaN	NaN	-0.145043	-0.241481	-0.077023	NaN	NaN	NaN	NaN
CM	Thalamus	NaN	NaN	NaN	NaN	NaN	NaN	-0.0954634	-0.221138	NaN	NaN	NaN	NaN	NaN
CL	Thalamus	NaN	NaN	0.0253626	NaN	NaN	NaN	-0.13009	-0.301473	NaN	0.196543	0.181905	0.188754	0.22289
PF	Thalamus	NaN	NaN	NaN	NaN	NaN	NaN	-0.0762409	-0.174768	NaN	0.121439	NaN	0.113534	0.130316
RT	Thalamus	NaN	NaN	NaN	NaN	-0.00950957	-0.0321248	-0.0791219	-0.185307	NaN	0.110321	0.104427	0.115448	0.10839
LGv	Thalamus	NaN	NaN	NaN	NaN	NaN	NaN	NaN	-0.122499	NaN	NaN	NaN	NaN	NaN
MH	Thalamus	NaN	NaN	NaN	NaN	NaN	NaN	-0.0628223	-0.160925	NaN	0.200065	0.133827	0.111773	NaN
LH	Thalamus	NaN	NaN	NaN	NaN	NaN	NaN	-0.0945327	-0.204174	NaN	0.183626	0.122095	0.11056	0.11319
PVH	Hypothalamus	NaN	NaN	NaN	NaN	-0.032881	NaN	NaN	NaN	NaN	NaN	NaN	NaN	NaN
DMH	Hypothalamus	NaN	NaN	NaN	0.137789	-0.0989077	NaN	NaN	NaN	NaN	NaN	NaN	NaN	NaN
MEPO	Hypothalamus	NaN	0.14358	NaN	NaN	NaN	NaN	NaN	NaN	NaN	NaN	NaN	NaN	NaN
MPO	Hypothalamus	NaN	NaN	NaN	NaN	NaN	NaN	NaN	NaN	0.221662	0.308699	0.292936	0.172715	0.310042
AHN	Hypothalamus	NaN	0.172956	NaN	NaN	NaN	NaN	NaN	NaN	NaN	NaN	NaN	NaN	NaN
MM	Hypothalamus	NaN	NaN	NaN	NaN	NaN	NaN	NaN	NaN	NaN	NaN	NaN	NaN	NaN
SUM	Hypothalamus	NaN	NaN	NaN	NaN	NaN	NaN	NaN	NaN	NaN	NaN	NaN	NaN	NaN
MPN	Hypothalamus	NaN	0.126831	NaN	NaN	NaN	NaN	NaN	-0.178322	NaN	0.318433	NaN	NaN	0.334427
PMd	Hypothalamus	NaN	NaN	NaN	NaN	NaN	NaN	NaN	NaN	NaN	-0.198297	NaN	NaN	NaN
VMH	Hypothalamus	NaN	NaN	NaN	0.121652	NaN	NaN	NaN	-0.232331	NaN	NaN	NaN	NaN	NaN
PH	Hypothalamus	NaN	NaN	NaN	NaN	NaN	NaN	NaN	NaN	NaN	NaN	NaN	NaN	NaN
LHA	Hypothalamus	NaN	NaN	NaN	NaN	NaN	NaN	NaN	NaN	NaN	0.206507	0.145472	0.116171	0.119437
LPO	Hypothalamus	NaN	NaN	NaN	NaN	NaN	NaN	NaN	NaN	0.267908	0.314027	0.234604	0.16336	0.20601
RCH	Hypothalamus	NaN	NaN	NaN	NaN	NaN	NaN	NaN	NaN	NaN	NaN	NaN	NaN	NaN
STN	Hypothalamus	NaN	NaN	NaN	NaN	NaN	NaN	NaN	NaN	NaN	NaN	NaN	NaN	NaN
TU	Hypothalamus	-0.138226	NaN	NaN	NaN	NaN	NaN	NaN	NaN	NaN	NaN	NaN	NaN	NaN
SCs	Midbrain	NaN	NaN	NaN	NaN	NaN	NaN	NaN	NaN	0.22951	0.332099	0.2398	0.21155	0.1943
ICe	Midbrain	NaN	NaN	NaN	NaN	NaN	NaN	NaN	-0.111249	NaN	0.142877	0.112066	0.108735	0.103713
SNr	Midbrain	NaN	NaN	NaN	NaN	NaN	NaN	NaN	NaN	0.269083	0.310889	0.234081	NaN	0.166883
VTA	Midbrain	NaN	NaN	NaN	NaN	NaN	NaN	NaN	NaN	NaN	0.145157	0.104564	NaN	NaN
RR	Midbrain	NaN	NaN	NaN	NaN	NaN	NaN	NaN	NaN	NaN	0.150152	0.122354	NaN	NaN
MRN	Midbrain	NaN	NaN	NaN	NaN	NaN	NaN	-0.0327323	-0.100094	NaN	0.0840103	0.0824573	0.0720212	NaN
SCm	Midbrain	NaN	NaN	NaN	NaN	NaN	NaN	-0.0409619	-0.100501	NaN	0.15466	0.125212	0.111497	0.101129
PAG	Midbrain	NaN	NaN	NaN	NaN	NaN	NaN	-0.0510455	-0.146191	NaN	0.118	0.0962514	0.0637649	0.0746033
APN	Midbrain	NaN	NaN	NaN	NaN	-0.0247107	NaN	-0.0736953	-0.119613	0.0731909	0.147752	0.118163	NaN	0.10524
MPT	Midbrain	NaN	NaN	NaN	NaN	NaN	NaN	NaN	NaN	0.272061	0.44853	0.365372	0.278485	0.239967
NOT	Midbrain	NaN	NaN	NaN	NaN	NaN	NaN	-0.0716748	-0.118696	0.0973182	0.151283	0.109693	0.110121	0.130082
NPC	Midbrain	NaN	0.0483381	NaN	NaN	NaN	NaN	-0.0726627	-0.159003	NaN	0.185598	0.159114	0.116787	0.122392
CUN	Midbrain	NaN	NaN	NaN	NaN	NaN	NaN	NaN	-0.12927	NaN	0.0986713	0.0965757	0.0912824	NaN
RN	Midbrain	NaN	NaN	NaN	NaN	NaN	NaN	NaN	NaN	NaN	NaN	NaN	NaN	0.0805304
SNc	Midbrain	NaN	NaN	NaN	NaN	NaN	NaN	NaN	NaN	NaN	0.147588	0.149823	NaN	NaN
PPN	Midbrain	NaN	NaN	NaN	NaN	NaN	NaN	NaN	-0.0956538	NaN	NaN	NaN	NaN	NaN
IPN	Midbrain	NaN	NaN	NaN	NaN	NaN	NaN	NaN	NaN	NaN	NaN	NaN	NaN	NaN
CLI	Midbrain	NaN	NaN	NaN	NaN	NaN	NaN	-0.0879656	-0.217618	NaN	NaN	NaN	NaN	NaN
DR	Midbrain	NaN	NaN	NaN	NaN	NaN	NaN	NaN	NaN	NaN	0.217381	0.154267	0.147887	0.1373
NLL	Pons	NaN	NaN	NaN	NaN	NaN	NaN	NaN	-0.128685	NaN	0.173594	0.117055	0.133129	0.125785
PG	Pons	NaN	NaN	NaN	NaN	NaN	NaN	NaN	0.368906	NaN	NaN	NaN	0.286158	NaN
PRNc	Pons	NaN	NaN	NaN	NaN	NaN	NaN	NaN	NaN	NaN	NaN	NaN	NaN	NaN
TRN	Pons	NaN	NaN	NaN	NaN	NaN	NaN	NaN	NaN	NaN	NaN	NaN	0.189889	NaN
CS	Pons	NaN	NaN	NaN	NaN	NaN	NaN	NaN	-0.121396	NaN	NaN	NaN	NaN	NaN
PRNr	Pons	NaN	NaN	NaN	NaN	NaN	NaN	NaN	NaN	NaN	0.108805	NaN	NaN	NaN

## Sheet: NREM ripple
Regions	Time (s)	-12	-10	-8	-6	-4	-2	0	2	4	6	8	10	12
FRP	Isocortex	NaN	NaN	NaN	NaN	NaN	NaN	NaN	NaN	0.234139	0.237792	0.181838	0.132591	0.132265
MOp	Isocortex	NaN	NaN	NaN	NaN	NaN	NaN	NaN	NaN	0.113344	0.13212	0.0683683	0.0530382	0.0500457
MOs	Isocortex	NaN	NaN	NaN	NaN	NaN	NaN	NaN	NaN	0.181639	0.156785	0.0977306	NaN	0.0700166
SSp-n	Isocortex	NaN	NaN	NaN	NaN	NaN	NaN	NaN	NaN	0.132481	0.119315	0.0556636	NaN	NaN
SSp-bfd	Isocortex	NaN	NaN	NaN	NaN	NaN	NaN	NaN	NaN	0.208101	0.139518	NaN	NaN	NaN
SSp-ll	Isocortex	NaN	NaN	NaN	NaN	NaN	NaN	NaN	-0.0902053	0.0804861	0.119637	0.0631637	0.0515754	0.0546079
SSp-m	Isocortex	NaN	NaN	NaN	NaN	NaN	NaN	NaN	NaN	0.133402	0.14094	0.0689451	NaN	NaN
SSp-ul	Isocortex	NaN	NaN	NaN	NaN	NaN	NaN	NaN	NaN	0.142969	0.140309	0.0616771	NaN	NaN
SSp-tr	Isocortex	NaN	NaN	NaN	NaN	NaN	NaN	NaN	-0.0551702	0.128838	0.132354	0.0571968	0.0522517	0.0528455
SSs	Isocortex	NaN	NaN	NaN	NaN	NaN	0.0239453	NaN	NaN	0.194947	0.153092	0.0573533	NaN	NaN
GU	Isocortex	NaN	NaN	NaN	NaN	NaN	NaN	NaN	NaN	0.132584	0.123518	0.0759909	0.062803	0.0716787
VISC	Isocortex	NaN	NaN	NaN	NaN	NaN	0.047496	NaN	0.068563	0.17876	0.185069	0.123851	NaN	NaN
AUDd	Isocortex	NaN	NaN	NaN	NaN	NaN	NaN	-0.0183185	NaN	0.153034	0.125916	NaN	0.0395308	0.0390482
AUDp	Isocortex	NaN	NaN	NaN	NaN	NaN	NaN	-0.0267167	NaN	0.117075	0.104374	NaN	NaN	NaN
AUDv	Isocortex	NaN	NaN	NaN	NaN	NaN	NaN	NaN	NaN	0.151913	0.150336	0.0557808	NaN	NaN
VISal	Isocortex	NaN	NaN	NaN	NaN	NaN	NaN	NaN	-0.0543431	0.078421	0.0999753	0.0455468	0.0225379	NaN
VISam	Isocortex	NaN	NaN	NaN	0.00929813	NaN	NaN	NaN	NaN	0.158118	0.151102	0.0765052	0.061752	NaN
VISl	Isocortex	NaN	NaN	NaN	NaN	NaN	NaN	NaN	NaN	0.0908485	0.112336	0.056172	0.0415583	0.0463135
VISp	Isocortex	NaN	NaN	NaN	NaN	NaN	NaN	-0.0195608	NaN	0.108014	0.115502	0.0675517	NaN	0.0577115
VISpm	Isocortex	NaN	NaN	NaN	NaN	NaN	NaN	NaN	NaN	0.220656	0.238271	0.151349	0.114784	0.132578
ACAd	Isocortex	NaN	NaN	NaN	NaN	NaN	NaN	-0.0485453	NaN	0.230844	0.134452	0.0882887	0.0699425	0.0732868
ACAv	Isocortex	NaN	NaN	NaN	NaN	NaN	NaN	-0.0557966	NaN	0.183089	0.0818398	0.0592495	0.0584523	NaN
PL	Isocortex	NaN	NaN	NaN	NaN	NaN	NaN	-0.0339448	NaN	0.139442	0.11202	0.0869051	0.072494	0.0778544
ILA	Isocortex	NaN	NaN	NaN	NaN	NaN	NaN	NaN	NaN	0.113635	0.112931	0.0900776	0.0672359	0.0744546
ORBl	Isocortex	NaN	NaN	NaN	NaN	NaN	NaN	NaN	NaN	0.163761	0.126904	0.0624906	0.0504019	NaN
ORBm	Isocortex	NaN	NaN	NaN	NaN	NaN	NaN	NaN	NaN	0.177011	0.13075	0.112308	0.0929983	0.101841
ORBvl	Isocortex	NaN	NaN	NaN	NaN	NaN	NaN	-0.0247341	NaN	0.140596	0.117197	0.0751233	0.0685146	0.0774209
AId	Isocortex	-0.0154036	NaN	NaN	NaN	NaN	NaN	NaN	NaN	0.166249	0.122916	0.0721219	0.0741156	NaN
AIp	Isocortex	NaN	NaN	NaN	NaN	NaN	NaN	NaN	NaN	0.240296	0.253652	0.183657	0.158382	0.153658
AIv	Isocortex	NaN	-0.0088251	NaN	NaN	NaN	NaN	-0.00353755	NaN	0.184107	0.142071	0.0873311	NaN	NaN
RSPagl	Isocortex	NaN	NaN	NaN	NaN	NaN	NaN	NaN	NaN	0.235491	0.224104	0.135378	0.107163	0.0895761
RSPd	Isocortex	NaN	NaN	NaN	NaN	NaN	NaN	-0.0289395	NaN	0.291694	0.212958	0.130094	0.0978974	0.102601
RSPv	Isocortex	NaN	NaN	NaN	NaN	NaN	NaN	-0.0600633	NaN	0.365376	0.281507	0.175637	0.141653	0.140626
PTLp	Isocortex	NaN	NaN	NaN	NaN	NaN	NaN	-0.0165137	-0.0339935	0.123403	0.118769	0.0577938	0.0444438	0.040094
TEa	Isocortex	NaN	-0.00467371	NaN	0.0115931	NaN	NaN	NaN	NaN	0.150782	0.151549	0.0947177	NaN	NaN
PERI	Isocortex	NaN	-0.0247065	NaN	0.0214239	NaN	NaN	NaN	NaN	0.270418	0.279696	0.218741	0.145184	NaN
ECT	Isocortex	NaN	-0.0140552	NaN	0.0155593	NaN	NaN	NaN	NaN	0.195542	0.193267	0.132856	0.0896201	0.0892634
MOB	Olfactory Areas	0.0201157	0.0224408	NaN	NaN	NaN	NaN	NaN	NaN	0.110375	0.104279	0.0721092	0.0590965	0.0704551
AON	Olfactory Areas	NaN	NaN	NaN	NaN	NaN	NaN	NaN	NaN	0.162475	0.12325	0.0772709	0.0664748	NaN
TT	Olfactory Areas	NaN	NaN	NaN	NaN	NaN	NaN	NaN	NaN	0.140783	0.145285	0.0974147	0.0873591	0.0940429
DP	Olfactory Areas	NaN	NaN	NaN	NaN	NaN	NaN	NaN	NaN	NaN	0.0935961	0.0828325	0.0500103	NaN
PIR	Olfactory Areas	NaN	NaN	NaN	NaN	NaN	NaN	NaN	0.1166	0.270467	0.21384	0.160701	0.105163	0.126755
NLOT	Olfactory Areas	NaN	NaN	NaN	NaN	NaN	NaN	0.203334	NaN	0.614976	0.571682	0.42932	0.335973	0.380597
COAa	Olfactory Areas	NaN	NaN	NaN	NaN	-0.079876	NaN	0.284999	0.421612	0.677768	0.595772	0.449175	0.314321	0.390613
CA1	Hippocampal Formation	-0.017309	NaN	NaN	NaN	NaN	0.0275013	NaN	0.0899215	0.247815	0.138986	0.0818286	0.069596	0.0763829
CA2	Hippocampal Formation	NaN	NaN	NaN	NaN	NaN	NaN	NaN	NaN	0.14307	0.0993909	NaN	0.0413459	NaN
CA3	Hippocampal Formation	NaN	NaN	NaN	NaN	NaN	NaN	NaN	NaN	0.145388	0.12964	0.0699492	0.0594817	0.0681213
DG	Hippocampal Formation	NaN	NaN	NaN	NaN	NaN	0.0249168	NaN	NaN	0.258205	0.18528	0.1095	0.0835176	0.0826621
ENTl	Hippocampal Formation	NaN	NaN	NaN	NaN	NaN	NaN	0.072591	0.185394	0.294388	0.288009	0.231925	0.178421	NaN
ENTm	Hippocampal Formation	NaN	NaN	NaN	NaN	NaN	NaN	NaN	0.184575	0.331434	0.243836	0.148829	0.104398	0.133511
PAR	Hippocampal Formation	NaN	NaN	NaN	NaN	NaN	0.0595651	NaN	0.154644	0.378628	0.311302	0.191411	0.163531	0.15914
POST	Hippocampal Formation	NaN	NaN	NaN	NaN	NaN	NaN	-0.0428934	NaN	0.202945	0.177242	0.108136	NaN	0.0943035
PRE	Hippocampal Formation	NaN	NaN	NaN	NaN	NaN	NaN	NaN	0.0943225	0.335326	0.238995	0.13066	NaN	0.11705
SUBd	Hippocampal Formation	NaN	NaN	NaN	NaN	NaN	NaN	NaN	0.115627	0.378159	0.201846	0.136285	0.0933066	0.100718
SUBv	Hippocampal Formation	NaN	NaN	NaN	NaN	NaN	NaN	NaN	0.145167	0.264507	0.18234	0.129091	0.0979999	0.0967212
CLA	Cortical Subplate	NaN	NaN	NaN	NaN	NaN	NaN	NaN	NaN	0.141091	0.12958	0.0878896	0.0871045	0.0842033
EPd	Cortical Subplate	NaN	NaN	NaN	0.00957057	NaN	NaN	NaN	0.0773678	0.230828	0.193353	0.15799	0.115242	0.134375
EPv	Cortical Subplate	NaN	NaN	NaN	NaN	NaN	NaN	0.167336	0.277064	0.412035	0.397206	0.347172	0.200605	0.257607
LA	Cortical Subplate	0.00652285	-0.0305603	NaN	NaN	-0.0333944	NaN	NaN	0.266664	0.370037	0.322388	0.252487	NaN	0.20308
BLA	Cortical Subplate	NaN	NaN	NaN	NaN	NaN	NaN	0.276437	0.425273	0.448452	0.445015	0.348428	0.27163	0.314031
BMA	Cortical Subplate	NaN	NaN	NaN	NaN	NaN	NaN	0.286653	0.361111	0.540567	0.537689	0.409826	NaN	0.353599
PA	Cortical Subplate	NaN	NaN	NaN	NaN	NaN	NaN	NaN	0.563917	0.647646	0.530966	0.516753	NaN	NaN
CP	Striatum	NaN	NaN	NaN	NaN	NaN	NaN	NaN	-0.0535998	0.0751256	0.0984355	0.0811415	0.0744782	0.0877876
ACB	Striatum	NaN	NaN	NaN	NaN	NaN	NaN	NaN	NaN	0.130112	0.148773	0.121829	0.117631	0.134911
FS	Striatum	NaN	NaN	NaN	NaN	NaN	NaN	NaN	NaN	0.210533	0.228469	0.191506	0.16366	0.145916
OT	Striatum	NaN	0.0652533	NaN	NaN	NaN	NaN	NaN	NaN	0.223173	0.223279	0.195945	0.16376	0.216105
LSc	Striatum	0.0221603	NaN	NaN	NaN	NaN	NaN	NaN	-0.0572893	NaN	0.0631774	0.0445585	NaN	NaN
LSr	Striatum	NaN	NaN	NaN	NaN	NaN	NaN	-0.0300217	NaN	0.0415921	0.0721652	0.049358	NaN	NaN
LSv	Striatum	NaN	NaN	NaN	NaN	NaN	NaN	NaN	-0.0681576	NaN	0.0897731	0.0753434	NaN	NaN
SF	Striatum	NaN	NaN	NaN	NaN	NaN	NaN	NaN	-0.0654278	0.079761	0.146821	0.104832	0.0821613	0.072334
AAA	Striatum	NaN	NaN	NaN	NaN	NaN	0.0241468	0.0834241	0.114337	0.38638	0.378287	0.313258	0.211767	0.249285
CEA	Striatum	NaN	NaN	NaN	NaN	NaN	NaN	0.11437	0.177393	0.316112	0.360142	0.279426	0.201219	0.188449
IA	Striatum	NaN	-0.0171959	NaN	NaN	NaN	NaN	0.243583	0.346	0.474424	0.496983	0.372224	0.275954	0.268949
MEA	Striatum	NaN	NaN	NaN	NaN	NaN	NaN	0.137534	0.199953	0.405714	0.424966	0.31751	0.232316	0.28695
GPe	Pallidum	NaN	NaN	NaN	NaN	NaN	0.0301876	NaN	NaN	0.0593856	0.108437	0.116177	0.100995	0.0871476
GPi	Pallidum	NaN	NaN	NaN	NaN	NaN	NaN	NaN	NaN	0.112367	0.157775	0.160281	0.133872	0.130187
SI	Pallidum	0.0457706	0.0383488	NaN	NaN	NaN	NaN	NaN	NaN	0.170014	0.176145	0.152872	0.120304	0.133653
MA	Pallidum	0.073465	NaN	NaN	NaN	NaN	0.0869534	NaN	NaN	0.344267	0.300914	0.282636	0.230903	0.212341
MS	Pallidum	NaN	NaN	NaN	NaN	NaN	NaN	-0.0307064	NaN	0.0878383	0.102858	0.066425	NaN	NaN
NDB	Pallidum	NaN	NaN	NaN	NaN	NaN	NaN	NaN	NaN	0.211659	0.229824	0.227929	0.135889	0.226813
TRS	Pallidum	NaN	NaN	NaN	NaN	NaN	NaN	-0.061958	-0.123988	NaN	0.195377	0.133652	NaN	0.105963
BST	Pallidum	NaN	NaN	NaN	NaN	NaN	NaN	-0.0422669	-0.099401	NaN	0.087439	0.0709105	0.0608218	0.0559489
VAL	Thalamus	NaN	NaN	NaN	NaN	NaN	NaN	-0.0638469	-0.201319	-0.071783	NaN	NaN	NaN	NaN
VM	Thalamus	NaN	NaN	NaN	0.00672468	NaN	NaN	-0.0708846	-0.163622	NaN	NaN	NaN	NaN	NaN
VPL	Thalamus	NaN	NaN	NaN	NaN	NaN	NaN	NaN	-0.160168	NaN	0.0706593	0.0493732	0.0837396	0.0919094
VPM	Thalamus	NaN	NaN	NaN	NaN	NaN	NaN	-0.0600042	-0.171	NaN	NaN	NaN	0.0818704	0.0692836
VPMpc	Thalamus	NaN	NaN	NaN	NaN	NaN	NaN	-0.0774969	-0.171824	NaN	NaN	NaN	NaN	NaN
SPFp	Thalamus	NaN	NaN	NaN	NaN	NaN	NaN	NaN	-0.0849104	NaN	NaN	NaN	NaN	NaN
MGd	Thalamus	NaN	NaN	NaN	NaN	NaN	NaN	NaN	-0.0635102	NaN	0.0733724	NaN	0.0611299	0.0832937
MGv	Thalamus	NaN	NaN	NaN	NaN	NaN	NaN	NaN	NaN	NaN	0.0914512	NaN	0.0939357	0.102864
MGm	Thalamus	NaN	NaN	NaN	NaN	NaN	NaN	NaN	-0.0531937	NaN	0.0817768	NaN	0.0840868	0.0826095
LGd	Thalamus	NaN	NaN	NaN	NaN	NaN	NaN	-0.0355123	-0.0691817	NaN	0.0572432	0.0641064	0.0577189	0.0686747
LP	Thalamus	NaN	NaN	NaN	NaN	NaN	NaN	-0.0665638	-0.166638	NaN	0.116012	0.0900974	0.0799294	0.0956489
PO	Thalamus	NaN	NaN	NaN	NaN	NaN	NaN	NaN	-0.136165	NaN	0.0740583	0.0837457	0.122939	0.123929
POL	Thalamus	NaN	NaN	NaN	NaN	NaN	NaN	NaN	-0.0942089	NaN	NaN	0.0635104	NaN	0.0579692
AV	Thalamus	NaN	NaN	NaN	NaN	NaN	NaN	-0.0827649	-0.269273	NaN	0.0813476	0.0816943	0.101653	0.0970429
AMd	Thalamus	NaN	NaN	NaN	NaN	NaN	NaN	-0.0489005	-0.227476	-0.0670469	0.06799	NaN	NaN	NaN
AMv	Thalamus	NaN	NaN	NaN	NaN	NaN	NaN	-0.0564426	-0.184159	NaN	0.048772	NaN	NaN	NaN
AD	Thalamus	NaN	NaN	NaN	-0.0173588	NaN	NaN	-0.0955695	-0.270935	NaN	0.168323	0.126027	0.145903	0.142891
LD	Thalamus	NaN	NaN	NaN	NaN	NaN	NaN	-0.0767351	-0.190001	NaN	0.124448	0.0901065	0.102622	0.134642
IMD	Thalamus	NaN	NaN	NaN	NaN	NaN	NaN	NaN	-0.197876	NaN	NaN	0.0580364	NaN	NaN
MD	Thalamus	NaN	NaN	NaN	NaN	NaN	NaN	-0.0786231	-0.262272	-0.0716148	0.0789397	0.0571657	0.0690048	0.0918494
SMT	Thalamus	NaN	0.0264249	NaN	NaN	NaN	NaN	-0.0915668	-0.199684	NaN	NaN	NaN	NaN	NaN
PVT	Thalamus	0.01941	NaN	-0.00288956	NaN	NaN	NaN	NaN	-0.0823898	NaN	0.0851398	0.0579069	0.0514622	0.0527138
PT	Thalamus	NaN	NaN	NaN	NaN	NaN	NaN	NaN	NaN	NaN	0.0826227	NaN	NaN	0.0503909
RE	Thalamus	NaN	0.023564	NaN	NaN	NaN	NaN	-0.0643323	-0.131699	-0.051356	NaN	NaN	NaN	NaN
RH	Thalamus	NaN	NaN	NaN	NaN	NaN	NaN	-0.0815639	-0.200683	-0.105392	NaN	NaN	NaN	NaN
CM	Thalamus	NaN	NaN	NaN	NaN	NaN	NaN	NaN	-0.201967	NaN	NaN	NaN	NaN	NaN
CL	Thalamus	NaN	NaN	NaN	NaN	NaN	NaN	-0.084952	-0.286869	NaN	0.105618	0.0760065	0.0937211	0.124979
PF	Thalamus	NaN	NaN	NaN	NaN	NaN	NaN	-0.0442051	-0.169959	NaN	0.0690343	0.0350946	0.0448615	0.0862162
RT	Thalamus	NaN	0.0137557	NaN	NaN	NaN	NaN	-0.0404532	-0.152365	NaN	0.0663071	0.0521096	0.0687803	0.0668734
LGv	Thalamus	NaN	NaN	NaN	NaN	NaN	NaN	NaN	-0.118493	NaN	NaN	0.0456717	NaN	NaN
MH	Thalamus	NaN	NaN	NaN	NaN	NaN	NaN	NaN	-0.172515	NaN	0.105551	0.037369	NaN	NaN
LH	Thalamus	NaN	NaN	NaN	NaN	NaN	NaN	-0.0680429	-0.201217	NaN	0.0990026	NaN	NaN	NaN
PVH	Hypothalamus	NaN	NaN	NaN	NaN	NaN	NaN	NaN	-0.0936136	NaN	NaN	NaN	NaN	NaN
DMH	Hypothalamus	NaN	NaN	NaN	NaN	NaN	NaN	NaN	NaN	NaN	NaN	NaN	NaN	NaN
MEPO	Hypothalamus	0.166681	NaN	NaN	NaN	NaN	0.0144789	-0.0601001	-0.16876	NaN	NaN	NaN	NaN	NaN
MPO	Hypothalamus	NaN	NaN	NaN	NaN	NaN	NaN	NaN	-0.136896	NaN	NaN	0.174478	NaN	NaN
AHN	Hypothalamus	NaN	NaN	NaN	NaN	NaN	NaN	NaN	-0.144612	NaN	NaN	NaN	NaN	NaN
MM	Hypothalamus	0.0264514	NaN	NaN	NaN	NaN	NaN	NaN	NaN	NaN	NaN	NaN	NaN	NaN
SUM	Hypothalamus	0.0136788	NaN	NaN	NaN	NaN	NaN	NaN	-0.0869686	NaN	NaN	NaN	NaN	NaN
MPN	Hypothalamus	NaN	NaN	NaN	NaN	NaN	NaN	NaN	-0.145676	NaN	NaN	NaN	NaN	NaN
PMd	Hypothalamus	0.0537931	NaN	NaN	NaN	-0.0945222	NaN	NaN	NaN	NaN	-0.129321	-0.0434876	NaN	NaN
VMH	Hypothalamus	NaN	NaN	NaN	NaN	NaN	NaN	NaN	NaN	NaN	NaN	NaN	NaN	NaN
PH	Hypothalamus	-0.00653224	NaN	NaN	NaN	NaN	NaN	NaN	-0.135888	NaN	NaN	NaN	NaN	NaN
LHA	Hypothalamus	NaN	NaN	NaN	NaN	NaN	NaN	NaN	NaN	NaN	0.131939	NaN	NaN	NaN
LPO	Hypothalamus	NaN	NaN	NaN	NaN	NaN	NaN	NaN	NaN	0.18238	0.191728	0.148265	NaN	0.107329
RCH	Hypothalamus	NaN	NaN	NaN	NaN	NaN	NaN	NaN	NaN	NaN	NaN	NaN	NaN	NaN
STN	Hypothalamus	NaN	NaN	NaN	NaN	NaN	-0.0404553	NaN	NaN	NaN	NaN	NaN	NaN	NaN
TU	Hypothalamus	-0.0757691	NaN	NaN	NaN	NaN	NaN	NaN	NaN	NaN	NaN	NaN	NaN	NaN
SCs	Midbrain	NaN	NaN	NaN	NaN	NaN	NaN	-0.0327987	NaN	0.15421	0.230567	0.165901	0.136567	0.13936
ICe	Midbrain	NaN	NaN	NaN	NaN	NaN	NaN	NaN	-0.0981959	NaN	0.111325	0.0742408	0.0682785	0.0714791
SNr	Midbrain	NaN	NaN	NaN	NaN	NaN	NaN	NaN	NaN	0.211491	0.264429	0.215867	NaN	0.140179
VTA	Midbrain	NaN	NaN	NaN	NaN	NaN	NaN	NaN	NaN	NaN	0.0769388	NaN	NaN	NaN
RR	Midbrain	NaN	NaN	NaN	NaN	NaN	NaN	NaN	-0.0607456	NaN	0.136213	0.0830144	NaN	NaN
MRN	Midbrain	NaN	NaN	NaN	NaN	NaN	NaN	NaN	-0.0894483	NaN	0.0619307	0.0467426	0.0462394	0.0401837
SCm	Midbrain	NaN	NaN	NaN	NaN	NaN	NaN	-0.0313434	-0.0948952	NaN	0.103038	0.072921	0.0666915	0.0650917
PAG	Midbrain	NaN	NaN	NaN	NaN	NaN	NaN	NaN	-0.11884	NaN	0.0722667	0.0463016	0.0377766	0.0413602
APN	Midbrain	NaN	NaN	NaN	NaN	NaN	NaN	-0.0465194	-0.12996	NaN	0.0837106	0.0568547	0.0548006	NaN
MPT	Midbrain	NaN	NaN	NaN	NaN	NaN	NaN	-0.0901782	-0.154643	NaN	0.289559	0.216617	0.198195	0.177659
NOT	Midbrain	NaN	NaN	NaN	NaN	-0.0209288	NaN	-0.0467396	-0.0994433	NaN	0.102318	NaN	NaN	NaN
NPC	Midbrain	NaN	NaN	NaN	NaN	NaN	NaN	-0.0477951	-0.14558	NaN	0.110281	0.0837718	0.0862946	NaN
CUN	Midbrain	NaN	NaN	NaN	NaN	NaN	NaN	NaN	-0.0872242	NaN	0.0729023	NaN	NaN	NaN
RN	Midbrain	NaN	NaN	NaN	NaN	NaN	NaN	NaN	NaN	NaN	0.0683224	0.074403	0.0583479	NaN
SNc	Midbrain	NaN	NaN	NaN	NaN	NaN	NaN	NaN	-0.0205297	NaN	0.136067	0.129134	NaN	NaN
PPN	Midbrain	NaN	NaN	NaN	NaN	NaN	NaN	NaN	-0.0833962	NaN	0.11032	0.0925689	NaN	NaN
IPN	Midbrain	NaN	NaN	NaN	NaN	NaN	NaN	NaN	NaN	NaN	NaN	NaN	NaN	NaN
CLI	Midbrain	NaN	NaN	NaN	NaN	NaN	NaN	NaN	NaN	NaN	NaN	NaN	NaN	NaN
DR	Midbrain	-0.0204212	NaN	NaN	NaN	NaN	NaN	NaN	-0.0310284	NaN	0.174225	0.119671	0.115386	0.134898
NLL	Pons	NaN	NaN	NaN	NaN	NaN	NaN	NaN	-0.0959659	NaN	0.144052	NaN	0.0734769	0.0998299
PG	Pons	NaN	NaN	NaN	NaN	NaN	NaN	NaN	NaN	0.277416	0.371397	NaN	NaN	NaN
PRNc	Pons	NaN	NaN	NaN	NaN	NaN	NaN	NaN	-0.0479939	NaN	NaN	NaN	NaN	NaN
TRN	Pons	-0.0754278	NaN	NaN	NaN	NaN	NaN	0.172066	NaN	NaN	0.265193	NaN	NaN	NaN
CS	Pons	NaN	NaN	NaN	NaN	NaN	NaN	NaN	NaN	NaN	NaN	NaN	NaN	NaN
PRNr	Pons	-0.0631543	NaN	NaN	NaN	NaN	NaN	NaN	-0.0686521	NaN	NaN	NaN	NaN	NaN
