# Supplementary material for: Sleep fMRI with simultaneous electrophysiology at 9.4 T in male mice
Source: Nat Commun. 2023 Mar 24;14:1651. doi: 10.1038/s41467-023-37352-9 (PMC10039056; doi:10.1038/s41467-023-37352-9)
Supplement: Supplementary file 11 — Source Data [file 41467_2023_37352_MOESM11_ESM.xlsx]

## Sheet: 2f_right
probability_awake(subject/time)
	1	1	1	1	1	1	0.446667	0.626667	0.51	0.496667	0.526667	0.74	1	0.83	0.49	0.71	0.736667	1	0.89	0.923333	0.483333	1	0.54	0.423333	0.613333	0.28	0.79	0.806667	0.81	0.73	0.956667	0.643333	0.496667	0.746667	0.553333	0.393333	0.52	0.493333	0.963333	0.723333	0.08	0.493333	0.3	0.436667	0.383333	0.213333	0.52
	1	1	1	1	1	1	0.73	0.54	0.25	0.436667	0.386667	0.63	0.61	0.583333	0.393333	0.386667	0.58	0.243333	0.243333	0.243333	0.263333	0.41	0.77	0.233333	0.27	0.146667	0.14	0.65	0.41	0.0966667	0.116667	0.1	0.2	0	0.776667	0.44	1	0.353333	0.326667	0.433333	0	0	0.343333	0.426667	0.12	0.496667	0.306667
	1	1	1	1	1	1	0.69	0.523333	0.746667	0.62	0.396667	0.486667	0.406667	0.433333	0.27	0.17	0	0.386667	0.473333	0.41	0.273333	0.89	0.616667	0.51	0.653333	0.58	0.39	0.44	0.196667	0.153333	0.28	0.616667	0.893333	0.783333	0.226667	0.483333	1	1	0.45	0.956667	0.52	0.51	0.903333	0.453333	0.27	0.593333	0.233333
	0.996667	1	1	1	1	1	1	1	1	1	1	0.593333	0	0.56	0.516667	0.94	0.77	0.796667	0.53	0.746667	0.576667	0.48	0.326667	0.683333	0.583333	0.743333	0.176667	0.346667	0	0.13	0.04	0.333333	0.226667	0	0	0.216667	0.51	0.653333	0.243333	0.803333	0.813333	1	0.643333	0.406667	0.376667	0.463333	0.376667
	1	1	0.83	0.833333	1	1	0.46	0.406667	0.463333	0.243333	0.67	0.353333	1	0.686667	0.48	0.826667	0.996667	0.8	0.486667	0	0.406667	0.373333	0.35	0.143333	0.326667	0.0966667	0.183333	0	0.213333	0	0.206667	0.116667	0.536667	1	1	1	0.863333	0.793333	0.366667	0.246667	0.336667	0.25	0.0633333	0	0.383333	0.203333	0.556667
	1	1	1	1	1	1	1	1	1	1	1	1	1	1	1	1	0.57	0.173333	0.556667	0.636667	0.773333	0.476667	0.473333	0.396667	0.576667	0.626667	0.55	0.666667	0.583333	0.226667	0.14	0.29	0.346667	0.583333	0.476667	0.446667	0.67	0.623333	0.806667	0.276667	0.426667	0.45	0.2	0.333333	0.42	0.113333	0.333333
	1	1	1	1	1	0.713333	0.333333	1	1	1	0.893333	0.88	1	0.813333	0.886667	0.74	0.69	0.64	0.33	0.276667	0.416667	0.203333	0.07	0.533333	0.386667	0.546667	0.09	0.323333	0.406667	0.78	0.88	0.5	0.426667	0.523333	0.333333	0.656667	0.143333	0	0.536667	0.416667	0.456667	0.873333	0.293333	0.183333	0.356667	0.386667	0.1
	1	1	1	1	0.813333	0.963333	0.503333	0.916667	0.493333	0.113333	0.7	0.553333	0.556667	0.356667	0.52	0.56	0.286667	0.633333	0.8	0.463333	0.58	0.83	0.533333	0.756667	0.75	0.363333	0.573333	0.603333	0.65	0.616667	0.273333	0.383333	0.636667	0.746667	0.553333	0.52	0.726667	0.323333	0.82	0.663333	0.723333	0.47	0.06	0.296667	0.533333	0.49	0.283333
	1	1	1	1	1	1	1	1	1	1	1	1	1	1	1	1	0.496667	0.663333	0.536667	0.78	0.63	0.633333	0.843333	0.68	0.566667	0.71	0.523333	0.48	0.796667	0.776667	0.716667	0.39	0.903333	0.84	1	0.573333	0.413333	0.543333	0.356667	0.18	0.836667	0.75	0	0.66	0.816667	0.203333	0.18
	1	1	1	1	1	1	1	1	0.93	0.863333	0.7	0.283333	0.566667	0.656667	0.623333	0.696667	0.62	0.293333	0.73	0.333333	0.326667	0.366667	0.483333	0.9	1	1	1	1	1	0.763333	0.716667	0.636667	0.533333	0.4	0.68	0.606667	0.613333	0.846667	0.576667	0.826667	0.703333	0.773333	0.813333	1	0.92	0.903333	0.296667
	1	1	1	1	1	1	0.566667	0.423333	0.636667	0.64	0.276667	0.67	0.403333	0.293333	0.636667	0.683333	0.56	0.393333	0.696667	0.856667	1	1	0.783333	0.316667	0.64	0.743333	0.423333	0.186667	1	0.57	0.736667	0.693333	0.68	0.476667	0.53	0.556667	0.45	0.49	0.846667	0.59	0.833333	0.0766667	0.516667	0.783333	0.76	0.69	1
	0.443333	0.613333	0.76	0.723333	0.306667	0.61	0.853333	0.406667	0.726667	0.886667	0.81	0.89	0.683333	0.42	0.726667	0.693333	0.15	0.27	0.623333	0.573333	0.386667	0.806667	0.65	0.563333	0.463333	0.513333	0.496667	0.41	0.64	0.543333	0.523333	0.516667	0.316667	0.33	0.463333	0.19	0.663333	0.316667	0.616667	0.57	0.546667	0.513333	0.6	0.493333	0.65	0.6	0.906667
	1	1	1	1	1	1	1	1	1	1	1	1	1	1	1	1	1	1	0.383333	0.246667	0.293333	0.336667	0.543333	1	1	1	1	1	0.776667	0.503333	0.596667	0.763333	0.573333	0.546667	0.4	0.28	0.263333	0.373333	0.416667	0.656667	0.266667	0.87	0.943333	0.753333	0.253333	0.4	0.14
	1	1	1	1	1	1	0.996667	0.666667	1	1	1	0.863333	0.456667	0.94	0.676667	0.82	0.823333	1	0.773333	0.656667	0.916667	1	0.59	0.623333	0.793333	0.78	0.853333	0.83	0.873333	0.823333	0.636667	0.553333	0.726667	0.85	0.726667	0.623333	0.726667	0.76	0.513333	0.686667	0.606667	0.66	0.816667	0.756667	0.293333	0.436667	0.293333
	0.51	0.673333	0.416667	0.283333	0.376667	0.196667	0.433333	0.47	0.223333	0.423333	0.426667	0.356667	0.21	0.456667	0.276667	0.566667	0.786667	0.453333	0.506667	0.576667	0.67	0.293333	0.573333	0.576667	0.36	0.323333	0.28	0.473333	0.323333	0.84	0.55	0.313333	0.71	0.306667	0.33	0.313333	0.223333	0.116667	0.35	0.703333	0.213333	0.433333	0.47	0.48	0.366667	0.446667	0.423333
	1	1	1	1	0.746667	0.766667	0.72	0.723333	0.613333	0.736667	0.66	0.63	0.426667	0.64	0.463333	0.466667	0.863333	0.356667	0.62	0.67	0.533333	0.583333	0.92	0.91	0.73	0.746667	0.713333	0.77	0.563333	0.58	0.91	0.83	0.823333	0.633333	0.7	0.62	0.246667	0.563333	0.296667	0.0533333	0.406667	0.513333	0.69	0.8	0.52	0.69	0.503333
	1	1	1	1	1	1	1	1	0.723333	0.62	0.383333	0.95	0.726667	0.586667	0.616667	0.703333	0.933333	0.55	0.65	0.97	0.823333	0.753333	0.833333	0.916667	0.72	0.92	0.846667	0.783333	0.816667	0.873333	0.946667	1	0.953333	1	0.636667	0.923333	0.753333	0.846667	0.82	0.933333	0.75	0.773333	0.69	0.606667	0.746667	0.536667	0.413333
	0.946667	0.876667	0.79	0.773333	0.81	0.803333	0.83	0.896667	1	0.923333	0.883333	0.946667	0.596667	0.413333	0.94	0.943333	0.94	0.773333	0.8	0.53	0.45	0.946667	0.746667	0.776667	0.556667	0.383333	0.38	0.406667	0.626667	0.693333	0.963333	0.76	0.696667	0.92	0.696667	0.59	0.833333	0.45	0.4	0.69	0.31	0.63	0.713333	0.243333	0.476667	0.813333	0.766667
	1	1	1	1	1	0.946667	0.6	0.806667	1	1	1	0.743333	0.783333	0.816667	0.566667	0.696667	0.833333	0.66	0.44	0.56	0.443333	0.58	0.543333	0.643333	0.723333	0.786667	0.823333	0.973333	1	0.963333	0.836667	0.903333	0.63	0.703333	0.64	0.703333	0.67	0.596667	0.696667	0.353333	0.276667	0.7	0.7	0.65	0.573333	0.333333	0.876667
	0.736667	0.87	0.763333	0.533333	0.48	0.58	0.236667	0.82	0.153333	0.31	0.246667	0.47	0.326667	0.216667	0.543333	0.193333	0.616667	0.443333	0.22	0.673333	0.38	0.276667	0.16	0.353333	0.116667	0.563333	0.47	0.11	0.66	0.423333	0.116667	0.37	0.116667	0.49	0.343333	0.163333	0.22	0.183333	0.2	0.41	0.18	0.37	0.276667	0.503333	0.46	0.546667	0.25
	1	1	1	1	0.96	0.95	1	1	0.646667	0.71	0.386667	0.333333	1	0.343333	0.29	0.38	0.35	0.41	0.33	0.26	0.39	0.466667	0.413333	1	1	1	0.86	0.786667	0.613333	0.436667	0.253333	0.236667	0.11	0.693333	0.246667	0.17	0.39	0.34	0.823333	0.353333	0.496667	0.353333	0.123333	0.213333	0.29	0.4	0.823333
	1	1	1	1	1	1	1	1	1	1	1	1	1	1	1	0.47	0.79	0.573333	0.8	0.94	1	1	0.903333	0.766667	0.913333	0.46	0.763333	0.84	0.89	0.353333	0.62	0.783333	0.486667	0.666667	0.486667	0.77	0.57	0.45	0.58	0.713333	0.553333	0.416667	0.463333	0.373333	0.0433333	0.666667	0.426667
	1	1	1	1	1	1	1	1	1	0.813333	0.963333	0.913333	0.826667	0.88	0.846667	0.743333	0.45	0.923333	0.746667	0.76	0.663333	0.503333	0.486667	0.533333	0.786667	0.32	0.45	0.363333	0	0.716667	0.866667	0.45	0.106667	0.48	0.26	0.21	0.236667	1	0.3	0.466667	0.353333	0.52	0.166667	0	0.256667	0.27	0.326667
	1	1	1	1	1	1	0.916667	0.88	0.686667	0.873333	0.756667	0.953333	0.226667	0.916667	0.816667	0.33	0.843333	0.586667	0.346667	0.536667	0.736667	0.456667	0.703333	0.17	0.756667	0.416667	0.47	0.313333	0.443333	0.366667	0.513333	0.323333	0.26	0.366667	0.2	0.67	0.64	0.306667	0.65	0.716667	0.156667	0.413333	0.05	0.956667	0.366667	0.276667	0.426667
	0.96	1	1	1	1	1	0.586667	1	0.643333	0.24	0.433333	0.553333	0.173333	0.62	0.22	0.566667	0.293333	0.416667	0.436667	0.783333	0.393333	0.386667	1	1	0.85	0.48	0.436667	0.3	0.273333	0.103333	0.29	0.55	0.273333	0.463333	0.486667	0.393333	0.29	0.236667	0.2	0.233333	0.476667	0.436667	0.346667	0.166667	0.45	0.276667	0.336667
	1	1	1	1	1	1	1	0.936667	0.973333	1	0.686667	0.676667	0.85	0.83	0.74	0.733333	1	0.753333	0.73	0.723333	0.72	0.723333	0.606667	0.76	0.423333	0.176667	0.753333	0.176667	0.453333	0.433333	0.35	0.36	0.52	0.25	0.856667	1	0.446667	0.766667	0.433333	0.48	0.276667	0.186667	0.203333	0.276667	0.286667	0.203333	0.186667
	1	1	1	0.846667	0.84	0.753333	0.956667	0.896667	1	0.97	0.903333	0.826667	0.75	0.866667	0.373333	0.63	0.553333	0.413333	0.336667	0.26	0.25	0.143333	0.716667	0.19	0.346667	0.376667	0.276667	0.28	0.343333	0.23	0.286667	0.316667	0.453333	0.196667	0.18	0.333333	0.406667	0.166667	0.343333	0.383333	0.296667	0.106667	0.29	0.19	0.3	0.11	0.253333
	1	1	1	1	1	1	1	1	1	1	1	1	1	1	1	1	0.82	0.933333	0.946667	0.706667	0.786667	1	0.66	1	0.576667	0.696667	0.703333	0.816667	0.566667	0.673333	0.74	0.613333	1	0.463333	0.463333	0.273333	0.833333	0.88	0.556667	0.323333	0.693333	0.68	0.466667	0.466667	0.39	0.473333	0.533333
	1	1	1	1	1	1	1	1	1	1	1	1	1	1	1	0.883333	0.836667	0.88	0.896667	1	0.77	0.226667	0.766667	0.773333	0.873333	0.883333	1	0.91	0.513333	0.25	0.573333	0.783333	0.206667	0.63	0.696667	0.836667	0.733333	0.666667	0.716667	0.753333	0.91	0.493333	0.59	0.73	0.373333	0.493333	0.47
	1	1	1	1	1	1	1	1	1	1	0.733333	0.856667	1	0.853333	0.806667	1	0.85	0.616667	0.97	0.566667	0.896667	0.676667	0.806667	0.8	1	0.86	0.776667	0.74	0.636667	0.703333	0.81	1	0.786667	0.756667	0.766667	0.71	0.7	0.636667	0.58	0.803333	0.416667	0.693333	0.57	0.7	0.85	0.606667	0.79
	1	1	1	1	1	1	1	0.873333	0.646667	0.873333	0.863333	0.796667	1	0.303333	0.346667	0.67	0.4	0.73	0.566667	0.636667	0.643333	0.676667	0.69	0.68	0.91	0.78	0.866667	0.803333	0.97	0.753333	0.7	0.573333	1	0.933333	0.863333	0.77	0.523333	0.636667	0.74	0.636667	0.533333	0.713333	0.706667	0.673333	1	0.63	0.906667
	1	1	1	1	1	1	1	0.88	0.53	0.79	0.39	0.786667	0.44	1	0.496667	0.913333	0.523333	0.67	1	0.58	0.563333	0.783333	0.726667	0.696667	0.69	0.49	0.416667	0.733333	0.926667	0.486667	0.656667	0.863333	0.11	0.81	0.83	0.88	0.41	0.486667	0.593333	0.786667	0.246667	0.526667	0.456667	0.63	0.356667	0.486667	0.596667
	1	0.713333	0.856667	0.353333	0.56	0.473333	0.576667	0.52	0.686667	0.746667	0.793333	0.693333	0.48	0.643333	0.256667	0.373333	0.286667	0.406667	0.653333	0.596667	0.37	0.393333	0.296667	0.326667	0.543333	0.51	0.616667	0.65	0.493333	0.5	0.206667	0.7	0.396667	0.493333	0.453333	0.4	0.573333	0.486667	0.33	0.373333	0.686667	0.0933333	0.246667	0.55	0.46	0.453333	0.603333
	0.956667	0.403333	0.673333	0.443333	0.716667	1	0.406667	0.476667	0.183333	0.553333	0.766667	0.606667	0.313333	0.86	0.456667	0.463333	0.333333	0.57	0.413333	0.16	0.393333	0.206667	0.233333	0.49	0.433333	0.19	0.36	0.343333	0.366667	0.576667	0.336667	0.236667	0.626667	0.803333	0.333333	0.453333	1	1	0.966667	0.856667	0.556667	0.816667	0.32	0.463333	0.93	0.733333	0.3
	1	1	1	1	1	1	1	1	1	1	1	1	1	1	1	1	0.273333	0.94	1	0.616667	0.793333	0.573333	0.84	0.896667	0.766667	1	0.66	1	1	0.58	1	0.83	0.783333	0.826667	0.75	0.903333	0.74	0.836667	0.763333	0.683333	0.91	0.506667	0.676667	0.86	0.743333	0.64	0.563333
	1	1	1	1	1	1	0.386667	1	0.84	0.843333	0.903333	0.75	0.82	0.176667	0.33	0.653333	0.0866667	0.456667	1	0.46	0.72	0.526667	1	0.833333	0.773333	0.646667	0.51	1	1	0.59	0.88	0.83	0.786667	0.83	0.84	0.783333	0.673333	0.83	0.873333	0.76	0.83	0.45	0.72	0.896667	0.693333	0.68	0.506667
	1	1	1	1	1	1	0.93	1	0.906667	0.716667	0.47	0.77	0.543333	0.83	0.92	0.706667	0.89	0.72	0.796667	0.783333	0.493333	0.926667	0.716667	0.923333	0.533333	0.32	0.263333	0.553333	0.463333	0.856667	0.183333	0.636667	0.74	0.47	0.52	0.81	0.67	0.533333	0.443333	0.59	0.256667	0.466667	0.243333	0.486667	0.23	0.296667	0.303333
	1	1	1	1	1	0.84	0.54	0.86	0.556667	0.57	0.68	0.556667	0.286667	0.67	0.34	0.41	0.493333	0.85	0.616667	0.523333	0.41	0.283333	0.236667	0.623333	0.546667	0.46	0.186667	0.17	0.0766667	0.503333	0.32	0.476667	0.296667	0.273333	0.506667	0.71	0.326667	0.383333	0.306667	0.173333	0.413333	0.403333	0.383333	0.52	0.133333	0	0
	1	1	1	1	1	0.856667	0.75	0.86	0.86	0.656667	0.876667	1	0.87	1	0.873333	0.63	0.646667	0.666667	0.703333	0.706667	0.72	0.473333	0.536667	0.44	0.686667	0.913333	0.226667	1	0.996667	0.476667	0.766667	0.663333	0.283333	0.203333	0.246667	0.326667	0.136667	0.213333	0.28	0.156667	0.416667	0.676667	0.526667	0.246667	0.543333	0.71	0.98
	1	1	1	1	1	1	1	1	1	1	1	1	1	0.863333	0.643333	1	1	1	0.566667	0.25	0.643333	0.7	0.57	0.47	0.686667	0.713333	0.743333	0.636667	0.55	0.713333	0.89	0.746667	0.863333	0.86	0.703333	0.593333	0.653333	0.736667	0.623333	0.68	0.59	0.41	0.323333	0.613333	0.463333	0.58	0.53
	1	1	1	1	1	1	1	1	0.47	0.856667	0.583333	0.29	0.613333	0.88	0.58	0.696667	0.953333	0.886667	0.81	0.396667	0.383333	0.55	0.653333	0.81	0.666667	0.906667	0.7	0.563333	0.64	0.733333	0.68	0.756667	0.65	0.44	0.756667	0.293333	0.693333	0.766667	0.883333	0.833333	0.773333	0.856667	0.523333	0.69	0.796667	0.55	0.856667
	0.76	0.41	0.87	0.74	0.793333	0.87	0.456667	0.696667	0.903333	1	0.79	0.783333	0.696667	0.843333	0.56	0.543333	0.886667	0.733333	0.526667	0.48	0.873333	0.94	0.843333	0.73	0.553333	0.733333	0.856667	0.876667	1	0.673333	0.693333	0.72	0.886667	0.863333	0.753333	0.7	0.926667	1	0.893333	0.883333	0.87	0.613333	0.916667	0.95	1	0.85	0.49
	1	1	1	0.9	0.94	0.846667	0.85	0.426667	0.833333	0.21	0.336667	0.24	0.283333	0.496667	0.43	0.833333	0.766667	0.4	0.43	0.17	0.646667	0.486667	0.216667	0.386667	0.433333	0.16	0.443333	0.28	0.48	0.23	0.366667	0.663333	0.473333	0.09	0.03	0.346667	0.646667	0.826667	0.276667	0.46	0.226667	0.53	0.666667	0.48	0.536667	0.52	0.606667
	1	1	1	1	1	1	1	1	1	1	1	0.84	0.886667	1	1	1	1	1	1	1	1	1	0.63	0.903333	0.603333	1	1	1	1	0.64	0.823333	0.883333	1	1	1	1	0.456667	0.73	0.806667	0.903333	1	1	0.936667	1	0.913333	0.773333	0.826667
	0.713333	0.37	0.186667	0.623333	1	0.783333	0.713333	0.213333	0.423333	0.29	0.0166667	0.243333	0.07	0.196667	0.326667	0.256667	0.486667	0.396667	0.55	0.173333	1	0.476667	0	0.326667	0.00666667	0.38	0.28	0	0.653333	0.0966667	0.143333	0.0433333	0.21	0	0.18	0.02	0.00333333	0.226667	0	0.246667	0.206667	0.16	0.206667	0.313333	0.113333	0.0666667	0.0866667
	1	1	1	1	1	1	1	1	1	1	1	1	1	1	1	1	1	1	0.596667	0.846667	0.736667	0.906667	0.856667	0.793333	0.956667	1	0.816667	0.593333	0.566667	0.59	0.76	1	1	0.643333	0.8	0.8	0.36	0.82	0.823333	0.656667	0.713333	0.39	0.423333	0.193333	0.08	0.503333	0.793333
probability_nrem(subject/time)	0	0	0	0	0	0	0.553333	0.373333	0.49	0.503333	0.473333	0.26	0	0.17	0.51	0.29	0.263333	0	0.11	0.0766667	0.516667	0	0.46	0.283333	0.386667	0.72	0.21	0.193333	0.19	0.27	0.0433333	0.356667	0.503333	0.253333	0.446667	0.606667	0.48	0.506667	0.0366667	0.276667	0.616667	0.183333	0.7	0.563333	0.616667	0.786667	0.48
	0	0	0	0	0	0	0.27	0.46	0.75	0.563333	0.126667	0.37	0.39	0.416667	0.606667	0.613333	0.42	0.72	0.22	0.756667	0.736667	0.59	0.23	0.763333	0.58	0.853333	0.253333	0.35	0.59	0.45	0.883333	0.9	0.8	1	0.223333	0.56	0	0.646667	0.37	0.466667	1	0.85	0.533333	0.573333	0.453333	0.45	0.693333
	0	0	0	0	0	0	0.31	0.476667	0.253333	0.38	0.603333	0.513333	0.593333	0.273333	0.73	0.83	0.516667	0.51	0.526667	0.59	0.726667	0.11	0.383333	0.49	0.346667	0.42	0.61	0.56	0.803333	0.33	0.72	0.383333	0.106667	0.216667	0.773333	0.516667	0	0	0.55	0.0433333	0.48	0.49	0.0966667	0.546667	0.73	0.406667	0.346667
	0.00333333	0	0	0	0	0	0	0	0	0	0	0.406667	1	0.44	0.483333	0.06	0.23	0.203333	0.47	0.253333	0.423333	0.52	0.673333	0.316667	0.416667	0.256667	0.54	0.503333	1	0.87	0.96	0.666667	0.23	1	1	0.453333	0.49	0.346667	0.756667	0.196667	0.186667	0	0.356667	0.593333	0.623333	0.536667	0.623333
	0	0	0.17	0.166667	0	0	0.54	0.593333	0.536667	0.756667	0.33	0.646667	0	0.313333	0.52	0.173333	0.00333333	0.2	0.513333	0.193333	0.586667	0.626667	0.65	0.856667	0.673333	0.636667	0.703333	1	0.786667	0.826667	0.726667	0.666667	0.463333	0	0	0	0.136667	0.206667	0.633333	0.753333	0.663333	0.286667	0.936667	1	0.616667	0.56	0.443333
	0	0	0	0	0	0	0	0	0	0	0	0	0	0	0	0	0.43	0.826667	0.443333	0.363333	0.226667	0.523333	0.526667	0.603333	0.423333	0.373333	0.45	0.14	0.416667	0.773333	0.34	0.71	0.653333	0.416667	0.523333	0.553333	0.33	0.376667	0.193333	0.226667	0.573333	0.55	0.8	0.666667	0.58	0.213333	0.666667
	0	0	0	0	0	0.286667	0.666667	0	0	0	0.106667	0.12	0	0.186667	0.113333	0.26	0.31	0.36	0.67	0.643333	0.23	0.796667	0.93	0.466667	0.613333	0.453333	0.91	0.143333	0.593333	0.22	0.12	0.5	0.573333	0.476667	0.666667	0.343333	0.856667	0.463333	0.42	0.583333	0.543333	0.126667	0.706667	0.406667	0.643333	0.613333	0.9
	0	0	0	0	0.186667	0.0366667	0.496667	0.0833333	0.506667	0.886667	0.3	0.446667	0.443333	0.643333	0.48	0.44	0.713333	0.366667	0.2	0.536667	0.42	0.17	0.373333	0	0.25	0.636667	0.426667	0.396667	0.35	0.383333	0.726667	0.616667	0.363333	0.253333	0.446667	0.48	0.273333	0.193333	0.18	0.336667	0.276667	0.53	0.713333	0.703333	0.466667	0.32	0.426667
	0	0	0	0	0	0	0	0	0	0	0	0	0	0	0	0	0.503333	0.336667	0.463333	0.22	0.37	0.366667	0.156667	0.32	0.433333	0.29	0.476667	0.52	0.203333	0.223333	0.283333	0.286667	0	0.16	0	0.426667	0.586667	0.456667	0.643333	0.336667	0	0.25	1	0.34	0.183333	0.796667	0.46
	0	0	0	0	0	0	0	0	0.07	0.136667	0.3	0.583333	0.203333	0.343333	0.376667	0.303333	0.38	0.473333	0.173333	0.666667	0.623333	0.12	0.516667	0.1	0	0	0	0	0	0.236667	0.283333	0.363333	0.466667	0.24	0.32	0.393333	0.386667	0.153333	0.423333	0.173333	0.296667	0.226667	0.186667	0	0.08	0.0966667	0.21
	0	0	0	0	0	0	0.433333	0.576667	0.363333	0.36	0.723333	0.33	0.596667	0.343333	0.29	0.316667	0.44	0.606667	0.303333	0.143333	0	0	0.216667	0.683333	0.36	0.256667	0.576667	0.316667	0	0.43	0.263333	0.306667	0.32	0.523333	0.47	0.443333	0.55	0.51	0.153333	0.41	0.166667	0.52	0.316667	0.216667	0.24	0.31	0
	0.556667	0.386667	0.24	0.276667	0.306667	0.12	0.146667	0.593333	0.273333	0.113333	0.19	0.11	0.316667	0.58	0.273333	0.306667	0.85	0.346667	0.376667	0.426667	0.613333	0.193333	0.35	0.436667	0.243333	0.486667	0.503333	0.59	0.36	0.456667	0.476667	0.423333	0.353333	0.67	0.536667	0.643333	0.336667	0.683333	0.383333	0.43	0.453333	0.486667	0.216667	0.0966667	0.35	0.4	0.0933333
	0	0	0	0	0	0	0	0	0	0	0	0	0	0	0	0	0	0	0.616667	0.753333	0.706667	0.663333	0.456667	0	0	0	0	0	0.223333	0.496667	0.403333	0.236667	0.426667	0.453333	0.6	0.0466667	0.736667	0.626667	0.583333	0.343333	0.733333	0.13	0.0566667	0.246667	0.346667	0.6	0.86
	0	0	0	0	0	0	0.00333333	0.333333	0	0	0	0.136667	0.543333	0.06	0.323333	0.18	0.176667	0	0.226667	0.343333	0.0833333	0	0.41	0.376667	0.206667	0.22	0.146667	0.17	0.126667	0.176667	0.363333	0.446667	0.273333	0.15	0.273333	0.376667	0.273333	0.24	0.486667	0.313333	0.393333	0.34	0.183333	0.243333	0.556667	0.0866667	0.706667
	0.49	0.326667	0.583333	0.716667	0.623333	0.586667	0.356667	0.53	0.606667	0.513333	0.573333	0.643333	0.446667	0.48	0.723333	0.433333	0.213333	0.546667	0.493333	0.423333	0.33	0.706667	0.263333	0.423333	0.64	0.493333	0.176667	0.526667	0.676667	0.16	0.45	0.686667	0.29	0.693333	0.18	0.686667	0.776667	0.883333	0.65	0.296667	0.41	0.496667	0.53	0.52	0.403333	0.553333	0.576667
	0	0	0	0	0.253333	0.233333	0.28	0.276667	0.386667	0.263333	0.34	0.37	0.573333	0.36	0.536667	0.533333	0.136667	0.02	0.38	0.33	0.466667	0.416667	0.08	0.09	0.27	0.253333	0.286667	0.23	0.436667	0.42	0.09	0.17	0.176667	0.366667	0.3	0.38	0.183333	0.436667	0.703333	0.946667	0.593333	0.486667	0.31	0.2	0.48	0.31	0.496667
	0	0	0	0	0	0	0	0	0.276667	0.38	0.616667	0.05	0.273333	0.413333	0.383333	0.296667	0.0666667	0.45	0.35	0.03	0.176667	0.246667	0.166667	0.0833333	0.28	0.08	0.153333	0.216667	0.183333	0.126667	0.0533333	0	0.0466667	0	0.363333	0.0766667	0.246667	0.153333	0.18	0.0666667	0.25	0.226667	0.31	0.393333	0.253333	0.463333	0.586667
	0.0533333	0.123333	0.21	0.226667	0.19	0.196667	0.17	0.103333	0	0.0766667	0.116667	0.0533333	0.233333	0.383333	0.06	0.0566667	0.06	0.226667	0.2	0.47	0.37	0.0533333	0.253333	0.223333	0.303333	0.22	0.62	0.593333	0.373333	0.306667	0.0366667	0.24	0.303333	0.08	0.303333	0.41	0.166667	0.353333	0.236667	0.31	0.69	0.37	0.216667	0.256667	0.523333	0.186667	0.233333
	0	0	0	0	0	0.0533333	0.4	0.193333	0	0	0	0.256667	0.216667	0.183333	0.433333	0.303333	0.166667	0.34	0.56	0.44	0.556667	0.42	0.456667	0.356667	0.276667	0.213333	0.176667	0.0266667	0	0.0366667	0.163333	0.0966667	0.37	0.296667	0.36	0.296667	0.33	0.403333	0.303333	0.646667	0.426667	0.216667	0.3	0.35	0.426667	0.666667	0.123333
	0.263333	0.13	0.236667	0.466667	0.52	0.42	0.763333	0.18	0.846667	0.69	0.353333	0.53	0.673333	0.783333	0.26	0.806667	0.383333	0.556667	0.3	0.326667	0.62	0.723333	0.84	0.646667	0.883333	0.436667	0.53	0.48	0.34	0.576667	0.49	0.45	0.883333	0.51	0.656667	0.446667	0.78	0.816667	0.8	0.59	0.483333	0.63	0.513333	0.186667	0.54	0.453333	0.75
	0	0	0	0	0.04	0.05	0	0	0.353333	0.29	0.613333	0.416667	0	0.656667	0.536667	0.62	0.586667	0.223333	0.67	0.74	0.466667	0.533333	0.586667	0	0	0	0.14	0.213333	0.386667	0.563333	0.543333	0.763333	0.576667	0.0666667	0.753333	0.386667	0.61	0.66	0.176667	0.646667	0.503333	0.406667	0.643333	0.603333	0.71	0.433333	0.176667
	0	0	0	0	0	0	0	0	0	0	0	0	0	0	0	0.53	0.21	0.426667	0.2	0.06	0	0	0.0966667	0.233333	0.0866667	0.54	0.236667	0.16	0.11	0.646667	0.38	0.216667	0.513333	0.333333	0.513333	0.23	0.43	0.55	0.42	0.286667	0.446667	0.583333	0.536667	0.626667	0.956667	0.0133333	0.573333
	0	0	0	0	0	0	0	0	0	0.186667	0.0366667	0.0866667	0.173333	0.12	0.153333	0.256667	0.55	0.0766667	0.253333	0.24	0.336667	0.496667	0.513333	0.446667	0	0.68	0.55	0.636667	0.643333	0	0.133333	0.55	0.893333	0.52	0.74	0.79	0.36	0	0.7	0.533333	0.0966667	0.48	0.833333	0.763333	0.523333	0.73	0.506667
	0	0	0	0	0	0	0.0833333	0.12	0.313333	0.126667	0.243333	0.0466667	0.16	0	0.183333	0.67	0.156667	0.413333	0.19	0.463333	0.263333	0.543333	0.296667	0.266667	0.243333	0.583333	0.53	0.38	0.556667	0.633333	0.486667	0.676667	0.58	0.39	0.64	0	0.36	0.693333	0.35	0.283333	0.583333	0.533333	0.39	0	0.633333	0.723333	0.573333
	0.04	0	0	0	0	0	0.413333	0	0.356667	0.76	0.13	0.446667	0.826667	0.38	0.196667	0.433333	0.706667	0.48	0.563333	0.216667	0.236667	0.613333	0	0	0.15	0.52	0.563333	0.7	0.5	0.516667	0.71	0.45	0.59	0.306667	0.513333	0.606667	0.32	0.763333	0.796667	0.23	0.523333	0.563333	0.653333	0.46	0.22	0.723333	0.663333
	0	0	0	0	0	0	0	0.0633333	0.0266667	0	0.313333	0.323333	0.15	0.17	0.26	0.266667	0	0.246667	0.27	0.276667	0.28	0.276667	0.393333	0.24	0.576667	0.316667	0.126667	0.823333	0.546667	0.566667	0.65	0.64	0.48	0.603333	0	0	0.553333	0.233333	0.566667	0.52	0.52	0.813333	0.796667	0.133333	0.713333	0.796667	0.66
	0	0	0	0.153333	0.16	0.246667	0.0433333	0.103333	0	0.03	0.0966667	0.173333	0.25	0.133333	0.293333	0	0.446667	0.586667	0.663333	0.563333	0.75	0.39	0.213333	0.81	0.653333	0.623333	0.356667	0.593333	0.656667	0.466667	0.713333	0.683333	0.546667	0.503333	0.766667	0.326667	0.593333	0.336667	0.556667	0.616667	0.703333	0.893333	0.566667	0.81	0.7	0.233333	0.746667
	0	0	0	0	0	0	0	0	0	0	0	0	0	0	0	0	0.18	0.0666667	0.0533333	0.293333	0.213333	0	0.34	0	0.423333	0.303333	0.296667	0.183333	0.433333	0.326667	0.26	0.386667	0	0.536667	0.536667	0.726667	0.166667	0.12	0.443333	0.676667	0.306667	0.32	0.533333	0.533333	0.61	0.206667	0.466667
	0	0	0	0	0	0	0	0	0	0	0	0	0	0	0	0.116667	0.163333	0.12	0.103333	0	0.23	0.773333	0.233333	0.226667	0.126667	0.116667	0	0.09	0.486667	0.75	0.426667	0.216667	0.793333	0.37	0.303333	0.163333	0.266667	0.333333	0.283333	0.246667	0.09	0.506667	0.41	0.27	0.0833333	0.506667	0.53
	0	0	0	0	0	0	0	0	0	0	0.266667	0.143333	0	0.146667	0.193333	0	0.15	0.383333	0.03	0.433333	0.103333	0.323333	0.193333	0.2	0	0.14	0.223333	0.26	0.363333	0.296667	0.19	0	0.213333	0.243333	0.233333	0.29	0.3	0.363333	0.42	0.196667	0.583333	0.306667	0.43	0.3	0.15	0.393333	0.21
	0	0	0	0	0	0	0	0.126667	0.353333	0.126667	0.136667	0.203333	0	0.696667	0.653333	0.33	0.6	0.27	0.433333	0.363333	0.356667	0.323333	0.31	0.32	0.09	0.22	0.133333	0.196667	0.03	0.246667	0.3	0.426667	0	0.0666667	0.136667	0.23	0.476667	0.363333	0.26	0.363333	0.466667	0.286667	0.293333	0.326667	0	0.37	0.0933333
	0	0	0	0	0	0	0	0.12	0.47	0.21	0.61	0.213333	0.56	0	0.503333	0.0866667	0.476667	0.33	0	0.42	0.436667	0.216667	0.273333	0.303333	0.31	0.51	0.583333	0.266667	0.0733333	0.513333	0.343333	0.136667	0.34	0.19	0.17	0.12	0.59	0.513333	0.406667	0.213333	0.753333	0.473333	0.543333	0.37	0.643333	0.513333	0.403333
	0	0.286667	0.143333	0.646667	0.44	0.526667	0.423333	0.48	0.313333	0.253333	0.206667	0.306667	0.52	0.356667	0.743333	0.626667	0.713333	0.593333	0.346667	0.403333	0.63	0.606667	0.703333	0.673333	0.456667	0.49	0.383333	0.35	0.506667	0.5	0.793333	0.3	0.603333	0.506667	0.546667	0.6	0.426667	0.513333	0.67	0.03	0.313333	0.906667	0.753333	0.45	0.54	0.546667	0.396667
	0.0433333	0.596667	0.326667	0.556667	0.283333	0	0.593333	0.523333	0.816667	0.446667	0.233333	0.393333	0.686667	0.14	0.543333	0.536667	0.666667	0.43	0.586667	0.84	0.606667	0.793333	0.766667	0.51	0.566667	0.81	0.64	0.656667	0.633333	0.423333	0.663333	0.763333	0.373333	0.196667	0.666667	0.546667	0	0	0.0333333	0.143333	0.443333	0.183333	0.68	0.536667	0.07	0.266667	0.7
	0	0	0	0	0	0	0	0	0	0	0	0	0	0	0	0	0.726667	0.06	0	0.383333	0.206667	0.426667	0.16	0.103333	0.233333	0	0.34	0	0	0.42	0	0.17	0.216667	0.173333	0.25	0.0966667	0.26	0.163333	0.236667	0.316667	0.09	0.493333	0.323333	0.14	0.256667	0.36	0.436667
	0	0	0	0	0	0	0.613333	0	0.16	0.156667	0.0966667	0.25	0.18	0.823333	0.67	0.346667	0.913333	0.543333	0	0.54	0.28	0.473333	0	0.166667	0.226667	0.353333	0.49	0	0	0.41	0.12	0.17	0.213333	0.17	0.16	0.216667	0.326667	0.17	0.126667	0.24	0.17	0.55	0.28	0.103333	0.306667	0.32	0.493333
	0	0	0	0	0	0	0.07	0	0.0933333	0.283333	0.53	0.23	0.456667	0.17	0.08	0.293333	0.11	0.28	0.203333	0.216667	0.506667	0.0733333	0.283333	0.0766667	0.466667	0.68	0.736667	0.446667	0.536667	0.143333	0.816667	0.363333	0.26	0.53	0.48	0.19	0.33	0.466667	0.556667	0.41	0.743333	0.533333	0.756667	0.513333	0.226667	0.703333	0.696667
	0	0	0	0	0	0.16	0.46	0.14	0.443333	0.43	0.32	0.443333	0.713333	0.33	0.66	0.59	0.506667	0.15	0.383333	0.476667	0.59	0.716667	0.763333	0.376667	0.453333	0.54	0.813333	0.83	0.923333	0.496667	0.68	0.523333	0.703333	0.726667	0.493333	0.29	0.673333	0.326667	0.693333	0.826667	0.586667	0.596667	0.616667	0.48	0.866667	1	1
	0	0	0	0	0	0.143333	0.25	0.14	0.14	0.343333	0.123333	0	0.13	0	0.126667	0.37	0.353333	0.333333	0.296667	0.293333	0.28	0.526667	0.463333	0.56	0.313333	0.0866667	0.773333	0	0.00333333	0.523333	0.233333	0.336667	0.716667	0.796667	0.753333	0.673333	0.863333	0.786667	0.72	0.843333	0.583333	0.323333	0.473333	0.753333	0.456667	0.29	0.02
	0	0	0	0	0	0	0	0	0	0	0	0	0	0.136667	0.356667	0	0	0	0.433333	0.75	0.356667	0.3	0.43	0.53	0.313333	0.286667	0.256667	0.363333	0.45	0.286667	0.11	0.253333	0.136667	0.14	0.296667	0.406667	0.346667	0.263333	0.376667	0.32	0.41	0.59	0.513333	0.286667	0.536667	0.42	0.47
	0	0	0	0	0	0	0	0	0.53	0.143333	0.416667	0.71	0.386667	0.12	0.42	0.303333	0.0466667	0.113333	0.19	0.603333	0.616667	0.45	0.346667	0.19	0.333333	0.0933333	0.3	0.436667	0.36	0.266667	0.32	0.243333	0.35	0.56	0.243333	0.706667	0.306667	0.233333	0.116667	0.166667	0.226667	0.143333	0.476667	0.31	0.203333	0.45	0.143333
	0.24	0.59	0.13	0.26	0.206667	0.13	0.543333	0.303333	0.0966667	0	0.21	0.216667	0.303333	0.156667	0.44	0.456667	0.113333	0.266667	0.473333	0.52	0.126667	0.06	0.156667	0.27	0.446667	0.266667	0.143333	0.123333	0	0.326667	0.306667	0.28	0.113333	0.136667	0.246667	0.3	0.0733333	0	0.106667	0.116667	0.13	0.386667	0.0833333	0.05	0	0.15	0.51
	0	0	0	0.1	0.06	0.153333	0.15	0.573333	0.166667	0.79	0.663333	0.76	0.716667	0.503333	0.57	0.166667	0.233333	0.6	0.57	0.83	0.353333	0.513333	0.783333	0.613333	0.566667	0.84	0.556667	0.72	0.52	0.77	0.633333	0.336667	0.526667	0.91	0.97	0.653333	0.353333	0.173333	0.64	0.54	0.773333	0.47	0.206667	0.52	0.463333	0.48	0.393333
	0	0	0	0	0	0	0	0	0	0	0	0.16	0.113333	0	0	0	0	0	0	0	0	0	0.37	0.0966667	0.396667	0	0	0	0	0.36	0.176667	0.116667	0	0	0	0	0.543333	0.27	0.193333	0.0966667	0	0	0.0633333	0	0.0866667	0.226667	0.173333
	0.286667	0.63	0.813333	0.376667	0	0.216667	0.286667	0.256667	0.576667	0.71	0.643333	0.756667	0.93	0.383333	0.673333	0.743333	0.513333	0.603333	0.45	0.513333	0	0.523333	0.796667	0.34	0.773333	0.563333	0.666667	0	0.126667	0.903333	0.74	0.956667	0.613333	0.93	0.566667	0.856667	0.936667	0.556667	1	0.253333	0.706667	0.84	0.573333	0.523333	0.886667	0.52	0.913333
	0	0	0	0	0	0	0	0	0	0	0	0	0	0	0	0	0	0	0.403333	0.153333	0.263333	0.0933333	0.143333	0.206667	0.0433333	0	0.183333	0.406667	0.433333	0.41	0.24	0	0	0.356667	0.2	0.2	0.64	0.18	0.176667	0.22	0.286667	0.53	0.383333	0.44	0.92	0.496667	0.206667
probability_rem(subject/time)
	0	0	0	0	0	0	0	0	0	0	0	0	0	0	0	0	0	0	0	0	0	0	0	0.293333	0	0	0	0	0	0	0	0	0	0	0	0	0	0	0	0	0.303333	0.323333	0	0	0	0	0
	0	0	0	0	0	0	0	0	0	0	0.486667	0	0	0	0	0	0	0.0366667	0.536667	0	0	0	0	0.00333333	0.15	0	0.606667	0	0	0.453333	0	0	0	0	0	0	0	0	0.303333	0.1	0	0.15	0.123333	0	0.426667	0.0533333	0
	0	0	0	0	0	0	0	0	0	0	0	0	0	0.293333	0	0	0.483333	0.103333	0	0	0	0	0	0	0	0	0	0	0	0.516667	0	0	0	0	0	0	0	0	0	0	0	0	0	0	0	0	0.42
	0	0	0	0	0	0	0	0	0	0	0	0	0	0	0	0	0	0	0	0	0	0	0	0	0	0	0.283333	0.15	0	0	0	0	0.543333	0	0	0.33	0	0	0	0	0	0	0	0	0	0	0
	0	0	0	0	0	0	0	0	0	0	0	0	0	0	0	0	0	0	0	0.806667	0.00666667	0	0	0	0	0.266667	0.113333	0	0	0.173333	0.0666667	0.216667	0	0	0	0	0	0	0	0	0	0.463333	0	0	0	0.236667	0
	0	0	0	0	0	0	0	0	0	0	0	0	0	0	0	0	0	0	0	0	0	0	0	0	0	0	0	0.193333	0	0	0.52	0	0	0	0	0	0	0	0	0.496667	0	0	0	0	0	0.673333	0
	0	0	0	0	0	0	0	0	0	0	0	0	0	0	0	0	0	0	0	0.08	0.353333	0	0	0	0	0	0	0.533333	0	0	0	0	0	0	0	0	0	0.536667	0.0433333	0	0	0	0	0.41	0	0	0
	0	0	0	0	0	0	0	0	0	0	0	0	0	0	0	0	0	0	0	0	0	0	0.0933333	0.243333	0	0	0	0	0	0	0	0	0	0	0	0	0	0.483333	0	0	0	0	0.226667	0	0	0.19	0.29
	0	0	0	0	0	0	0	0	0	0	0	0	0	0	0	0	0	0	0	0	0	0	0	0	0	0	0	0	0	0	0	0.323333	0.0966667	0	0	0	0	0	0	0.483333	0.163333	0	0	0	0	0	0.36
	0	0	0	0	0	0	0	0	0	0	0	0.133333	0.23	0	0	0	0	0.233333	0.0966667	0	0.05	0.513333	0	0	0	0	0	0	0	0	0	0	0	0.36	0	0	0	0	0	0	0	0	0	0	0	0	0.493333
	0	0	0	0	0	0	0	0	0	0	0	0	0	0.363333	0.0733333	0	0	0	0	0	0	0	0	0	0	0	0	0.496667	0	0	0	0	0	0	0	0	0	0	0	0	0	0.403333	0.166667	0	0	0	0
	0	0	0	0	0.386667	0.27	0	0	0	0	0	0	0	0	0	0	0	0.383333	0	0	0	0	0	0	0.293333	0	0	0	0	0	0	0.06	0.33	0	0	0.166667	0	0	0	0	0	0	0.183333	0.41	0	0	0
	0	0	0	0	0	0	0	0	0	0	0	0	0	0	0	0	0	0	0	0	0	0	0	0	0	0	0	0	0	0	0	0	0	0	0	0.673333	0	0	0	0	0	0	0	0	0.4	0	0
	0	0	0	0	0	0	0	0	0	0	0	0	0	0	0	0	0	0	0	0	0	0	0	0	0	0	0	0	0	0	0	0	0	0	0	0	0	0	0	0	0	0	0	0	0.15	0.476667	0
	0	0	0	0	0	0.216667	0.21	0	0.17	0.0633333	0	0	0.343333	0.0633333	0	0	0	0	0	0	0	0	0.163333	0	0	0.183333	0.543333	0	0	0	0	0	0	0	0.49	0	0	0	0	0	0.376667	0.07	0	0	0.23	0	0
	0	0	0	0	0	0	0	0	0	0	0	0	0	0	0	0	0	0.623333	0	0	0	0	0	0	0	0	0	0	0	0	0	0	0	0	0	0	0.57	0	0	0	0	0	0	0	0	0	0
	0	0	0	0	0	0	0	0	0	0	0	0	0	0	0	0	0	0	0	0	0	0	0	0	0	0	0	0	0	0	0	0	0	0	0	0	0	0	0	0	0	0	0	0	0	0	0
	0	0	0	0	0	0	0	0	0	0	0	0	0.17	0.203333	0	0	0	0	0	0	0.18	0	0	0	0.14	0.396667	0	0	0	0	0	0	0	0	0	0	0	0.196667	0.363333	0	0	0	0.07	0.5	0	0	0
	0	0	0	0	0	0	0	0	0	0	0	0	0	0	0	0	0	0	0	0	0	0	0	0	0	0	0	0	0	0	0	0	0	0	0	0	0	0	0	0	0.296667	0.0833333	0	0	0	0	0
	0	0	0	0	0	0	0	0	0	0	0.4	0	0	0	0.196667	0	0	0	0.48	0	0	0	0	0	0	0	0	0.41	0	0	0.393333	0.18	0	0	0	0.39	0	0	0	0	0.336667	0	0.21	0.31	0	0	0
	0	0	0	0	0	0	0	0	0	0	0	0.25	0	0	0.173333	0	0.0633333	0.366667	0	0	0.143333	0	0	0	0	0	0	0	0	0	0.203333	0	0.313333	0.24	0	0.443333	0	0	0	0	0	0.24	0.233333	0.183333	0	0.166667	0
	0	0	0	0	0	0	0	0	0	0	0	0	0	0	0	0	0	0	0	0	0	0	0	0	0	0	0	0	0	0	0	0	0	0	0	0	0	0	0	0	0	0	0	0	0	0.32	0
	0	0	0	0	0	0	0	0	0	0	0	0	0	0	0	0	0	0	0	0	0	0	0	0.02	0.213333	0	0	0	0.356667	0.283333	0	0	0	0	0	0	0.403333	0	0	0	0.55	0	0	0.236667	0.22	0	0.166667
	0	0	0	0	0	0	0	0	0	0	0	0	0.613333	0.0833333	0	0	0	0	0.463333	0	0	0	0	0.563333	0	0	0	0.306667	0	0	0	0	0.16	0.243333	0.16	0.33	0	0	0	0	0.26	0.0533333	0.56	0.0433333	0	0	0
	0	0	0	0	0	0	0	0	0	0	0.436667	0	0	0	0.583333	0	0	0.103333	0	0	0.37	0	0	0	0	0	0	0	0.226667	0.38	0	0	0.136667	0.23	0	0	0.39	0	0.00333333	0.536667	0	0	0	0.373333	0.33	0	0
	0	0	0	0	0	0	0	0	0	0	0	0	0	0	0	0	0	0	0	0	0	0	0	0	0	0.506667	0.12	0	0	0	0	0	0	0.146667	0.143333	0	0	0	0	0	0.203333	0	0	0.59	0	0	0.153333
	0	0	0	0	0	0	0	0	0	0	0	0	0	0	0.333333	0.37	0	0	0	0.176667	0	0.466667	0.07	0	0	0	0.366667	0.126667	0	0.303333	0	0	0	0.3	0.0533333	0.34	0	0.496667	0.1	0	0	0	0.143333	0	0	0.656667	0
	0	0	0	0	0	0	0	0	0	0	0	0	0	0	0	0	0	0	0	0	0	0	0	0	0	0	0	0	0	0	0	0	0	0	0	0	0	0	0	0	0	0	0	0	0	0.32	0
	0	0	0	0	0	0	0	0	0	0	0	0	0	0	0	0	0	0	0	0	0	0	0	0	0	0	0	0	0	0	0	0	0	0	0	0	0	0	0	0	0	0	0	0	0.543333	0	0
	0	0	0	0	0	0	0	0	0	0	0	0	0	0	0	0	0	0	0	0	0	0	0	0	0	0	0	0	0	0	0	0	0	0	0	0	0	0	0	0	0	0	0	0	0	0	0
	0	0	0	0	0	0	0	0	0	0	0	0	0	0	0	0	0	0	0	0	0	0	0	0	0	0	0	0	0	0	0	0	0	0	0	0	0	0	0	0	0	0	0	0	0	0	0
	0	0	0	0	0	0	0	0	0	0	0	0	0	0	0	0	0	0	0	0	0	0	0	0	0	0	0	0	0	0	0	0	0.55	0	0	0	0	0	0	0	0	0	0	0	0	0	0
	0	0	0	0	0	0	0	0	0	0	0	0	0	0	0	0	0	0	0	0	0	0	0	0	0	0	0	0	0	0	0	0	0	0	0	0	0	0	0	0.596667	0	0	0	0	0	0	0
	0	0	0	0	0	0	0	0	0	0	0	0	0	0	0	0	0	0	0	0	0	0	0	0	0	0	0	0	0	0	0	0	0	0	0	0	0	0	0	0	0	0	0	0	0	0	0
	0	0	0	0	0	0	0	0	0	0	0	0	0	0	0	0	0	0	0	0	0	0	0	0	0	0	0	0	0	0	0	0	0	0	0	0	0	0	0	0	0	0	0	0	0	0	0
	0	0	0	0	0	0	0	0	0	0	0	0	0	0	0	0	0	0	0	0	0	0	0	0	0	0	0	0	0	0	0	0	0	0	0	0	0	0	0	0	0	0	0	0	0	0	0
	0	0	0	0	0	0	0	0	0	0	0	0	0	0	0	0	0	0	0	0	0	0	0	0	0	0	0	0	0	0	0	0	0	0	0	0	0	0	0	0	0	0	0	0	0.543333	0	0
	0	0	0	0	0	0	0	0	0	0	0	0	0	0	0	0	0	0	0	0	0	0	0	0	0	0	0	0	0	0	0	0	0	0	0	0	0	0.29	0	0	0	0	0	0	0	0	0
	0	0	0	0	0	0	0	0	0	0	0	0	0	0	0	0	0	0	0	0	0	0	0	0	0	0	0	0	0	0	0	0	0	0	0	0	0	0	0	0	0	0	0	0	0	0	0
	0	0	0	0	0	0	0	0	0	0	0	0	0	0	0	0	0	0	0	0	0	0	0	0	0	0	0	0	0	0	0	0	0	0	0	0	0	0	0	0	0	0	0.163333	0.1	0	0	0
	0	0	0	0	0	0	0	0	0	0	0	0	0	0	0	0	0	0	0	0	0	0	0	0	0	0	0	0	0	0	0	0	0	0	0	0	0	0	0	0	0	0	0	0	0	0	0
	0	0	0	0	0	0	0	0	0	0	0	0	0	0	0	0	0	0	0	0	0	0	0	0	0	0	0	0	0	0	0	0	0	0	0	0	0	0	0	0	0	0	0	0	0	0	0
	0	0	0	0	0	0	0	0	0	0	0	0	0	0	0	0	0	0	0	0	0	0	0	0	0	0	0	0	0	0	0	0	0	0	0	0	0	0	0.0833333	0	0	0	0.126667	0	0	0	0
	0	0	0	0	0	0	0	0	0	0	0	0	0	0	0	0	0	0	0	0	0	0	0	0	0	0	0	0	0	0	0	0	0	0	0	0	0	0	0	0	0	0	0	0	0	0	0
	0	0	0	0	0	0	0	0.53	0	0	0.34	0	0	0.42	0	0	0	0	0	0.313333	0	0	0.203333	0.333333	0.22	0.0566667	0.0533333	1	0.22	0	0.116667	0	0.176667	0.07	0.253333	0.123333	0.06	0.216667	0	0.5	0.0866667	0	0.22	0.163333	0	0.413333	0
	0	0	0	0	0	0	0	0	0	0	0	0	0	0	0	0	0	0	0	0	0	0	0	0	0	0	0	0	0	0	0	0	0	0	0	0	0	0	0	0.123333	0	0.08	0.193333	0.366667	0	0	0

## Sheet: 2f_left
epoch(s)	awake	nrem	rem
	1830	12	88
	67	28	188
	37	197	146
	188	141	172
	12	26	46
	141	95	182
	119	77	136
	50	11	121
	28	96	82
	16	27	144
	94	60	84
	22	26	88
	672	29	176
	37	22	155
	59	42	132
	108	75	130
	20	89	163
	62	34	99
	208	38	111
	58	41	244
	448	33	114
	320	10	72
	58	13	65
	252	155	139
	337	48	71
	25	16	58
	36	74	156
	165	15	149
	12	70	202
	215	200	130
	27	65	160
	42	67	174
	173	63	123
	149	58	101
	295	20	145
	98	37	68
	161	8	144
	77	73	126
	283	13	194
	175	82	108
	5	25	109
	169	227	99
	245	54	169
	25	50	108
	24	30	148
	121	92	131
	92	90	149
	48	53	171
	60	82	197
	31	8	115
	18	22	88
	78	131	117
	359	73	50
	112	8	178
	105	17	202
	24	181	120
	148	222	119
	90	88	188
	37	29	128
	44	95	70
	79	37	122
	86	356	49
	64	63	55
	78	92	163
	28	17	147
	229	121	134
	1824	18	69
	49	31	160
	25	32	187
	142	75	171
	121	63	123
	26	79	112
	24	66	54
	45	109	42
	37	79	119
	94	99	168
	187	71	171
	28	40	114
	125	67	120
	82	49	59
	66	58	144
	38	46	123
	61	22	172
	76	44	117
	39	42	101
	33	16	156
	16	64	75
	30	23	52
	23	94	129
	24	41	43
	46	42	61
	68	15	166
	82	86	133
	11	8	72
	36	48	125
	73	185	50
	43	15	96
	21	51	70
	34	27	192
	28	139	121
	20	68	165
	60	179	137
	19	94	163
	120	118	209
	21	22	139
	195	47	169
	47	90	92
	41	139	48
	30	141	73
	51	103	147
	11	17	94
	12	81	181
	9	49	56
	12	80	131
	42	59	175
	80	11	31
	69	54	111
	46	63	182
	62	22	110
	19	24	117
	14	59	162
	28	160	211
	64	500	160
	30	244	188
	60	398	87
	338	168	61
	347	109	177
	28	85	46
	63	21	211
	39	41	53
	54	49	161
	36	24	148
	44	96	91
	50	575	90
	43	59	118
	27	69	179
	33	53	43
	32	106	197
	96	66	96
	36	115	163
	39	86	165
	31	40	179
	79	78	163
	24	46	87
	24	41	79
	44	106	134
	28	134	25
	1806	23	38
	35	29	159
	39	41	102
	187	36	126
	92	107	94
	136	39	161
	28	37	83
	70	36	382
	60	23	35
	75	55	53
	86	63	97
	79	154	37
	82	51	83
	30	64	59
	34	67	117
	37	50	115
	17	64	124
	68	16	38
	45	34	37
	50	32	82
	44	23	110
	15	133
	57	88
	32	44
	19	335
	100	147
	16	98
	142	98
	13	40
	32	22
	20	77
	58	81
	29	86
	24	32
	29	58
	272	115
	284	20
	17	34
	32	133
	101	18
	43	46
	151	81
	40	45
	48	43
	28	17
	25	101
	51	53
	99	84
	12	53
	80	340
	66	46
	64	241
	154	44
	291	32
	193	29
	35	24
	15	65
	37	68
	31	198
	128	68
	617	130
	46	35
	358	13
	18	19
	20	20
	23	13
	34	23
	53	58
	26	48
	24	18
	17	33
	67	59
	179	29
	228	148
	45	62
	29	64
	21	42
	31	150
	46	38
	132	40
	70	65
	123	171
	2	71
	3438	368
	37	115
	47	47
	234	47
	18	69
	24	69
	453	61
	219	160
	239	57
	48	127
	290	10
	96	6
	21	7
	16	39
	18	68
	45	50
	7	117
	20	66
	78	90
	57	31
	257	43
	27	51
	39	18
	166	17
	35	174
	22	30
	53	700
	104	300
	39	252
	112	753
	68	147
	65	51
	272	117
	77	122
	35	100
	38	56
	480	192
	498	52
	47	60
	75	99
	41	48
	52	71
	20	39
	57	72
	41	73
	69	114
	49	92
	51	46
	36	101
	849	66
	944	31
	22	69
	22	89
	25	42
	41	43
	28	103
	35	38
	95	85
	37	162
	68	91
	74	50
	132	94
	23	58
	21	76
	519	64
	49	110
	19	53
	373	60
	507	20
	44	19
	17	77
	74	96
	43	77
	20	99
	70	72
	55	58
	71	58
	13	280
	110	172
	22	43
	41	67
	11	92
	34	47
	38	144
	24	562
	55	433
	64	118
	45	115
	17	20
	11	118
	24	139
	31	47
	1262	41
	236	26
	29	86
	41	62
	34	77
	35	120
	71	107
	27	45
	77	204
	48	35
	27	281
	19	323
	38	76
	48	87
	37	38
	53	160
	39	74
	128	117
	40	69
	93	10
	4853	78
	55	51
	71	88
	44	199
	83	94
	98	43
	96	66
	150	68
	217	47
	48	84
	41	51
	24	54
	118	90
	45	130
	74	67
	46	100
	260	106
	55	73
	40	53
	125	57
	255	20
	33	31
	40	50
	33	24
	31	37
	7	120
	44	83
	42	109
	46	66
	22	96
	19	126
	85	61
	19	114
	175	79
	58	134
	149	74
	70	119
	57	45
	144	48
	91	37
	70	22
	26	34
	25	25
	139	21
	78	26
	47	29
	29	24
	58	22
	42	150
	43	41
	35	54
	43	37
	43	33
	24	58
	13	24
	11	103
	18	66
	25	56
	24	49
	50	84
	46	29
	26	44
	31	41
	24	89
	30	35
	24	106
	27	31
	31	49
	22	181
	133	85
	1571	121
	143	80
	37	32
	1118	36
	322	46
	444	10
	85	34
	149	42
	209	23
	135	25
	65	41
	32	40
	97	19
	207	89
	33	41
	53	22
	50	53
	18	198
	8	23
	68	57
	15	93
	125	69
	21	102
	16	105
	24	220
	21	84
	23	54
	36	51
	150	93
	30	41
	37	32
	34	40
	48	24
	59	38
	12	181
	11	136
	27	71
	156	77
	50	65
	13	18
	89	13
	31	36
	361	42
	60	22
	21	37
	37	31
	24	18
	19	107
	45	25
	45	40
	18	59
	37	18
	39	38
	27	28
	9	93
	73	27
	49	80
	19	66
	109	37
	49	75
	69	66
	15	255
	28	41
	106	49
	19	66
	36	100
	40	45
	84	42
	38	121
	94	62
	268	29
	26	119
	46	97
	16	20
	37	62
	18	45
	28	65
	25	66
	35	40
	68	60
	26	84
	22	276
	49	55
	13	56
	226	11
	1200	37
	482	112
	101	25
	52	91
	60	61
	340	129
	50	68
	25	135
	19	24
	12	43
	204	19
	32	39
	66	119
	19	86
	55	26
	167	49
	20	79
	19	59
	67	55
	97	30
	37	44
	9	53
	125	115
	21	32
	36	31
	14	71
	43	31
	14	48
	20	31
	64	31
	21	29
	130	46
	154	16
	111	28
	48	50
	6	31
	8	10
	22	29
	7	11
	12	66
	32	21
	71	30
	106	6
	152	21
	125	11
	12	19
	31	55
	10	18
	25	57
	285	157
	42	34
	190	72
	14	38
	112	63
	66	19
	24	26
	61	29
	94	21
	13	58
	82	49
	107	43
	19	22
	8	74
	57	236
	120	21
	82	13
	49	155
	39	20
	27	56
	185	26
	6	14
	54	35
	59	50
	125	49
	35	38
	56	24
	97	76
	18	9
	33	3
	69	20
	2	9
	31	47
	20	58
	17	25
	194	29
	200	49
	72	36
	31	16
	85	12
	100	11
	42	60
	36	63
	41	31
	131	25
	63	2
	22	38
	6	214
	24	45
	13	15
	16	11
	7	57
	20	98
	15	59
	37	77
	92	85
	68	49
	147	59
	47	20
	13	80
	25	32
	54	71
	41	97
	22	54
	4837	101
	91	24
	180	31
	61	84
	35	44
	38	16
	74	24
	120	15
	107	78
	70	22
	91	88
	46	47
	159	96
	185	61
	154	69
	190	87
	62	57
	183	30
	102	80
	68	54
	66	94
	65	45
	79	24
	129	27
	167	15
	41	26
	57	42
	78	34
	184	50
	31	20
	84	25
	33	23
	466	29
	50	34
	427	95
	21	66
	31	72
	63	108
	34	146
	27	42
	163	42
	65	51
	24	50
	58	402
	14	75
	476	55
	68	105
	203	146
	180	86
	53	40
	16	26
	35	8
	277	13
	2400	15
	201	26
	199	17
	73	29
	184	17
	18	27
	35	19
	35	44
	16	28
	25	84
	40	15
	7	46
	118	6
	47	15
	69	23
	17	19
	25	11
	28	29
	14	26
	29	20
	35	67
	61	21
	59	18
	166	11
	44	41
	13	17
	37	19
	21	51
	68	7
	37	52
	40	16
	21	19
	61	75
	11	27
	16	25
	122	29
	66	60
	40	66
	28	67
	26	45
	37	23
	48	22
	13	75
	17	17
	20	53
	85	65
	25	24
	84	32
	21	30
	14	24
	225	47
	1709	41
	87	24
	124	20
	65	28
	30	30
	28	70
	43	44
	120	54
	73	55
	44	13
	43	25
	74	27
	20	28
	26	28
	10	15
	34	12
	40	43
	131	42
	66	41
	62	26
	43	46
	20	24
	78	39
	30	76
	273	13
	37	12
	65	12
	56	21
	17	52
	15	23
	23	37
	391	30
	37	67
	28	56
	65	18
	204	11
	723	9
	60	14
	109	64
	21	25
	141	44
	203	46
	32	33
	39	9
	1841	24
	54	29
	45	35
	17	75
	7	100
	16	48
	117	28
	41	33
	62	57
	88	32
	101	20
	34	33
	57	41
	16	45
	9	40
	12	55
	30	19
	13	26
	33	54
	92	26
	50	36
	31	40
	18	37
	35	40
	26	8
	32	95
	23	20
	73	32
	54	35
	68	14
	53	30
	16	31
	59	30
	138	36
	8	28
	12	58
	50	68
	83	52
	74	14
	11	16
	18	59
	25	64
	13	43
	67	98
	361	93
	873	79
	21	26
	24	24
	150	63
	57	30
	35	20
	64	22
	53	20
	93	86
	45	67
	38	95
	44	60
	64	29
	359	18
	11	59
	46	21
	60	9
	38	12
	63	84
	17	13
	142	41
	169	22
	91	68
	58	19
	55	87
	49	11
	68	48
	22	21
	24	34
	41	38
	34	39
	31	56
	66	38
	59	57
	58	30
	40	42
	37	10
	23	26
	17	51
	20	23
	15	79
	97	46
	33	60
	168	63
	139	45
	29	21
	208	140
	154	41
	23	12
	89	6
	9	41
	13	38
	44	22
	7	21
	220	21
	72	14
	64	23
	39	73
	61	13
	47	37
	40	43
	720	37
	7	38
	54	26
	16	32
	43	33
	13	57
	64	20
	92	32
	28	47
	143	44
	41	31
	240	53
	21	26
	14	10
	78	20
	157	24
	16	25
	84	100
	23	20
	191	33
	15	82
	18	24
	41	10
	230	36
	72	21
	100	33
	274	64
	59	31
	161	30
	134	44
	86	34
	119	66
	42	62
	38	20
	22	83
	31	80
	164	97
	101	112
	134	24
	14	110
	31	28
	65	79
	16	7
	95	24
	92	112
	33	31
	97	41
	42	38
	25	18
	29	34
	37	16
	25	32
	38	34
	71	39
	134	19
	29	43
	142	69
	44	18
	59	55
	22	50
	113	67
	20	29
	94	60
	89	53
	29	50
	38	36
	84	15
	42	21
	48	93
	14	35
	30	27
	24	46
	39	55
	50	24
	36	12
	78	26
	46	59
	38	20
	49	39
	26	47
	45	15
	60	23
	52	87
	29	106
	19	72
	107	68
	57	61
	56	70
	47	49
	20	11
	34	31
	26	111
	17	82
	26	19
	63	12
	23	13
	99	26
	25	134
	33	71
	39	41
	24	54
	26	25
	69	26
	52	6
	77	16
	56	107
	119	17
	18	9
	34	30
	22	39
	34	87
	10	15
	15	49
	83	36
	58	11
	33	54
	45	29
	92	15
	106	56
	106	23
	47	11
	119	11
	5	30
	26	28
	54	51
	52	28
	32	102
	57	83
	109	135
	488	90
	5449	30
	19	132
	56	137
	36	82
	29	96
	42	72
	46	67
	63	61
	38	88
	81	40
	1815	96
	29	56
	89	28
	169	99
	43	65
	214	71
	114	47
	27	36
	46	25
	120	87
	44	66
	14	130
	93	18
	13	26
	88	70
	9	95
	55	59
	11	37
	35	83
	50	103
	27	114
	48	106
	61	39
	160	17
	53	63
	36	26
	225	89
	286	144
	111	114
	192	120
	15	134
	136	101
	45	31
	28	9
	14	31
	107	16
	2099	51
	1119	66
	221	18
	19	52
	19	13
	24	13
	39	19
	138	22
	213	14
	17	18
	23	19
	137	34
	16	22
	162	17
	74	16
	15	13
	80	21
	510	27
	26	31
	28	24
	19	25
	171	21
	15	71
	17	28
	20	15
	126	17
	649	84
	26	15
	12	20
	20	13
	53	14
	64	66
	123	16
	27	28
	76	51
	25	16
	81	22
	399	16
	40	16
	271	21
	59	44
	14	65
	208	53
	107	81
	106	15
	99	12
	31	19
	158	14
	62	8
	51	9
	25	14
	38	23
	27	13
	34	46
	14	71
	56	10
	84	9
	138	22
	49	14
	202	36
	45	15
	39	31
	16	23
	29	25
	58	14
	47	25
	84	8
	85	16
	74	17
	26	20
	7	23
	100	16
	27	73
	66	26
	8	22
	25	27
	19	31
	32	17
	105	29
	42	54
	35	17
	33	33
	56	16
	77	23
	40	32
	109	19
	37	26
	21	10
	29	15
	34	10
	202	19
	11	40
	57	44
	24	80
	85	26
	61	20
	23	15
	38	56
	27	112
	117	66
	17	43
	24	20
	18	56
	11	28
	32	17
	243	12
	73	19
	16	50
	50	58
	88	47
	35	25
	30	45
	37	99
	35	65
	49	19
	45	61
	17	39
	18	59
	29	45
	25	21
	18	51
	26	41
	13	78
	63	33
	11	74
	21	51
	30	21
	8	48
	118	104
	10	55
	30	62
	50	23
	18	9
	45	122
	51	32
	16	41
	56	33
	38	66
	24	88
	68	51
	14	49
	14	20
	35	23
	37	46
	39	50
	21	32
	16	67
	25	47
	23	36
	15	81
	33	98
	68	34
	36	51
	38	45
	12	27
	22	52
	61	12
	32	52
	65	85
	27	30
	232	34
	20	23
	7	66
	45	25
	81	23
	60	92
	55	28
	20	32
	65	135
	77	45
	31	23
	116	44
	23	36
	62	29
	52	18
	28	15
	8	52
	23	42
	33	60
	165	56
	17	42
	57	43
	41	14
	33	64
	40	63
	26	51
	18	27
	43	20
	32	11
	22	39
	50	61
	75	80
	22	40
	14	83
	9	32
	31	16
	25	29
	52	32
	37	23
	77	132
	174	75
	95	39
	42	52
	19	26
	18	26
	33	115
	33	97
	28	19
	95	25
	118	43
	51	70
	41	92
	59	64
	30	182
	20	97
	14	321
	50	30
	20	89
	67	18
	8	47
	27	58
	73	28
	96	35
	166	86
	24	54
	21	29
	65	40
	34	36
	18	80
	32	46
	33	38
	12	53
	66	51
	75	33
	21	54
	59	42
	26	60
	47	50
	37	35
	65	23
	35	97
	34	16
	16	26
	14	76
	20	69
	77	84
	23	83
	13	53
	16	63
	1267	79
	215	59
	172	43
	147	24
	106	23
	207	64
	103	34
	208	83
	88	57
	105	50
	94	41
	77	61
	49	43
	64	36
	42	10
	63	26
	56	15
	68	19
	68	22
	33	79
	29	25
	28	46
	29	114
	29	44
	24	79
	14	41
	33	42
	31	42
	288	45
	107	40
	183	39
	84	16
	120	26
	106	1
	31	66
	23	15
	52	56
	53	20
	70	23
	49	25
	300	38
	200	23
	52	23
	147	23
	27	96
	93	35
	230	84
	63	41
	38	1
	101	27
	42	24
	28	27
	80	27
	122	26
	41	19
	65	33
	102	58
	207	23
	71	29
	148	38
	251	16
	63	32
	40	23
	91	42
	37	1
	85	54
	108	1
	30	275
	48	351
	65	69
	28	37
	72	72
	11	61
	50	85
	193	26
	89	23
	96	44
	21	43
	11	19
	70	23
	30	46
	64	30
	53	24
	21	19
	261	54
	112	142
	30	46
	49	63
	29	34
	20	44
	7	83
	101	29
	127	85
	105	200
	92	21
	68	38
	45	22
	2590	48
	80	61
	117	16
	131	93
	334	74
	33	37
	25	20
	111	102
	93	10
	46	60
	90	29
	132	13
	97	26
	171	9
	243	52
	122	75
	23	26
	71	13
	27	36
	27	18
	260	66
	278	24
	70	46
	395	25
	35	40
	46	36
	426	19
	32	28
	130	10
	422	16
	78	14
	132	109
	65	23
	50	64
	197	10
	120	25
	122	33
	699	27
	474	15
	267	8
	236	12
	79	22
	175	41
	177	12
	66	14
	102	37
	203	17
	149	41
	51	8
	112	44
	11	8
	114	30
	48	49
	77	14
	118	60
	40	14
	19	19
	84	38
	60	68
	53	53
	21	50
	44	35
	56	71
	110	25
	111	16
	87	13
	21	24
	39	63
	11	13
	14	39
	93	16
	119	33
	130	24
	244	59
	83	16
	139	35
	257	31
	101	16
	57	11
	20	16
	28	15
	381	16
	149	9
	64	21
	355	40
	567	34
	20	38
	130	43
	92	18
	327	14
	66	12
	34	9
	79	10
	44	14
	11	26
	42	18
	272	31
	174	13
	146	16
	225	40
	159	121
	39	65
	9	26
	22	17
	135	51
	76	24
	50	35
	148	21
	50	10
	19	15
	81	15
	319	23
	59	19
	32	20
	155	26
	113	39
	42	81
	56	85
	20	21
	40	52
	32	64
	19	49
	105	29
	48	34
	18	62
	14	16
	36	57
	73	30
	38	72
	28	29
	47	51
	83	14
	43	21
	165	48
	72	32
	33	23
	517	26
	90	46
	30	39
	89	26
	86	24
	273	51
	82	26
	44	29
	12	47
	62	24
	74	21
	93	25
	88	20
	128	26
	25	208
	80	42
	48	70
	41	14
	50	10
	102	40
	33	23
	44	63
	9	121
	105	27
	177	28
	108	22
	82	34
	24	21
	46	21
	27	47
	10	82
	112	54
	135	17
	53	41
	77	52
	49	25
	16	48
	273	7
	145	10
	1784	55
	17	19
	194	31
	26	13
	1156	26
	89	24
	120	17
	19	18
	19	14
	154	59
	261	23
	30	27
	12	32
	20	13
	42	26
	18	31
	24	37
	91	60
	29	4
	100	67
	30	22
	337	15
	11	36
	34	18
	14	12
	22	12
	30	17
	24	7
	54	12
	28	27
	16	19
	21	11
	54	38
	18	53
	19	85
	12	28
	25	20
	15	36
	14	70
	14	19
	27	20
	7	48
	25	44
	71	31
	106	43
	10	28
	34	45
	98	32
	15	21
	16	8
	22	11
	24	16
	299	21
	39	21
	26	10
	130	10
	298	16
	31	16
	224	79
	532	61
	193	26
	58	89
	149	21
	26	32
	15	30
	383	27
	14	20
	21	10
	29	27
	122	42
	61	52
	125	47
	112	22
	45	39
	96	20
	36	11
	24	21
	154	22
	9	23
	20	33
	50	175
	66	69
	113	41
	29	31
	27	13
	53	14
	34	14
	70	42
	18	22
	17	9
	83	19
	160	55
	50	20
	47	22
	16	24
	15	18
	11	21
	155	22
	19	13
	28	25
	90	92
	51	36
	9	40
	23	19
	63	22
	31	12
	8	50
	11	33
	16	18
	10	61
	27	39
	47	8
	150	88
	113	78
	41	37
	36	76
	119	51
	15	82
	28	19
	320	121
	294	167
	54	40
	40	256
	33	36
	134	62
	24	222
	73	39
	120	161
	54	100
	71	121
	70	114
	176	84
	46	55
	41	106
	52	106
	186	30
	29	45
	69	36
	29	34
	44	51
	21	33
	97	43
	89	130
	10	98
	20	55
	100	64
	23	67
	31	59
	83	99
	32	59
	33	139
	21	113
	248	73
	32	158
	13	148
	21	190
	105	52
	19	80
	16	28
	27	48
	22	116
	90	22
	26	80
	22	31
	13	61
	169	21
	97	107
	25	100
	19	49
	21	92
	65	189
	118	117
	45	32
	14	15
	41	78
	54	94
	35	59
	76	87
	35	32
	14	45
	21	69
	65	98
	51	102
	31	109
	31	226
	36	100
	36	29
	28	29
	21	129
	15	145
	12	66
	39	39
	19	40
	36	108
	29	33
	31	57
	41	34
	46	22
	61	49
	47	24
	41	34
	16	95
	36	35
	26	35
	57	16
	42	55
	16	29
	174	58
	17	170
	19	123
	21	27
	57	106
	77	40
	11	15
	19	17
	28	15
	18	94
	29	90
	61	57
	39	68
	1488	102
	937	48
	171	47
	45	39
	95	22
	28	100
	31	28
	78	130
	60	37
	18	41
	364	45
	54	81
	14	39
	16	21
	33	51
	21	47
	84	109
	35	54
	28	124
	26	64
	44	54
	35	56
	37	41
	31	83
	55	69
	20	70
	50	84
	29	42
	49	24
	29	15
	21	25
	16	80
	80	17
	90	19
	50	91
	32	43
	16	34
	1113	33
	149	30
	36	101
	6	45
	196	61
	128	23
	7	102
	40	171
	37	90
	45	125
	28	40
	35	107
	39	50
	17	56
	19	77
	16	29
	21	79
	33	94
	208	13
	48	36
	26	37
	27	44
	44	35
	55	46
	16	32
	26	92
	31	30
	71	19
	69	29
	102	64
	95	24
	19	34
	21	22
	23	152
	24	56
	14	43
	83	79
	21	67
	31	49
	41	42
	49	43
	16	54
	26	91
	11	53
	30	117
	10	36
	13	30
	11	42
	21	117
	33	63
	19	33
	14	95
	21	18
	252	21
	94	9
	66	30
	51	10
	4577	10
	46	9
	79	24
	312	23
	34	23
	113	22
	44	35
	46	79
	39	31
	898	21
	7	53
	30	18
	356	21
	22	27
	12	33
	197	91
	135	92
	68	64
	21	96
	39	91
	21	72
	18	21
	274	100
	114	98
	82	16
	258	42
	44	36
	53	31
	186	45
	235	28
	33	56
	101	143
	167	22
	49	44
	56	82
	86	53
	183	62
	20	105
	48	175
	33	66
	33	95
	185	56
	34	61
	36	71
	16	291
	286	156
	51	109
	145	45
	146	56
	70	11
	23	26
	72	27
	21	11
	24	14
	54	36
	299	46
	29	20
	162	10
	2914	22
	69	25
	469	41
	60	124
	131	23
	41	35
	261	55
	198	36
	158	22
	46	59
	46	36
	11	40
	157	38
	52	58
	245	19
	220	35
	54	71
	41	27
	16	21
	187	27
	102	33
	81	74
	9	59
	40	23
	68	67
	57	45
	60	39
	28	22
	26	53
	95	61
	53	76
	21	56
	244	252
	12	190
	19	196
	41	99
	16	44
	36	100
	42	33
	16	132
	66	47
	64	75
	20	186
	475	94
	135	12
	32	59
	38	139
	67	69
	42	61
	36	59
	11	74
	28	189
	63	100
	30	260
	375	124
	11	102
	14	150
	50	33
	96	119
	25	97
	241	25
	21	18
	26	18
	24	94
	59	38
	18	10
[truncated: 1,873 more rows]

## Sheet: 3d
nrem_cortex
delta	2.03169	1.32084	0.720971	0.184133	1.40357	0.6124	0.425171	0.828642	0.254987	1.32644	1.12663	1.11852	0.841338	1.39291	2.64278	0.666273	0.996186	0.808194	2.48289	2.95345	2.54052	4.53991	3.26208	1.85414	1.11027	3.48008	2.1775	1.56661	2.92387	2.2147	2.71358	2.38937	3.17323	1.62897	1.48424	1.37998	3.08041	1.18974	3.49455	1.56337	1.9494	0.522988	0.201788	0.0674287	0.578646	1.21479	0.00783374	-0.116778	0.341606
theta	1.8726	0.111446	0.380987	0.248587	-0.144966	0.508817	0.372508	2.32922	0.269028	1.3313	0.673183	0.804523	1.44799	1.99654	1.7138	0.572511	0.888487	0.441622	1.03851	3.56336	1.84667	3.79395	2.22138	1.60967	0.84797	2.40978	1.76783	1.66498	2.66081	1.6116	1.99141	2.15917	2.45394	1.14004	1.22478	1.69019	2.6579	0.981906	2.77633	1.7114	3.08302	0.449829	0.511033	0.307479	0.623656	0.729757	0.026702	-0.259932	0.152489
alpha	2.12489	0.736483	0.297068	-0.325838	0.653914	0.3581	0.117563	2.21005	-0.0850276	2.7192	1.21177	0.915555	1.02444	2.49212	3.0073	1.03716	1.16802	0.663875	2.81598	4.10799	2.3556	3.95849	2.11777	2.15013	1.14262	3.24701	2.50451	1.32526	3.96977	2.49097	2.93621	2.8875	4.15464	1.57955	1.5751	2.76036	2.62928	1.29986	4.80494	2.41156	4.2913	0.901413	0.840218	0.586515	0.367379	1.49196	0.428203	0.151436	1.06699
beta	0.840572	0.17199	-0.0718368	-0.00664387	-0.0913105	-0.301138	-0.221826	3.04965	-0.166439	1.0216	-0.130523	0.065687	0.0700949	0.715523	0.813518	0.403491	-0.132581	-0.0200529	0.824024	2.14855	0.539047	1.80277	1.41632	0.865927	0.135605	0.562276	1.12043	1.22405	1.94805	0.977065	1.09922	1.2848	1.72332	0.813952	0.331504	1.23636	1.13965	0.0854626	2.02486	1.02329	1.98816	0.198315	-0.0420019	0.326625	-0.0648279	0.603984	-0.228966	-0.239469	-0.0280853
gamma	-0.247931	-0.233396	-0.348503	0.0659889	-0.868512	-0.813037	-0.667235	4.65259	-0.423914	-0.209856	-0.699111	-0.900458	-0.924125	-0.589399	-0.602803	-0.616017	-0.620984	-0.675265	-0.664297	-0.112208	-0.603364	-0.505462	-0.784505	-0.344007	-0.620151	-0.710364	-0.419971	-0.152994	-0.244338	-0.588089	-0.764806	-0.722012	-0.432151	-0.583669	-0.808216	-0.646432	-1.00995	-0.780699	-0.376597	-0.433722	-0.0862938	-0.381985	-0.350252	-0.0767563	-0.70552	-0.407906	-0.898816	-0.962159	-0.797441
bold	0.0053731	-0.00044605	0.00239244	0.00413699	-0.00630281	0.000557029	0.00785999	0.0196248	-0.00475069	0.00655914	0.0106107	0.0151748	-0.0121561	-0.0132633	-0.00366555	-0.00550068	0.000626463	0.00667008	-0.00379404	0.00901162	0.00170052	-0.0109106	-0.00417475	3.00114e-06	-0.00862451	-0.000259674	0.00689808	0.0163055	0.00502879	0.00438689	0.00373218	0.0046335	0.00639879	0.00457671	0.00107442	-0.00649936	-0.000266765	0.00699876	0.00949069	0.00229656	0.0138673	0.00838521	-0.015514	-0.011788	-0.0152493	-0.0160184	-0.000767043	-0.00550936	-0.00448995
	delta	theta	alpha	beta	gamma
R	0.235901	0.318095	0.296419	0.278152	0.0492748
P	3.26723e-22	5.97181e-40	1.11828e-34	1.4214e-30	0.0458256
rem_cortex
delta	-2.84172	-2.34236	-1.53874	-2.64494	-3.64059	-3.72154	-2.9897	-2.17262	-4.27434	-5.49265	-6.11715	-1.87084	-2.39958	-4.10365	-3.89552	-1.83734	-0.203075	-0.949619	-0.384093	-0.991079	-0.712251	-0.397419	-0.49276	-1.17225	-1.22091	-1.92587	-2.92606	-3.12191	-2.60073	-1.34029	-0.905737	-0.179689	-0.895104	-2.54678	-2.55569	-2.85311	-2.67464	-3.48461	-3.4997	-3.0392	0.058089	-2.2234	-3.43268	-3.72336	-2.27908	-1.451	-3.17061	-0.919564	-2.49532
theta	2.3949	2.23733	2.24127	1.17197	1.61274	0.791191	0.938804	2.10888	-0.0586524	0.00994862	-1.08078	2.97222	3.12197	2.1344	1.91098	0.138973	0.256512	-0.313093	-0.0216983	0.439142	0.527849	2.96624	2.99426	2.42156	0.904771	2.41523	1.96007	1.89316	1.8863	3.19233	2.87249	3.13135	2.65407	2.84536	2.11841	2.08701	3.25686	2.09571	3.42256	2.8082	3.20045	2.83234	2.67904	3.20113	2.9847	3.54332	2.38006	3.60807	2.49187
alpha	0.0114074	-0.441083	0.329209	-0.681943	-0.437903	-1.45578	-0.72508	-0.262196	-1.313	-2.0018	-2.83853	0.630974	0.214579	-0.70855	-0.900396	0.585557	-0.470809	0.794217	0.218634	-0.206735	0.267655	0.777871	1.28696	-0.16578	-1.1035	-0.634592	-1.407	-1.11749	-1.44282	1.0387	0.623614	1.34529	0.464067	-0.177844	-0.603353	0.259975	0.550445	-0.36383	0.499238	-0.744163	2.12806	0.868777	0.848326	-0.321043	0.138965	2.23184	-0.0533889	1.34013	0.124985
beta	-0.701838	-0.660457	0.337709	-0.591609	-0.911203	-1.15613	-0.965842	-0.421722	-1.71148	-1.75391	-2.49544	-0.108789	0.180487	-0.442152	-0.899108	0.0789081	-0.582781	0.199178	-0.455448	-0.0260525	-0.255175	0.249786	0.539608	-0.0682461	-0.45442	-0.312132	-0.761187	-0.634543	-0.659015	0.598421	0.57289	0.727228	0.306911	-0.316772	-0.793935	-0.212671	0.104125	0.0695263	0.237858	-0.331859	0.245507	0.218234	0.0836766	0.0842322	0.278517	2.58658	0.379405	0.980304	1.14472
gamma	-1.23124	-1.13801	0.168327	-0.41232	-0.76232	-1.00032	-1.00132	-0.637035	-1.74355	-1.40195	-2.31912	-0.0739676	0.182656	-0.124777	-0.345888	-0.834829	-1.26193	-0.790025	-1.3876	-1.04563	-1.60727	0.511519	1.30349	1.0277	0.872158	-2.26868	-2.84872	-2.83716	-3.1086	-1.17937	-1.09156	-1.02152	-1.16895	1.08207	0.578816	0.753236	-0.170519	0.621131	0.674536	0.313688	0.10052	0.189985	0.708518	0.928774	0.764517	3.8692	1.27588	0.219182	1.27935
bold	0.0138656	0.0135295	0.00487162	-0.00133684	0.00479739	-0.00454583	-0.00213647	0.00930902	0.00478162	0.00815616	0.0171345	0.0263692	0.0274418	0.0174597	0.0113417	0.00705813	0.0156362	0.0104367	0.0105379	0.00792867	0.0023727	0.00919783	0.0022232	0.00476427	0.00393346	0.0258194	0.017324	0.0193539	0.0122652	0.00141128	5.58223e-05	0.00574407	0.00856957	0.0236583	0.0221583	0.013354	0.0171931	0.0293349	0.0168972	0.0127209	0.0251974	0.0157495	0.0228538	0.0214036	0.0166562	0.0155032	0.0194759	0.0235592	0.0257607
	delta	theta	alpha	beta	gamma
R	-0.206955	0.262271	-0.0841045	0.186342	0.0874936
P	0.0430589	0.00983951	0.415243	0.0690926	0.396629
[truncated: 1,594 more columns]

## Sheet: 3e
nrem_hipp
delta	1.60803	0.939224	-0.377063	1.35692	1.87972	2.10953	2.07972	1.71529	1.45795	1.37311	0.639951	0.939925	-1.51727	0.929698	2.13791	1.11857	1.66403	1.85514	1.42937	1.58984	1.9088	2.40294	2.02493	1.64747	1.41986	1.00559	1.55878	1.81177	1.38618	1.6355	1.10458	1.41343	0.800496	0.709241	1.28433	1.4808	0.949745	2.67851	0.578685	1.17115	-1.30162	-1.47371	-1.13704	0.901593	1.34438	1.8978	1.50212	2.02659	2.16207
theta	0.879786	0.569623	0.903787	1.39944	1.59285	1.61771	1.11294	0.896469	-0.141476	1.19198	1.16724	1.06573	0.996968	0.000278527	1.76126	0.65158	1.14336	0.716747	1.46366	0.71968	1.31249	2.41521	1.74473	0.317508	1.15678	1.08287	0.479159	1.45859	1.3759	1.54939	0.832532	1.73585	0.635079	0.597453	0.900935	1.49962	1.36722	3.05389	-0.592175	1.11353	1.71324	1.34811	1.26831	0.679302	0.779619	1.0264	1.15742	2.26546	3.43868
alpha	1.93847	1.26	0.792091	0.812369	1.95272	3.45791	2.56513	2.25199	1.75744	1.59926	1.72434	1.82064	-0.963135	0.889321	2.35353	1.81505	1.37621	2.42591	2.16734	1.92303	2.71204	2.61307	2.74157	1.6153	1.57621	0.830104	1.84795	2.79541	1.65701	2.55807	2.1085	2.60226	0.5383	1.41121	1.88783	2.1581	1.77783	4.01014	0.961605	2.43854	1.4162	0.301057	0.4623	1.26527	1.73682	2.89164	2.2911	2.51212	4.13138
beta	0.883664	0.610236	0.49917	0.547398	1.29665	1.42561	1.48325	1.15806	0.81882	0.611391	0.781066	0.83205	0.429989	0.103956	1.06334	0.999909	0.303269	0.792209	1.34294	1.21796	1.31728	1.86278	0.953439	0.612316	0.429526	0.338478	1.40929	1.72469	1.00735	1.51297	0.808035	1.56598	0.343872	0.544953	0.932937	1.0725	0.850685	2.2779	0.387423	0.809703	1.0269	0.696161	0.611959	0.451592	0.647723	1.22665	1.02192	1.15436	1.92088
gamma	0.152182	0.308693	1.30765	0.295509	0.226279	0.700051	0.82704	0.285586	0.384975	0.0884942	0.356174	0.456435	1.62756	-0.491186	0.509418	0.396053	0.107481	0.661612	0.639263	0.526035	0.359777	1.50935	0.274123	0.215414	0.0117998	0.0442435	0.345154	0.51736	0.58601	0.612829	-0.222934	0.80479	0.0532143	0.414282	0.513709	0.396624	0.449569	0.815562	-0.440142	-0.0772142	2.10109	0.992795	1.12998	0.097275	0.0881501	0.383884	0.315592	1.1357	0.451181
bold	0.00580771	0.00219571	0.00395116	0.00755591	0.00786046	0.00486782	0.0040354	0.00808896	0.00657134	-0.00558753	-0.00439629	-0.000963537	0.00379973	-0.00415035	-0.00114478	-0.00245357	0.00279488	0.00110016	0.00174706	-0.00275522	-0.00192146	-0.00197657	-0.00222726	-0.00492675	0.00218078	0.00459515	-0.00018711	-0.00216977	-0.00244331	0.00186409	-0.00081266	0.000524206	-0.00313479	-0.0031872	-0.00202618	-0.00194299	-0.000633324	0.00223623	0.000275614	0.00104774	-0.00567304	-0.00769746	-0.00906856	-0.00484958	-0.00413444	-0.0037457	-0.0050834	0.000669584	0.00221864
	delta	theta	alpha	beta	gamma
R	0.276774	0.272611	0.260442	0.261709	0.199918
P	2.21592e-27	1.39412e-26	2.51396e-24	1.48278e-24	8.82741e-15
rem_hipp
delta	-2.57515	-3.84752	-3.3379	-3.24198	-1.6726	-2.86234	-2.14581	-2.59321	-2.3154	-1.90418	-3.96865	-2.94528	-3.06536	-3.0535	-3.67383	-3.57521	-0.259861	-0.145342	-0.873962	-2.99171	-1.97546	-2.44435	-2.17024	-2.46453	-2.30805	-2.37395	-3.24609	-4.15312	-3.3869
theta	4.86907	4.63054	4.56821	4.93176	3.98975	4.79823	3.32752	2.44844	6.29031	5.39392	4.26945	3.72585	2.96777	3.83724	4.02879	3.57763	2.79727	3.47888	2.62121	3.12652	2.43821	3.99441	2.70466	2.87801	2.80656	3.60961	4.70291	4.09681	4.33041
alpha	0.427713	0.733169	1.06493	1.06034	-0.553454	-0.824076	-0.104961	-1.19652	1.8472	1.62868	-1.05543	-0.289105	-1.34072	-2.0174	-1.12039	-1.66963	1.30523	-0.26719	0.857809	-1.2756	-1.34128	0.360716	-0.381772	-1.62243	-0.721547	-0.493412	0.214874	-1.07369	-0.319011
beta	0.630464	1.10527	-0.21475	0.274005	-0.406352	-0.362206	1.39329	0.664523	0.32732	0.408539	-0.285722	0.0678214	-0.751674	-0.711685	-0.332538	-0.222208	0.678348	0.279153	0.624933	-0.464161	-0.155824	0.48238	0.284681	-0.437986	0.323623	0.286696	0.769029	-0.272662	0.0668996
gamma	3.8487	3.29259	2.98747	3.36564	3.11627	2.77013	2.2269	1.99358	3.6608	3.51522	4.041	3.24981	3.32803	2.96116	3.66117	3.03161	1.69038	1.47462	2.13341	3.15566	2.40231	3.84937	2.51757	2.44448	3.29888	3.63025	3.79195	4.34777	4.45738
bold	0.0166422	0.00621812	0.0134125	0.00472253	0.0171225	0.0108645	0.0226564	0.0206753	0.0236408	0.0210316	0.0155327	0.00496826	0.00233406	0.000479418	0.00531014	0.00735511	0.00500955	0.00387898	0.00185611	0.00806575	0.00322111	0.011167	0.0024212	0.00424239	0.00977054	0.00346968	0.0175436	0.0129456	0.0051767
	delta	theta	alpha	beta	gamma
R	-0.0833021	0.482972	0.342593	0.360938	0.206895
P	0.667478	0.00795824	0.0688702	0.054402	0.281542
[truncated: 1,428 more columns]

## Sheet: 4c
AW_PC1				AW_PC2				AW_PC3				AW_PC4				NREM_PC1				NREM_PC2				NREM_PC3				NREM_PC4				REM_PC1				REM_PC2				REM_PC3				REM_PC4
state_percent(%)	mean PC	null_CI_lower	null_CI_upper	state_percent(%)	mean PC	null_CI_lower	null_CI_upper	state_percent(%)	mean PC	null_CI_lower	null_CI_upper	state_percent(%)	mean PC	null_CI_lower	null_CI_upper	state_percent(%)	mean PC	null_CI_lower	null_CI_upper	state_percent(%)	mean PC	null_CI_lower	null_CI_upper	state_percent(%)	mean PC	null_CI_lower	null_CI_upper	state_percent(%)	mean PC	null_CI_lower	null_CI_upper	state_percent(%)	mean PC	null_CI_lower	null_CI_upper	state_percent(%)	mean PC	null_CI_lower	null_CI_upper	state_percent(%)	mean PC	null_CI_lower	null_CI_upper	state_percent(%)	mean PC	null_CI_lower	null_CI_upper
0.333333	0.0670925	-0.0268326	0.0309163	0.333333	-0.0409534	-0.0231974	0.021287	0.333333	-0.210536	-0.0248644	0.0268134	0.333333	-0.106017	-0.0264564	0.0252225	0.333333	-0.0664279	-0.0278238	0.0304423	0.333333	0.0684285	-0.0236349	0.0207771	0.333333	0.100445	-0.025468	0.0249265	0.333333	-0.0283192	-0.0275877	0.0243564	0.333333	0.404812	-0.102815	0.100476	0.333333	-0.248838	-0.0799352	0.0796324	0.333333	-0.758594	-0.097268	0.0924851	0.333333	0.461526	-0.100341	0.0911929
0.666667	0.0670767	-0.0268257	0.0309174	0.666667	-0.0408415	-0.0232405	0.0213629	0.666667	-0.210354	-0.0249727	0.0268031	0.666667	-0.106863	-0.0265205	0.0251907	0.666667	-0.0664279	-0.0278313	0.0304311	0.666667	0.0684285	-0.0236507	0.0207818	0.666667	0.100445	-0.025489	0.0249306	0.666667	-0.0283192	-0.0275834	0.0243475	0.666667	0.404812	-0.102814	0.100476	0.666667	-0.248838	-0.0799356	0.0796323	0.666667	-0.758594	-0.0972681	0.0924851	0.666667	0.461526	-0.100339	0.0911915
1	0.0663388	-0.0268346	0.0309519	1	-0.0410971	-0.0232006	0.0214485	1	-0.21051	-0.0250351	0.026713	1	-0.109761	-0.0264561	0.0250805	1	-0.0662842	-0.0278356	0.0304156	1	0.0685993	-0.0236672	0.0207588	1	0.100632	-0.0254814	0.0248967	1	-0.0281072	-0.0275875	0.0243336	1	0.404812	-0.102801	0.100468	1	-0.248838	-0.0799453	0.0796259	1	-0.758594	-0.097242	0.0924661	1	0.461526	-0.100341	0.0911905
1.33333	0.0662002	-0.0268673	0.0309614	1.33333	-0.0409435	-0.0231046	0.0214484	1.33333	-0.210738	-0.0251161	0.0265936	1.33333	-0.112462	-0.0265258	0.0250574	1.33333	-0.0661635	-0.0278273	0.0303871	1.33333	0.0689792	-0.023664	0.0207197	1.33333	0.101071	-0.0254703	0.0248508	1.33333	-0.0274516	-0.0276008	0.0243002	1.33333	0.405027	-0.102773	0.100435	1.33333	-0.249007	-0.0799737	0.0796198	1.33333	-0.759162	-0.0972097	0.0924339	1.33333	0.461744	-0.100297	0.0911436
1.66667	0.0654555	-0.0267203	0.0308041	1.66667	-0.0410492	-0.0230502	0.0213711	1.66667	-0.211674	-0.0251694	0.0265231	1.66667	-0.116443	-0.0266673	0.0250887	1.66667	-0.0657284	-0.0278066	0.0303546	1.66667	0.0691538	-0.0236533	0.0206716	1.66667	0.102198	-0.025456	0.0247954	1.66667	-0.0262122	-0.0276224	0.0242604	1.66667	0.405334	-0.102703	0.100302	1.66667	-0.250484	-0.0799604	0.0796295	1.66667	-0.765254	-0.0970631	0.0923964	1.66667	0.458671	-0.100345	0.0912181
2	0.0649055	-0.0266586	0.0306929	2	-0.0412371	-0.0230887	0.0212591	2	-0.213549	-0.0252662	0.0264591	2	-0.120737	-0.0267052	0.0250856	2	-0.0652947	-0.0277734	0.0303071	2	0.0695246	-0.0236365	0.0206245	2	0.103376	-0.025447	0.0247522	2	-0.0247038	-0.0276327	0.0241988	2	0.403669	-0.102642	0.100163	2	-0.250266	-0.0799708	0.0796191	2	-0.779982	-0.0969572	0.0923753	2	0.461228	-0.100403	0.0913122
2.33333	0.0637458	-0.0267049	0.0307342	2.33333	-0.0412326	-0.0230937	0.0212059	2.33333	-0.214726	-0.0253287	0.026373	2.33333	-0.125761	-0.0267372	0.0250341	2.33333	-0.0645515	-0.0277285	0.0302545	2.33333	0.0698766	-0.0236166	0.0205743	2.33333	0.104948	-0.0254271	0.0246924	2.33333	-0.0227173	-0.0276398	0.0241302	2.33333	0.400795	-0.102577	0.0999972	2.33333	-0.249002	-0.0799907	0.0796461	2.33333	-0.787035	-0.0968336	0.0923757	2.33333	0.458186	-0.100449	0.0914459
2.66667	0.0626768	-0.0268213	0.0308092	2.66667	-0.042292	-0.0231093	0.021277	2.66667	-0.215718	-0.0253931	0.0263458	2.66667	-0.12948	-0.0266469	0.0249071	2.66667	-0.0639321	-0.0276793	0.0301959	2.66667	0.0703777	-0.023608	0.0205266	2.66667	0.10697	-0.025402	0.0246271	2.66667	-0.0202796	-0.0276459	0.0240597	2.66667	0.402178	-0.102492	0.0998164	2.66667	-0.256238	-0.080009	0.0796642	2.66667	-0.798121	-0.0967053	0.0923753	2.66667	0.45554	-0.10046	0.09156
3	0.0615616	-0.0268977	0.0308436	3	-0.0430593	-0.0231418	0.0213072	3	-0.216713	-0.0253089	0.0261961	3	-0.133991	-0.0265183	0.0248906	3	-0.0629487	-0.027629	0.0301348	3	0.0704758	-0.0235949	0.0204762	3	0.109059	-0.0253807	0.0245703	3	-0.0172439	-0.0276528	0.0240043	3	0.401294	-0.102418	0.0996345	3	-0.254884	-0.0800347	0.0797033	3	-0.813741	-0.0965832	0.0923749	3	0.456022	-0.100453	0.0916766
3.33333	0.0603846	-0.0268519	0.0307542	3.33333	-0.0432973	-0.0230657	0.0212235	3.33333	-0.217366	-0.0252695	0.0259541	3.33333	-0.139001	-0.0265386	0.0248181	3.33333	-0.062637	-0.0275816	0.0300782	3.33333	0.0707139	-0.0235836	0.0204314	3.33333	0.111104	-0.0253604	0.0245205	3.33333	-0.014801	-0.0276708	0.0239623	3.33333	0.401281	-0.102333	0.0994555	3.33333	-0.256787	-0.0800658	0.0797486	3.33333	-0.824536	-0.0964405	0.0923817	3.33333	0.457356	-0.100438	0.0917852
3.66667	0.0587509	-0.0268113	0.0306309	3.66667	-0.043672	-0.0228871	0.0210323	3.66667	-0.218262	-0.0253157	0.0257637	3.66667	-0.144692	-0.0266163	0.0248213	3.66667	-0.061954	-0.02754	0.030025	3.66667	0.0715794	-0.0235751	0.0203905	3.66667	0.114125	-0.0253437	0.0244781	3.66667	-0.0112559	-0.0276946	0.0239269	3.66667	0.400669	-0.102229	0.0992638	3.66667	-0.256626	-0.0800896	0.0797716	3.66667	-0.827722	-0.0962973	0.0923953	3.66667	0.453574	-0.100377	0.0918696
4	0.057519	-0.0268147	0.0305106	4	-0.0430096	-0.0227908	0.02109	4	-0.219223	-0.0253746	0.0257221	4	-0.15035	-0.0267599	0.0248371	4	-0.0610895	-0.0275042	0.0299789	4	0.0720983	-0.0235623	0.0203546	4	0.116322	-0.0253337	0.0244442	4	-0.00841075	-0.0277224	0.0239014	4	0.399585	-0.102114	0.099069	4	-0.262978	-0.0801078	0.0797975	4	-0.840523	-0.0961673	0.0924098	4	0.450422	-0.100294	0.0919466
4.33333	0.0555272	-0.0268087	0.0303864	4.33333	-0.0428565	-0.0227112	0.0210795	4.33333	-0.219854	-0.0254822	0.0257399	4.33333	-0.155616	-0.0266929	0.0247348	4.33333	-0.0599219	-0.0274732	0.0299399	4.33333	0.071933	-0.0235457	0.0203262	4.33333	0.118704	-0.0253263	0.0244231	4.33333	-0.00447946	-0.027751	0.0238862	4.33333	0.400184	-0.102004	0.098888	4.33333	-0.265848	-0.0801429	0.0798361	4.33333	-0.853913	-0.0960489	0.0924449	4.33333	0.449542	-0.100212	0.0920473
4.66667	0.05485	-0.0267733	0.0302859	4.66667	-0.043389	-0.0225785	0.0210238	4.66667	-0.219667	-0.0255346	0.0256298	4.66667	-0.160453	-0.0265084	0.0243945	4.66667	-0.0590454	-0.0274475	0.0299126	4.66667	0.072351	-0.0235284	0.0203043	4.66667	0.121356	-0.0253294	0.024411	4.66667	-0.00121999	-0.0277708	0.0238729	4.66667	0.39929	-0.101889	0.0987077	4.66667	-0.264609	-0.0801912	0.0798781	4.66667	-0.86335	-0.0959484	0.0924911	4.66667	0.450578	-0.100137	0.0921489
5	0.0528716	-0.0267842	0.0303429	5	-0.0437126	-0.0225429	0.0209083	5	-0.221483	-0.0255684	0.0255931	5	-0.166134	-0.0264202	0.024217	5	-0.05776	-0.0274322	0.0299001	5	0.0721012	-0.0235113	0.0202905	5	0.12424	-0.0253497	0.0244122	5	0.00317972	-0.0277846	0.0238568	5	0.398038	-0.101766	0.0985237	5	-0.266239	-0.0802194	0.0799031	5	-0.872339	-0.0958446	0.0925296	5	0.45071	-0.100048	0.0922309
5.33333	0.0519599	-0.0268103	0.0303078	5.33333	-0.0432831	-0.0226821	0.0209079	5.33333	-0.22187	-0.0256234	0.0256999	5.33333	-0.169591	-0.026494	0.0242187	5.33333	-0.0569264	-0.0274252	0.0299023	5.33333	0.0722042	-0.0234947	0.0202824	5.33333	0.126319	-0.0253839	0.0244219	5.33333	0.00617415	-0.0277943	0.0238424	5.33333	0.398676	-0.101633	0.0983482	5.33333	-0.269004	-0.0802474	0.0799171	5.33333	-0.883787	-0.0957493	0.092574	5.33333	0.450214	-0.0999311	0.0922965
5.66667	0.050135	-0.0268635	0.0303463	5.66667	-0.0431681	-0.0228172	0.0210382	5.66667	-0.222756	-0.0255823	0.0256449	5.66667	-0.17419	-0.0266182	0.0241853	5.66667	-0.0564141	-0.0274245	0.0299193	5.66667	0.0727963	-0.0234759	0.0202732	5.66667	0.128919	-0.0254254	0.0244368	5.66667	0.0096771	-0.0277919	0.0238264	5.66667	0.396619	-0.10151	0.0981798	5.66667	-0.26964	-0.0802885	0.0799374	5.66667	-0.893637	-0.0956864	0.0926439	5.66667	0.449128	-0.0998225	0.0923785
6	0.0481942	-0.0268655	0.0303176	6	-0.0434126	-0.0227543	0.0210456	6	-0.223949	-0.0255076	0.0255487	6	-0.179685	-0.0267019	0.0242284	6	-0.0556012	-0.0274286	0.029945	6	0.0731153	-0.0234597	0.0202625	6	0.132081	-0.0254768	0.024458	6	0.0144084	-0.0277848	0.0238097	6	0.398539	-0.101388	0.0980196	6	-0.276718	-0.0803301	0.0799547	6	-0.900503	-0.0956463	0.092731	6	0.444874	-0.0997068	0.0924513
6.33333	0.0462351	-0.0268088	0.0302499	6.33333	-0.0435622	-0.0227046	0.0210354	6.33333	-0.225019	-0.0255717	0.0255451	6.33333	-0.182942	-0.0267035	0.0241631	6.33333	-0.0545201	-0.0274375	0.029976	6.33333	0.0733187	-0.0234475	0.0202553	6.33333	0.133956	-0.0255313	0.0244865	6.33333	0.0174837	-0.0277722	0.0237932	6.33333	0.397773	-0.101268	0.0978715	6.33333	-0.27207	-0.0803731	0.0799746	6.33333	-0.906023	-0.0956056	0.0928261	6.33333	0.444223	-0.099583	0.0925134
6.66667	0.0446124	-0.0267742	0.0301003	6.66667	-0.0434044	-0.0227594	0.0210756	6.66667	-0.225133	-0.0259017	0.0256543	6.66667	-0.186973	-0.026739	0.0241998	6.66667	-0.0533864	-0.0274477	0.0300073	6.66667	0.0736343	-0.0234413	0.0202522	6.66667	0.136557	-0.0255865	0.0245185	6.66667	0.020871	-0.0277631	0.0237813	6.66667	0.398514	-0.101145	0.0977351	6.66667	-0.270143	-0.0804052	0.0799735	6.66667	-0.911407	-0.0955803	0.092921	6.66667	0.444726	-0.0994455	0.092561
7	0.0425005	-0.0268362	0.0301489	7	-0.0428534	-0.02292	0.0212078	7	-0.226404	-0.0260807	0.0256812	7	-0.191608	-0.0267622	0.0241618	7	-0.0519968	-0.0274558	0.0300348	7	0.0740755	-0.0234346	0.020245	7	0.139466	-0.0256341	0.0245543	7	0.0248969	-0.0277522	0.0237755	7	0.396642	-0.101023	0.0976046	7	-0.271522	-0.0804431	0.0799724	7	-0.924814	-0.0955642	0.0930184	7	0.443835	-0.099306	0.0926063
7.33333	0.041057	-0.0267976	0.0300008	7.33333	-0.0428356	-0.0230094	0.0214094	7.33333	-0.227094	-0.0261753	0.0255385	7.33333	-0.195274	-0.0268939	0.0240737	7.33333	-0.0513063	-0.0274638	0.0300566	7.33333	0.0737992	-0.0234294	0.0202391	7.33333	0.141602	-0.0256804	0.0245937	7.33333	0.0280427	-0.0277468	0.0237759	7.33333	0.39437	-0.100911	0.0974822	7.33333	-0.276877	-0.0804863	0.0799794	7.33333	-0.92929	-0.0955813	0.0931572	7.33333	0.442147	-0.0991723	0.0926552
7.66667	0.0388047	-0.0267321	0.0299347	7.66667	-0.0425194	-0.0231306	0.0216201	7.66667	-0.227492	-0.0261768	0.0254614	7.66667	-0.200178	-0.0269847	0.0240596	7.66667	-0.0502504	-0.027468	0.0300691	7.66667	0.0738167	-0.0234235	0.020231	7.66667	0.144254	-0.0257172	0.0246316	7.66667	0.032805	-0.0277451	0.0237784	7.66667	0.399608	-0.100793	0.0973661	7.66667	-0.27588	-0.0805328	0.0799855	7.66667	-0.931574	-0.0956096	0.0932981	7.66667	0.443914	-0.0990345	0.0926943
8	0.0368603	-0.0268114	0.0299526	8	-0.0422122	-0.0231576	0.0216015	8	-0.228298	-0.026266	0.0254635	8	-0.204363	-0.0269853	0.0240967	8	-0.0495885	-0.0274633	0.0300714	8	0.0739798	-0.0234198	0.0202195	8	0.146578	-0.0257532	0.0246668	8	0.0361805	-0.027743	0.0237776	8	0.401003	-0.100672	0.0972658	8	-0.274173	-0.0805654	0.0799677	8	-0.934541	-0.0956338	0.0934307	8	0.442615	-0.0988772	0.0927164
8.33333	0.0350442	-0.0269075	0.0300191	8.33333	-0.04251	-0.0231121	0.0215221	8.33333	-0.229465	-0.0263206	0.0253583	8.33333	-0.208751	-0.0269947	0.024047	8.33333	-0.0483039	-0.0274513	0.0300669	8.33333	0.0738234	-0.0234182	0.0202075	8.33333	0.149382	-0.0257861	0.0247004	8.33333	0.0414301	-0.0277362	0.0237732	8.33333	0.397595	-0.100566	0.0971812	8.33333	-0.278956	-0.0806071	0.0799674	8.33333	-0.946248	-0.0956725	0.0935766	8.33333	0.439546	-0.0987248	0.0927388
8.66667	0.0342022	-0.0269044	0.0301185	8.66667	-0.042784	-0.0230553	0.021357	8.66667	-0.22991	-0.026274	0.0253247	8.66667	-0.210478	-0.027191	0.0241133	8.66667	-0.0478113	-0.027431	0.0300546	8.66667	0.0737325	-0.0234197	0.0201964	8.66667	0.151159	-0.0258164	0.0247291	8.66667	0.0439547	-0.027726	0.0237672	8.66667	0.397991	-0.100468	0.0971025	8.66667	-0.278349	-0.0806483	0.0799623	8.66667	-0.947157	-0.0957294	0.0937355	8.66667	0.440161	-0.0985805	0.0927536
9	0.031998	-0.0267972	0.0301525	9	-0.0433894	-0.0230626	0.0213042	9	-0.231609	-0.0263574	0.0252965	9	-0.214881	-0.0271775	0.0240822	9	-0.0466108	-0.0273945	0.0300308	9	0.0735551	-0.0234215	0.020184	9	0.153694	-0.0258487	0.024751	9	0.0482925	-0.0277067	0.0237547	9	0.397789	-0.100357	0.0970255	9	-0.275322	-0.0806828	0.0799512	9	-0.95036	-0.0957959	0.0938898	9	0.438564	-0.0984236	0.0927632
9.33333	0.0312959	-0.0267019	0.0301245	9.33333	-0.0429278	-0.0231232	0.02125	9.33333	-0.231483	-0.0265168	0.0253923	9.33333	-0.216866	-0.0271578	0.0241006	9.33333	-0.0461032	-0.0273508	0.030002	9.33333	0.0735174	-0.0234219	0.0201702	9.33333	0.155206	-0.025879	0.0247658	9.33333	0.0509724	-0.0276834	0.0237384	9.33333	0.401935	-0.100254	0.0969738	9.33333	-0.279134	-0.0807232	0.0799423	9.33333	-0.9506	-0.0958611	0.0940429	9.33333	0.437431	-0.098254	0.0927548
9.66667	0.0294855	-0.0267973	0.0301098	9.66667	-0.042905	-0.0231817	0.0212565	9.66667	-0.231439	-0.0266182	0.0253244	9.66667	-0.220787	-0.0269676	0.0239252	9.66667	-0.0453052	-0.0273008	0.0299645	9.66667	0.0736828	-0.0234261	0.0201576	9.66667	0.157182	-0.0259083	0.0247756	9.66667	0.0545027	-0.0276561	0.0237154	9.66667	0.401831	-0.100158	0.0969318	9.66667	-0.272056	-0.080765	0.0799395	9.66667	-0.962003	-0.0959341	0.0942137	9.66667	0.436831	-0.0980979	0.0927548
10	0.0266357	-0.0267919	0.0301141	10	-0.0429447	-0.0231987	0.0212115	10	-0.232486	-0.026626	0.0252815	10	-0.22605	-0.0270416	0.0239504	10	-0.0441617	-0.0272475	0.0299216	10	0.0739968	-0.023434	0.0201438	10	0.160018	-0.0259441	0.0247868	10	0.0591829	-0.027635	0.0236922	10	0.404722	-0.100056	0.0968945	10	-0.275082	-0.0807968	0.0799279	10	-0.964046	-0.0960037	0.0943673	10	0.43602	-0.0979505	0.0927537
10.3333	0.0256928	-0.0267358	0.0300775	10.3333	-0.0424828	-0.023147	0.0211792	10.3333	-0.231329	-0.0265666	0.0251342	10.3333	-0.226084	-0.0271664	0.0240844	10.3333	-0.0436902	-0.0271995	0.0298783	10.3333	0.0739567	-0.02344	0.0201284	10.3333	0.160814	-0.0259831	0.0247988	10.3333	0.0612549	-0.0276236	0.0236685	10.3333	0.405354	-0.0999722	0.0968814	10.3333	-0.273319	-0.0808432	0.0799183	10.3333	-0.964386	-0.0960826	0.094511	10.3333	0.436092	-0.0977945	0.092734
10.6667	0.0237539	-0.0266379	0.0300456	10.6667	-0.0428707	-0.0230482	0.0210533	10.6667	-0.232475	-0.0265709	0.0251173	10.6667	-0.228316	-0.0270122	0.0238749	10.6667	-0.0427643	-0.0271607	0.0298385	10.6667	0.0738862	-0.0234415	0.0201082	10.6667	0.162452	-0.0260329	0.0248152	10.6667	0.0641683	-0.0276216	0.0236431	10.6667	0.403744	-0.0998778	0.0968744	10.6667	-0.272433	-0.0808704	0.0799022	10.6667	-0.967335	-0.0961545	0.0946536	10.6667	0.437299	-0.0976156	0.0926978
11	0.0210649	-0.0266004	0.0299697	11	-0.0430429	-0.0229199	0.0209859	11	-0.234522	-0.0265053	0.0250473	11	-0.233531	-0.0270243	0.0238411	11	-0.0416527	-0.0271284	0.029799	11	0.0735003	-0.0234415	0.0200866	11	0.165281	-0.0260905	0.0248349	11	0.0685822	-0.0276312	0.0236185	11	0.405953	-0.0997776	0.0968749	11	-0.271699	-0.0809086	0.0798973	11	-0.970317	-0.096233	0.0947959	11	0.435847	-0.0974513	0.0926751
11.3333	0.0198998	-0.026537	0.0298898	11.3333	-0.0430843	-0.0228284	0.0209338	11.3333	-0.233272	-0.0265078	0.0250766	11.3333	-0.234117	-0.0271589	0.0240034	11.3333	-0.0413648	-0.027107	0.0297646	11.3333	0.0732793	-0.0234381	0.0200602	11.3333	0.165919	-0.0261533	0.0248535	11.3333	0.0701643	-0.0276493	0.0235971	11.3333	0.407989	-0.0996779	0.0968834	11.3333	-0.269596	-0.0809485	0.0798845	11.3333	-0.972275	-0.0963112	0.0949185	11.3333	0.435157	-0.0972967	0.0926493
11.6667	0.0185781	-0.0264353	0.0297952	11.6667	-0.0421919	-0.0228153	0.0209055	11.6667	-0.235152	-0.0265449	0.0250863	11.6667	-0.238193	-0.0272816	0.024134	11.6667	-0.0400326	-0.0270949	0.0297318	11.6667	0.073934	-0.0234327	0.0200312	11.6667	0.167999	-0.0262178	0.0248667	11.6667	0.073819	-0.0276745	0.0235766	11.6667	0.410249	-0.0995854	0.0969124	11.6667	-0.270805	-0.0809863	0.0798637	11.6667	-0.969795	-0.0963914	0.0950289	11.6667	0.436653	-0.0971427	0.0926224
12	0.0174573	-0.0263137	0.0297449	12	-0.0416283	-0.0227501	0.0208456	12	-0.235668	-0.0264655	0.024986	12	-0.240999	-0.0273302	0.0241308	12	-0.0392991	-0.0270892	0.0296995	12	0.073746	-0.0234254	0.0200012	12	0.169531	-0.0262776	0.024872	12	0.0768051	-0.0277003	0.0235532	12	0.413527	-0.0995026	0.0969525	12	-0.264943	-0.0810315	0.0798535	12	-0.973105	-0.0964669	0.0951209	12	0.433929	-0.0969957	0.092598
12.3333	0.016044	-0.0262405	0.0297285	12.3333	-0.0408103	-0.02267	0.020753	12.3333	-0.234392	-0.0263679	0.0248847	12.3333	-0.242118	-0.0273874	0.0240658	12.3333	-0.03867	-0.0270871	0.0296655	12.3333	0.0736173	-0.0234193	0.0199693	12.3333	0.170424	-0.0263314	0.0248748	12.3333	0.0790987	-0.0277297	0.0235265	12.3333	0.412363	-0.0994105	0.0970043	12.3333	-0.264196	-0.0810671	0.0798267	12.3333	-0.97062	-0.0965317	0.0951977	12.3333	0.433371	-0.0968583	0.0925752
12.6667	0.0147164	-0.0262249	0.0297432	12.6667	-0.0406854	-0.0225339	0.0206107	12.6667	-0.236518	-0.0264561	0.0248849	12.6667	-0.247355	-0.0275924	0.0242208	12.6667	-0.0382424	-0.0270874	0.0296326	12.6667	0.0746967	-0.0234169	0.0199419	12.6667	0.173347	-0.0263785	0.0248707	12.6667	0.0836929	-0.0277526	0.0234894	12.6667	0.415696	-0.0993085	0.0970516	12.6667	-0.263961	-0.081092	0.0797923	12.6667	-0.974524	-0.0966064	0.0952641	12.6667	0.434739	-0.09673	0.0925531
13	0.0136536	-0.0262177	0.0296827	13	-0.0395477	-0.0222816	0.0204459	13	-0.235811	-0.0266148	0.0249265	13	-0.247984	-0.027848	0.0242968	13	-0.0376128	-0.0270875	0.029598	13	0.0744071	-0.0234161	0.019921	13	0.17451	-0.0264207	0.0248591	13	0.0859344	-0.0277698	0.0234447	13	0.418476	-0.0992097	0.0971029	13	-0.261421	-0.0811232	0.0797666	13	-0.974332	-0.096675	0.0953113	13	0.431738	-0.0966143	0.0925402
13.3333	0.0118598	-0.0262423	0.0296354	13.3333	-0.038571	-0.0221354	0.02042	13.3333	-0.235308	-0.0268647	0.02493	13.3333	-0.25012	-0.028	0.0241926	13.3333	-0.0368325	-0.0270904	0.0295653	13.3333	0.0746455	-0.0234158	0.0199091	13.3333	0.175468	-0.0264641	0.0248467	13.3333	0.0890854	-0.0277818	0.0233938	13.3333	0.419726	-0.0991126	0.0971712	13.3333	-0.259489	-0.0811767	0.0797427	13.3333	-0.973011	-0.0967386	0.095345	13.3333	0.431912	-0.0965308	0.0925431
13.6667	0.00973682	-0.0264252	0.0297635	13.6667	-0.0389527	-0.0220401	0.0203305	13.6667	-0.236181	-0.0268955	0.0248502	13.6667	-0.252946	-0.0280641	0.0240738	13.6667	-0.0357383	-0.0270952	0.0295315	13.6667	0.0745473	-0.0234202	0.0199121	13.6667	0.178325	-0.0265104	0.0248368	13.6667	0.0924355	-0.0277855	0.0233342	13.6667	0.422842	-0.0990148	0.0972418	13.6667	-0.256405	-0.0812261	0.0797242	13.6667	-0.971041	-0.0968054	0.0953643	13.6667	0.43153	-0.0964617	0.0925593
14	0.00856937	-0.0264717	0.0297498	14	-0.0391725	-0.0220617	0.0204057	14	-0.236642	-0.0266952	0.0246998	14	-0.254672	-0.0280339	0.0239637	14	-0.0346869	-0.0271015	0.0294984	14	0.0742631	-0.0234288	0.0199285	14	0.179951	-0.0265562	0.0248265	14	0.0965663	-0.027787	0.0232652	14	0.425107	-0.0989062	0.0973017	14	-0.255242	-0.0812645	0.0796967	14	-0.973808	-0.0968614	0.0953575	14	0.433387	-0.0963916	0.0925755
14.3333	0.0074413	-0.0264919	0.0297497	14.3333	-0.0380747	-0.0219255	0.0203682	14.3333	-0.235448	-0.0265842	0.0246894	14.3333	-0.254892	-0.0279778	0.0240323	14.3333	-0.0341804	-0.0271091	0.0294661	14.3333	0.0738336	-0.0234416	0.0199603	14.3333	0.179961	-0.0265985	0.0248135	14.3333	0.0978728	-0.0277831	0.0231879	14.3333	0.430481	-0.0987902	0.0973642	14.3333	-0.250668	-0.0812955	0.0796586	14.3333	-0.969779	-0.0969008	0.095322	14.3333	0.434141	-0.096343	0.092593
14.6667	0.00632071	-0.0263388	0.0296595	14.6667	-0.0380241	-0.0219842	0.0204213	14.6667	-0.234493	-0.0265676	0.0247252	14.6667	-0.25656	-0.0279187	0.0241915	14.6667	-0.0334856	-0.0271206	0.0294343	14.6667	0.0739971	-0.0234538	0.0200041	14.6667	0.180868	-0.026636	0.0248018	14.6667	0.099606	-0.0277761	0.023103	14.6667	0.43272	-0.0986848	0.0974338	14.6667	-0.246549	-0.0813532	0.0796464	14.6667	-0.971797	-0.0969572	0.0952999	14.6667	0.432381	-0.0963408	0.0926496
15	0.00417656	-0.0262193	0.029619	15	-0.0377026	-0.022187	0.0205405	15	-0.234891	-0.0265964	0.0246842	15	-0.26031	-0.0278854	0.0242022	15	-0.0325585	-0.0271328	0.0294068	15	0.0742425	-0.0234683	0.0200564	15	0.183538	-0.0266702	0.0247901	15	0.103981	-0.0277609	0.0230106	15	0.435153	-0.0985822	0.0975152	15	-0.242567	-0.0814373	0.0796563	15	-0.97064	-0.0970258	0.095283	15	0.432226	-0.096372	0.0927393
15.3333	0.0038241	-0.0262579	0.0295652	15.3333	-0.0382104	-0.0222663	0.0206697	15.3333	-0.23354	-0.0266562	0.0245767	15.3333	-0.261309	-0.0278702	0.0240978	15.3333	-0.032059	-0.0271472	0.0293843	15.3333	0.0745495	-0.0234844	0.0201153	15.3333	0.184221	-0.0266947	0.024773	15.3333	0.105659	-0.0277401	0.0229162	15.3333	0.435563	-0.098467	0.0975818	15.3333	-0.240431	-0.0814872	0.0796384	15.3333	-0.971345	-0.0970575	0.0952135	15.3333	0.432203	-0.0963934	0.0928074
15.6667	0.00291989	-0.0263438	0.02958	15.6667	-0.0383266	-0.0222842	0.0206551	15.6667	-0.232551	-0.0268011	0.0246008	15.6667	-0.263256	-0.0278269	0.0238858	15.6667	-0.0317766	-0.0271605	0.029361	15.6667	0.0745256	-0.0234975	0.0201753	15.6667	0.185434	-0.0267134	0.0247546	15.6667	0.107893	-0.0277068	0.0228173	15.6667	0.439202	-0.0983521	0.0976414	15.6667	-0.240213	-0.0815464	0.0796238	15.6667	-0.971391	-0.0970881	0.0951346	15.6667	0.432571	-0.096434	0.0928787
16	0.00224443	-0.026369	0.0295175	16	-0.0373664	-0.0222999	0.0208579	16	-0.231566	-0.0267622	0.0244923	16	-0.26422	-0.0277304	0.0236304	16	-0.0309269	-0.0271745	0.0293393	16	0.0742324	-0.0235078	0.0202335	16	0.186621	-0.0267268	0.0247336	16	0.110642	-0.0276685	0.0227167	16	0.445	-0.0982453	0.0977106	16	-0.239209	-0.0816347	0.0796387	16	-0.96802	-0.0971317	0.0950705	16	0.434175	-0.0965148	0.0929896
16.3333	0.00120388	-0.0263113	0.0294735	16.3333	-0.0367682	-0.0222384	0.0209171	16.3333	-0.230622	-0.0265676	0.024332	16.3333	-0.264832	-0.0276328	0.0233866	16.3333	-0.0300285	-0.0271899	0.029318	16.3333	0.0743698	-0.0235136	0.0202879	16.3333	0.186616	-0.026735	0.0247081	16.3333	0.112302	-0.0276321	0.0226188	16.3333	0.448099	-0.0981376	0.0977861	16.3333	-0.228828	-0.0817263	0.0796564	16.3333	-0.964683	-0.097179	0.0950011	16.3333	0.432785	-0.0966298	0.0931239
16.6667	-0.00120889	-0.0262769	0.0294409	16.6667	-0.035481	-0.0222629	0.0209793	16.6667	-0.231929	-0.0266242	0.0244027	16.6667	-0.270986	-0.0276704	0.0233593	16.6667	-0.0283757	-0.0272031	0.0292945	16.6667	0.0741821	-0.023511	0.0203379	16.6667	0.19071	-0.0267435	0.0246822	16.6667	0.117881	-0.0275946	0.0225218	16.6667	0.452238	-0.0980215	0.0978474	16.6667	-0.225099	-0.0817914	0.0796474	16.6667	-0.96474	-0.0971965	0.0949009	16.6667	0.430429	-0.0967475	0.0932461
17	-0.00154814	-0.0263418	0.0294452	17	-0.034852	-0.0223455	0.0211034	17	-0.230899	-0.0268067	0.0245534	17	-0.269818	-0.0276598	0.023289	17	-0.028604	-0.0272151	0.0292699	17	0.0741699	-0.0235055	0.0203849	17	0.189971	-0.0267431	0.0246486	17	0.117547	-0.0275582	0.0224276	17	0.455147	-0.0979042	0.0978971	17	-0.222977	-0.0818488	0.0796451	17	-0.960249	-0.0972087	0.0947853	17	0.429756	-0.0968647	0.0933667
17.3333	-0.0022637	-0.0264337	0.0293715	17.3333	-0.035317	-0.0223127	0.0211937	17.3333	-0.230086	-0.0267748	0.0245937	17.3333	-0.270426	-0.0276581	0.0230957	17.3333	-0.0282303	-0.0272267	0.0292512	17.3333	0.0742694	-0.0234975	0.020424	17.3333	0.19048	-0.0267394	0.0246144	17.3333	0.119447	-0.0275239	0.0223436	17.3333	0.458067	-0.0978007	0.0979591	17.3333	-0.217605	-0.081931	0.0796585	17.3333	-0.958528	-0.0972323	0.0946901	17.3333	0.430026	-0.0970143	0.0935255
17.6667	-0.00291361	-0.0263527	0.0292309	17.6667	-0.0351814	-0.0222312	0.0211996	17.6667	-0.229326	-0.026747	0.0246181	17.6667	-0.272055	-0.0276061	0.0230495	17.6667	-0.0273376	-0.0272383	0.029236	17.6667	0.0740771	-0.0234862	0.0204556	17.6667	0.19113	-0.0267338	0.0245784	17.6667	0.12165	-0.0274908	0.0222651	17.6667	0.462307	-0.0977021	0.0980178	17.6667	-0.218164	-0.081999	0.0796542	17.6667	-0.960735	-0.0972404	0.094581	17.6667	0.432312	-0.0971809	0.0936759
18	-0.00452623	-0.0262433	0.0291092	18	-0.0348875	-0.0220605	0.0210508	18	-0.228984	-0.0268071	0.0246271	18	-0.274701	-0.0275057	0.0228648	18	-0.0269424	-0.0272481	0.0292247	18	0.073947	-0.0234693	0.0204783	18	0.191979	-0.0267285	0.0245384	18	0.124244	-0.0274655	0.0221979	18	0.469533	-0.0976113	0.0980717	18	-0.214908	-0.0820728	0.079655	18	-0.958307	-0.0972457	0.0944728	18	0.435089	-0.0973677	0.0938457
18.3333	-0.00438467	-0.0261136	0.0289613	18.3333	-0.0354358	-0.0217879	0.0209174	18.3333	-0.228198	-0.0270116	0.024686	18.3333	-0.274686	-0.0274558	0.0226721	18.3333	-0.0268298	-0.0272597	0.0292223	18.3333	0.0739294	-0.0234502	0.0204965	18.3333	0.192016	-0.0267246	0.024499	18.3333	0.125289	-0.0274436	0.022141	18.3333	0.471572	-0.0975234	0.0981246	18.3333	-0.205177	-0.0821367	0.0796513	18.3333	-0.957763	-0.0972442	0.0943616	18.3333	0.427448	-0.0975452	0.0940108
18.6667	-0.00529649	-0.0261497	0.0288391	18.6667	-0.034746	-0.0217147	0.0209225	18.6667	-0.228153	-0.0271218	0.0247421	18.6667	-0.276445	-0.0276294	0.0226894	18.6667	-0.0262775	-0.0272711	0.0292267	18.6667	0.0736594	-0.023431	0.0205088	18.6667	0.192202	-0.0267236	0.0244584	18.6667	0.127271	-0.0274342	0.0220982	18.6667	0.476578	-0.0974438	0.0981758	18.6667	-0.200038	-0.0821929	0.0796308	18.6667	-0.954022	-0.0972356	0.0942491	18.6667	0.431343	-0.097724	0.0941633
19	-0.00664952	-0.0262401	0.0289004	19	-0.0357663	-0.02167	0.0208337	19	-0.228734	-0.0272996	0.0247729	19	-0.279242	-0.0277637	0.022828	19	-0.0248831	-0.0272822	0.0292347	19	0.0738949	-0.0234139	0.0205194	19	0.193183	-0.026727	0.0244206	19	0.1293	-0.0274292	0.0220662	19	0.480325	-0.0973815	0.0982255	19	-0.201798	-0.0822438	0.0796066	19	-0.951077	-0.0972245	0.094137	19	0.433447	-0.0979316	0.0943324
19.3333	-0.00690433	-0.0261946	0.0289679	19.3333	-0.0357881	-0.0218553	0.0209005	19.3333	-0.228399	-0.0272633	0.0246358	19.3333	-0.279583	-0.0276516	0.0228045	19.3333	-0.0235794	-0.0272913	0.0292433	19.3333	0.0736775	-0.0234045	0.0205288	19.3333	0.193634	-0.0267348	0.0243902	19.3333	0.131192	-0.0274325	0.0220466	19.3333	0.48501	-0.0973228	0.0982703	19.3333	-0.197456	-0.0822906	0.07958	19.3333	-0.949176	-0.0971983	0.0940214	19.3333	0.433641	-0.0981279	0.0945108
19.6667	-0.00781108	-0.0261044	0.0288675	19.6667	-0.0358467	-0.0219234	0.0208692	19.6667	-0.228249	-0.0273851	0.0245388	19.6667	-0.281174	-0.0275427	0.0228265	19.6667	-0.0220172	-0.0272956	0.0292476	19.6667	0.0734617	-0.0233996	0.0205345	19.6667	0.195188	-0.0267489	0.0243687	19.6667	0.135051	-0.0274413	0.0220395	19.6667	0.488205	-0.0972695	0.0983091	19.6667	-0.193169	-0.082317	0.0795262	19.6667	-0.947571	-0.0971698	0.0938992	19.6667	0.431568	-0.0983185	0.0946671
20	-0.0082121	-0.0260088	0.0286309	20	-0.0353568	-0.021903	0.0209013	20	-0.226987	-0.0274492	0.0245384	20	-0.280722	-0.0275783	0.0227408	20	-0.0217159	-0.0272969	0.0292489	20	0.0729002	-0.0234024	0.0205398	20	0.195156	-0.0267687	0.0243565	20	0.135802	-0.0274604	0.022042	20	0.491767	-0.0972376	0.0983563	20	-0.190107	-0.0823317	0.0794651	20	-0.948623	-0.0971518	0.0937871	20	0.42928	-0.098521	0.0948221
20.3333	-0.00919994	-0.0259627	0.028433	20.3333	-0.0353721	-0.0218911	0.020966	20.3333	-0.225788	-0.0274466	0.0244485	20.3333	-0.28045	-0.0276311	0.0227212	20.3333	-0.0215113	-0.0272964	0.0292483	20.3333	0.0723708	-0.0234071	0.0205407	20.3333	0.194474	-0.0267916	0.024352	20.3333	0.13657	-0.0274764	0.0220425	20.3333	0.497672	-0.0972213	0.0984008	20.3333	-0.175917	-0.0823344	0.0793951	20.3333	-0.944109	-0.0971237	0.0936753	20.3333	0.431238	-0.0987054	0.0949661
20.6667	-0.0106008	-0.0258769	0.0282687	20.6667	-0.0335647	-0.0218538	0.020928	20.6667	-0.226487	-0.0273396	0.0244099	20.6667	-0.283663	-0.0277805	0.0228773	20.6667	-0.0206118	-0.0272953	0.0292437	20.6667	0.0728223	-0.0234139	0.020542	20.6667	0.196434	-0.0268221	0.0243598	20.6667	0.139977	-0.0274986	0.0220423	20.6667	0.500642	-0.0972158	0.0984503	20.6667	-0.175816	-0.0823512	0.0793322	20.6667	-0.939971	-0.0971106	0.0935857	20.6667	0.427909	-0.0988901	0.0951156
21	-0.0120971	-0.0256981	0.0281194	21	-0.0322335	-0.0218386	0.0209062	21	-0.227228	-0.0273012	0.0244076	21	-0.286109	-0.0277662	0.0229753	21	-0.0203328	-0.0272954	0.0292372	21	0.0734155	-0.0234196	0.0205446	21	0.196677	-0.0268623	0.0243826	21	0.141357	-0.0275206	0.0220384	21	0.507684	-0.097223	0.0984964	21	-0.182016	-0.0823449	0.0792419	21	-0.942012	-0.0970915	0.0935035	21	0.428555	-0.0990608	0.0952417
21.3333	-0.0124742	-0.0255191	0.0278948	21.3333	-0.0318978	-0.0217684	0.0208164	21.3333	-0.225834	-0.0274209	0.0245285	21.3333	-0.285342	-0.0276943	0.0229079	21.3333	-0.0195283	-0.0273012	0.029234	21.3333	0.0732595	-0.0234173	0.0205418	21.3333	0.196386	-0.0269121	0.0244224	21.3333	0.141969	-0.0275419	0.0220294	21.3333	0.514576	-0.0972379	0.0985418	21.3333	-0.174534	-0.0823253	0.0791383	21.3333	-0.93921	-0.0970711	0.0934143	21.3333	0.429508	-0.0992152	0.0953466
21.6667	-0.0138298	-0.0254352	0.0277809	21.6667	-0.0310013	-0.0217217	0.020755	21.6667	-0.22625	-0.0275998	0.0247129	21.6667	-0.288141	-0.0277178	0.0230346	21.6667	-0.0188661	-0.0273109	0.0292351	21.6667	0.0730837	-0.0234043	0.0205336	21.6667	0.197052	-0.0269649	0.0244729	21.6667	0.144186	-0.0275637	0.0220159	21.6667	0.519434	-0.0972703	0.0985909	21.6667	-0.161032	-0.0823001	0.0790406	21.6667	-0.935071	-0.0970677	0.0933516	21.6667	0.425881	-0.0993582	0.0954426
22	-0.0147614	-0.0254332	0.0278118	22	-0.0291427	-0.0215211	0.0206758	22	-0.226086	-0.0277031	0.024737	22	-0.289248	-0.0278721	0.0232426	22	-0.0178813	-0.0273268	0.0292429	22	0.0729155	-0.02339	0.0205262	22	0.197617	-0.027024	0.0245287	22	0.145952	-0.0275912	0.022004	22	0.52317	-0.0973145	0.0986388	22	-0.163228	-0.0822708	0.0789293	22	-0.933118	-0.0970766	0.0933056	22	0.429714	-0.099493	0.0955296
22.3333	-0.0153245	-0.0255011	0.0278355	22.3333	-0.0285807	-0.0213495	0.0206758	22.3333	-0.225708	-0.0276996	0.0247559	22.3333	-0.288198	-0.0280268	0.0234169	22.3333	-0.017629	-0.0273488	0.029257	22.3333	0.0729048	-0.0233704	0.0205151	22.3333	0.196728	-0.0270784	0.0245802	22.3333	0.145531	-0.0276231	0.0219963	22.3333	0.529462	-0.0973651	0.0986884	22.3333	-0.164119	-0.0822298	0.0788102	22.3333	-0.93407	-0.0970904	0.0932684	22.3333	0.433625	-0.0996136	0.095601
22.6667	-0.0167285	-0.0255859	0.0279218	22.6667	-0.0271992	-0.0213668	0.0206424	22.6667	-0.22531	-0.0276115	0.0246539	22.6667	-0.290088	-0.0280925	0.023492	22.6667	-0.0166928	-0.0273759	0.0292781	22.6667	0.0726768	-0.0233452	0.0205035	22.6667	0.19744	-0.0271292	0.0246238	22.6667	0.147579	-0.027662	0.0219985	22.6667	0.533857	-0.0974201	0.098734	22.6667	-0.159743	-0.0821787	0.0786786	22.6667	-0.934004	-0.0971151	0.0932394	22.6667	0.42869	-0.0997067	0.095644
23	-0.0185522	-0.025603	0.0279002	23	-0.0266904	-0.0213036	0.0205145	23	-0.225784	-0.0276731	0.0245503	23	-0.292173	-0.0280049	0.0234782	23	-0.0155656	-0.0274042	0.0293021	23	0.0725009	-0.0233157	0.0204897	23	0.198248	-0.0271758	0.0246551	23	0.149609	-0.0277138	0.0220162	23	0.53708	-0.0974822	0.0987809	23	-0.154267	-0.082123	0.0785523	23	-0.927887	-0.0971553	0.0932319	23	0.423948	-0.0997925	0.095683
23.3333	-0.0191555	-0.0255485	0.0278237	23.3333	-0.0260497	-0.0212995	0.0205073	23.3333	-0.225958	-0.0276763	0.0244863	23.3333	-0.292646	-0.0280591	0.0235144	23.3333	-0.0147894	-0.0274316	0.0293266	23.3333	0.0725987	-0.0232891	0.0204785	23.3333	0.198627	-0.0272198	0.024674	23.3333	0.151099	-0.0277748	0.0220494	23.3333	0.54383	-0.0975502	0.0988226	23.3333	-0.152317	-0.08207	0.0784156	23.3333	-0.923473	-0.0972167	0.0932466	23.3333	0.423018	-0.0998648	0.0957012
23.6667	-0.0196764	-0.0255024	0.0277428	23.6667	-0.0260106	-0.0213339	0.0205216	23.6667	-0.225311	-0.027553	0.0244518	23.6667	-0.29187	-0.0280453	0.0234705	23.6667	-0.0146069	-0.027459	0.0293505	23.6667	0.0724966	-0.0232648	0.020467	23.6667	0.19797	-0.027264	0.0246826	23.6667	0.151045	-0.0278435	0.0220946	23.6667	0.548848	-0.0976315	0.0988752	23.6667	-0.148129	-0.0820168	0.0782814	23.6667	-0.924908	-0.0972883	0.0932736	23.6667	0.422973	-0.0999359	0.0957174
24	-0.0201861	-0.025461	0.0276949	24	-0.0254825	-0.0214107	0.0206205	24	-0.225455	-0.0274465	0.024391	24	-0.293163	-0.0280028	0.0234581	24	-0.0140128	-0.0274838	0.0293738	24	0.0721792	-0.0232471	0.0204591	24	0.198426	-0.0273091	0.0246814	24	0.152446	-0.0279174	0.0221453	24	0.551431	-0.0977088	0.0989281	24	-0.141588	-0.0819513	0.0781429	24	-0.924677	-0.0973703	0.0933141	24	0.425559	-0.0999723	0.0957125
24.3333	-0.0202971	-0.0255883	0.0276943	24.3333	-0.0251302	-0.0215213	0.0206803	24.3333	-0.224022	-0.027287	0.0243733	24.3333	-0.293317	-0.0279646	0.0234208	24.3333	-0.013656	-0.0275076	0.0293963	24.3333	0.0721175	-0.0232384	0.0204539	24.3333	0.197761	-0.0273536	0.0246724	24.3333	0.153138	-0.0279903	0.0221967	24.3333	0.560546	-0.0977871	0.0989731	24.3333	-0.145336	-0.0818838	0.0780101	24.3333	-0.922389	-0.0974613	0.0933674	24.3333	0.426118	-0.0999946	0.0956983
24.6667	-0.0208042	-0.0257119	0.027769	24.6667	-0.0252574	-0.0215132	0.0205985	24.6667	-0.222498	-0.0271191	0.0243123	24.6667	-0.292387	-0.0279062	0.0233929	24.6667	-0.0132179	-0.0275264	0.0294158	24.6667	0.0718812	-0.0232328	0.0204462	24.6667	0.196871	-0.0274019	0.0246615	24.6667	0.152695	-0.0280565	0.022241	24.6667	0.568167	-0.0978626	0.0990186	24.6667	-0.139526	-0.0818229	0.0778649	24.6667	-0.913679	-0.097576	0.0934421	24.6667	0.425152	-0.100021	0.0956851
25	-0.023707	-0.0257817	0.0277909	25	-0.0238129	-0.0214685	0.0205276	25	-0.223626	-0.0269861	0.0241805	25	-0.299024	-0.027755	0.0233596	25	-0.0105225	-0.0275438	0.029433	25	0.0717283	-0.0232274	0.0204362	25	0.199245	-0.0274522	0.0246519	25	0.159462	-0.0281156	0.0222791	25	0.575282	-0.0979576	0.0990785	25	-0.136037	-0.0817615	0.0777236	25	-0.915478	-0.0977062	0.0935338	25	0.419191	-0.100049	0.095669
25.3333	-0.0239235	-0.0260566	0.0279407	25.3333	-0.0244547	-0.0215935	0.0206138	25.3333	-0.223665	-0.0270776	0.0241296	25.3333	-0.298293	-0.0277587	0.0233834	25.3333	-0.0104986	-0.0275552	0.0294449	25.3333	0.0718639	-0.0232111	0.0204156	25.3333	0.198967	-0.0274929	0.0246304	25.3333	0.158999	-0.0281613	0.0222994	25.3333	0.578452	-0.0980445	0.0991293	25.3333	-0.136831	-0.0816887	0.0775851	25.3333	-0.916593	-0.0978469	0.0936304	25.3333	0.416815	-0.100044	0.0956378
25.6667	-0.0241631	-0.0261894	0.0280936	25.6667	-0.024537	-0.0215683	0.0205674	25.6667	-0.223442	-0.0270561	0.0240504	25.6667	-0.296698	-0.0277282	0.0234013	25.6667	-0.0103697	-0.0275693	0.029457	25.6667	0.0718113	-0.0231904	0.0203907	25.6667	0.19798	-0.0275364	0.0246101	25.6667	0.15816	-0.0281996	0.0223162	25.6667	0.580842	-0.0981306	0.0991818	25.6667	-0.135729	-0.0816346	0.0774625	25.6667	-0.913406	-0.0979854	0.0937352	25.6667	0.42064	-0.100042	0.0956164
26	-0.0250699	-0.0262071	0.0281647	26	-0.0245895	-0.0215982	0.0205786	26	-0.222295	-0.0270827	0.0241072	26	-0.295717	-0.0277188	0.0233989	26	-0.0102836	-0.0275879	0.0294706	26	0.0716513	-0.0231638	0.0203645	26	0.196563	-0.0275774	0.0245907	26	0.15788	-0.0282327	0.0223279	26	0.58814	-0.0982059	0.0992292	26	-0.13639	-0.0815701	0.077321	26	-0.911315	-0.0981355	0.0938493	26	0.420911	-0.100024	0.0955834
26.3333	-0.0257114	-0.0262563	0.028225	26.3333	-0.0249483	-0.021654	0.0205477	26.3333	-0.22103	-0.0271643	0.0242448	26.3333	-0.29675	-0.0275559	0.0232648	26.3333	-0.00964199	-0.0276131	0.0294902	26.3333	0.0713054	-0.0231351	0.0203367	26.3333	0.196818	-0.0276118	0.0245679	26.3333	0.159284	-0.0282578	0.0223343	26.3333	0.595805	-0.0982898	0.0992762	26.3333	-0.129778	-0.0814934	0.0771767	26.3333	-0.906637	-0.0982983	0.0939705	26.3333	0.420775	-0.100011	0.0955463
26.6667	-0.0269997	-0.026332	0.0282126	26.6667	-0.0240472	-0.0216439	0.0204898	26.6667	-0.219788	-0.0273122	0.02429	26.6667	-0.29771	-0.0275096	0.0231417	26.6667	-0.00907847	-0.0276476	0.0295159	26.6667	0.0713639	-0.0231003	0.0203083	26.6667	0.196306	-0.0276421	0.0245484	26.6667	0.160046	-0.0282789	0.0223409	26.6667	0.60096	-0.0983759	0.0993371	26.6667	-0.131659	-0.0814344	0.0770577	26.6667	-0.906228	-0.0984737	0.094108	26.6667	0.417396	-0.100006	0.0955189
27	-0.0280261	-0.0262406	0.0280331	27	-0.0242679	-0.0215892	0.0205547	27	-0.218965	-0.0273713	0.0243041	27	-0.298404	-0.0276797	0.0232559	27	-0.00808749	-0.0276889	0.029548	27	0.0711412	-0.0230669	0.0202823	27	0.196338	-0.0276645	0.0245291	27	0.16095	-0.0282932	0.0223455	27	0.605046	-0.0984652	0.0994088	27	-0.13644	-0.0813861	0.0769508	27	-0.906302	-0.0986489	0.0942465	27	0.417089	-0.100001	0.0955102
27.3333	-0.0286305	-0.0261461	0.027998	27.3333	-0.0249064	-0.0214758	0.0204839	27.3333	-0.218671	-0.0274485	0.0243386	27.3333	-0.298257	-0.0277071	0.0233284	27.3333	-0.00763796	-0.0277339	0.0295816	27.3333	0.0715164	-0.0230356	0.020258	27.3333	0.195865	-0.027683	0.024511	27.3333	0.160312	-0.0283012	0.022347	27.3333	0.609738	-0.0985353	0.099462	27.3333	-0.13029	-0.0813223	0.0768241	27.3333	-0.903636	-0.0988195	0.0943711	27.3333	0.418545	-0.0999615	0.0954664
27.6667	-0.0293397	-0.0262762	0.0281079	27.6667	-0.0248768	-0.0213696	0.0203943	27.6667	-0.217632	-0.0274462	0.0243567	27.6667	-0.298182	-0.0276486	0.023361	27.6667	-0.00744932	-0.0277759	0.0296114	27.6667	0.0718183	-0.0230071	0.0202338	27.6667	0.195433	-0.0276948	0.0244947	27.6667	0.160814	-0.0283087	0.02235	27.6667	0.615788	-0.0986088	0.0995247	27.6667	-0.126897	-0.0812586	0.0767114	27.6667	-0.899672	-0.0989937	0.0945077	27.6667	0.417553	-0.0999325	0.0954336
28	-0.0299882	-0.0264198	0.0282628	28	-0.0242434	-0.0214247	0.020513	28	-0.217124	-0.027592	0.0244507	28	-0.298442	-0.0277071	0.0234172	28	-0.00672322	-0.0278127	0.0296383	28	0.0714278	-0.0229819	0.0202109	28	0.195431	-0.0277063	0.0244773	28	0.161726	-0.0283194	0.0223552	28	0.621838	-0.0986886	0.0995939	28	-0.128451	-0.0812028	0.0766093	28	-0.897226	-0.0991721	0.0946499	28	0.413666	-0.0999237	0.0954274
28.3333	-0.0314359	-0.0264699	0.028271	28.3333	-0.0238778	-0.0215426	0.0206136	28.3333	-0.217113	-0.0277496	0.0245616	28.3333	-0.299242	-0.0276415	0.0234351	28.3333	-0.0059733	-0.027838	0.0296547	28.3333	0.0712054	-0.0229551	0.0201862	28.3333	0.195511	-0.027719	0.0244605	28.3333	0.163065	-0.0283449	0.0223672	28.3333	0.626726	-0.098759	0.0996617	28.3333	-0.131797	-0.0811461	0.076506	28.3333	-0.89615	-0.0993564	0.0947859	28.3333	0.414285	-0.0999078	0.0954174
28.6667	-0.0316025	-0.0264265	0.0281926	28.6667	-0.0245566	-0.0216002	0.0206939	28.6667	-0.216083	-0.0278475	0.0246303	28.6667	-0.29903	-0.027618	0.0235033	28.6667	-0.00630161	-0.0278545	0.0296615	28.6667	0.0710256	-0.0229263	0.020162	28.6667	0.194632	-0.0277357	0.0244454	28.6667	0.162448	-0.0283826	0.0223882	28.6667	0.632074	-0.0988201	0.0997246	28.6667	-0.128059	-0.0810758	0.0763915	28.6667	-0.899591	-0.0995301	0.0949104	28.6667	0.414301	-0.0998702	0.0953872
29	-0.0326148	-0.0264297	0.0281323	29	-0.0239882	-0.0215996	0.0208144	29	-0.21445	-0.02793	0.024675	29	-0.299549	-0.0276403	0.0235413	29	-0.00549682	-0.0278597	0.0296566	29	0.0711792	-0.0228966	0.0201388	29	0.193879	-0.0277544	0.0244278	29	0.163119	-0.0284296	0.0224168	29	0.635656	-0.0988894	0.0998045	29	-0.126037	-0.0810252	0.0762974	29	-0.897371	-0.0997057	0.0950438	29	0.411741	-0.0998376	0.095376
29.3333	-0.0333098	-0.0265563	0.0283071	29.3333	-0.0237135	-0.0216154	0.0208651	29.3333	-0.213645	-0.027969	0.0247186	29.3333	-0.299968	-0.0275558	0.0235852	29.3333	-0.00511608	-0.0278557	0.0296389	29.3333	0.0715542	-0.0228679	0.0201209	29.3333	0.19375	-0.0277771	0.0244166	29.3333	0.163851	-0.028488	0.0224519	29.3333	0.642177	-0.0989371	0.0998699	29.3333	-0.126897	-0.0809712	0.0762036	29.3333	-0.895868	-0.0998645	0.0951578	29.3333	0.413109	-0.0998135	0.0953772
29.6667	-0.0331838	-0.026621	0.0285087	29.6667	-0.0232964	-0.021555	0.0207339	29.6667	-0.213521	-0.0279443	0.0245602	29.6667	-0.299684	-0.0276728	0.0237183	29.6667	-0.004673	-0.0278461	0.0296072	29.6667	0.0716729	-0.0228411	0.0201087	29.6667	0.193938	-0.0277988	0.0244066	29.6667	0.164435	-0.0285493	0.0224821	29.6667	0.648976	-0.0989805	0.0999412	29.6667	-0.127213	-0.0809088	0.0761113	29.6667	-0.891942	-0.100025	0.0952637	29.6667	0.415741	-0.0997882	0.0953736
30	-0.0349563	-0.0265819	0.0285599	30	-0.0221067	-0.0215518	0.0205854	30	-0.213163	-0.0280793	0.024514	30	-0.301826	-0.0278153	0.0237276	30	-0.00433808	-0.0278335	0.0295645	30	0.0715461	-0.0228152	0.0201019	30	0.19329	-0.0278157	0.0243977	30	0.164645	-0.0286102	0.0225063	30	0.654872	-0.0990283	0.100013	30	-0.13114	-0.0808469	0.0760218	30	-0.891658	-0.100193	0.0953826	30	0.416733	-0.0997569	0.0953694
30.3333	-0.0357307	-0.0265679	0.0285262	30.3333	-0.0220258	-0.0217346	0.0206707	30.3333	-0.211898	-0.0282762	0.0245514	30.3333	-0.301957	-0.027741	0.0237418	30.3333	-0.00406551	-0.0278199	0.0295138	30.3333	0.0715888	-0.0227884	0.0200944	30.3333	0.192856	-0.0278251	0.0243932	30.3333	0.16443	-0.0286666	0.0225224	30.3333	0.657534	-0.0990704	0.100088	30.3333	-0.133188	-0.0807827	0.0759159	30.3333	-0.893455	-0.100323	0.0954601	30.3333	0.413438	-0.0997192	0.0953624
30.6667	-0.0364567	-0.0264772	0.0285254	30.6667	-0.021965	-0.021704	0.0205013	30.6667	-0.210872	-0.0282818	0.0244368	30.6667	-0.301786	-0.02773	0.0236912	30.6667	-0.00338859	-0.0278093	0.0294611	30.6667	0.0714473	-0.0227606	0.0200861	30.6667	0.192726	-0.0278236	0.0243871	30.6667	0.166016	-0.0287229	0.022536	30.6667	0.666201	-0.0990935	0.100154	30.6667	-0.134832	-0.0807202	0.0758234	30.6667	-0.888067	-0.10045	0.0955341	30.6667	0.413839	-0.0996805	0.0953579
31	-0.0375797	-0.0264659	0.0285117	31	-0.0218081	-0.0216661	0.0203827	31	-0.209673	-0.0281876	0.0242165	31	-0.30176	-0.027671	0.0235143	31	-0.00315299	-0.0278048	0.0294101	31	0.0714607	-0.0227303	0.0200757	31	0.192564	-0.0278144	0.0243838	31	0.166536	-0.0287774	0.022549	31	0.671223	-0.099123	0.100234	31	-0.134033	-0.0806833	0.0757551	31	-0.886441	-0.100585	0.0956204	31	0.414981	-0.099657	0.0953775
31.3333	-0.0391729	-0.0265436	0.0285409	31.3333	-0.0218462	-0.0217056	0.0204319	31.3333	-0.20893	-0.0283599	0.0243624	31.3333	-0.303062	-0.0277555	0.0235722	31.3333	-0.00229834	-0.0278076	0.0293615	31.3333	0.0711341	-0.0226991	0.0200627	31.3333	0.192532	-0.0277977	0.0243844	31.3333	0.16673	-0.0288366	0.0225637	31.3333	0.672899	-0.0991487	0.100316	31.3333	-0.130686	-0.0806315	0.0756785	31.3333	-0.887631	-0.100696	0.0956825	31.3333	0.413225	-0.0996154	0.0953786
31.6667	-0.0395663	-0.0266978	0.0286203	31.6667	-0.0221551	-0.0216944	0.0205236	31.6667	-0.207551	-0.0282081	0.0244799	31.6667	-0.301706	-0.0278289	0.0237182	31.6667	-0.00220899	-0.0278142	0.0293143	31.6667	0.0711412	-0.0226663	0.0200484	31.6667	0.192483	-0.0277784	0.0243895	31.6667	0.166728	-0.0288963	0.0225784	31.6667	0.676249	-0.0991695	0.100391	31.6667	-0.135022	-0.0805722	0.075584	31.6667	-0.886378	-0.100796	0.0957243	31.6667	0.412951	-0.0995686	0.0953687
32	-0.0405374	-0.0267293	0.0287357	32	-0.0216679	-0.0217039	0.0205603	32	-0.207185	-0.0280764	0.0244252	32	-0.302766	-0.0278066	0.0237794	32	-0.00162711	-0.0278247	0.0292695	32	0.0714351	-0.0226336	0.0200346	32	0.192746	-0.0277549	0.024399	32	0.167439	-0.028954	0.0225979	32	0.684752	-0.0991854	0.100475	32	-0.13711	-0.0805378	0.0755119	32	-0.887919	-0.100884	0.0957635	32	0.418396	-0.09954	0.0953835
32.3333	-0.041183	-0.0266978	0.0287371	32.3333	-0.0212562	-0.021674	0.0203968	32.3333	-0.207327	-0.0281093	0.0244048	32.3333	-0.303426	-0.0278015	0.0237923	32.3333	-0.00151534	-0.0278363	0.0292234	32.3333	0.0711568	-0.0226014	0.0200258	32.3333	0.192695	-0.0277312	0.024418	32.3333	0.167901	-0.0290063	0.0226161	32.3333	0.689489	-0.0992021	0.100565	32.3333	-0.140012	-0.0805053	0.0754457	32.3333	-0.886818	-0.100963	0.0957991	32.3333	0.418796	-0.0995046	0.0953895
32.6667	-0.0422352	-0.0266558	0.028668	32.6667	-0.0199463	-0.0216792	0.0203355	32.6667	-0.206917	-0.0281172	0.0243634	32.6667	-0.305398	-0.0276912	0.0237101	32.6667	-0.000387082	-0.0278486	0.0291792	32.6667	0.0714921	-0.0225695	0.0200227	32.6667	0.193926	-0.027705	0.02444	32.6667	0.170094	-0.0290473	0.0226353	32.6667	0.692643	-0.0992133	0.100652	32.6667	-0.137477	-0.0804689	0.0753805	32.6667	-0.886194	-0.101015	0.0958063	32.6667	0.4183	-0.099467	0.0953829
33	-0.0428095	-0.0265912	0.0286281	33	-0.0195286	-0.0216851	0.0202737	33	-0.203503	-0.0280969	0.0243343	33	-0.304599	-0.0276633	0.023618	33	-0.000188691	-0.0278646	0.0291399	33	0.0711623	-0.0225344	0.0200216	33	0.192811	-0.0276766	0.02446	33	0.170029	-0.0290848	0.022654	33	0.694032	-0.0992165	0.100736	33	-0.143189	-0.080435	0.0753107	33	-0.885424	-0.101053	0.0958016	33	0.416089	-0.0994245	0.0953719
33.3333	-0.0429942	-0.0266508	0.0286298	33.3333	-0.0199797	-0.0216539	0.0202819	33.3333	-0.20257	-0.0279762	0.024317	33.3333	-0.304036	-0.0276756	0.0233843	33.3333	-0.000203096	-0.0278858	0.0291037	33.3333	0.0713841	-0.022505	0.020032	33.3333	0.192802	-0.0276544	0.0244853	33.3333	0.169679	-0.0291221	0.0226774	33.3333	0.697469	-0.0992332	0.100839	33.3333	-0.143622	-0.0804207	0.0752736	33.3333	-0.883078	-0.101103	0.0958033	33.3333	0.417848	-0.0994159	0.0953886
33.6667	-0.0432242	-0.0266731	0.0286072	33.6667	-0.0201861	-0.0215826	0.0201375	33.6667	-0.202737	-0.0279843	0.0242695	33.6667	-0.30408	-0.0277103	0.0232654	33.6667	-0.000643743	-0.0279047	0.0290663	33.6667	0.0716456	-0.0224693	0.0200396	33.6667	0.192353	-0.0276248	0.0244973	33.6667	0.168497	-0.0291454	0.0226911	33.6667	0.707217	-0.0992396	0.100925	33.6667	-0.15081	-0.080379	0.0752033	33.6667	-0.884358	-0.101117	0.0957705	33.6667	0.419253	-0.0993645	0.0953588
34	-0.0431208	-0.0266844	0.0285661	34	-0.0196539	-0.0216944	0.0202421	34	-0.199876	-0.0278846	0.0240866	34	-0.302539	-0.0276596	0.0231951	34	-0.000193218	-0.0279318	0.0290381	34	0.0716043	-0.0224462	0.0200597	34	0.19121	-0.0276032	0.0245101	34	0.168506	-0.0291744	0.0227107	34	0.712293	-0.0992464	0.101016	34	-0.153038	-0.0803559	0.0751489	34	-0.88473	-0.101122	0.0957357	34	0.420447	-0.0993298	0.095337
34.3333	-0.0438618	-0.0266445	0.0284884	34.3333	-0.0190478	-0.0216365	0.02025	34.3333	-0.19941	-0.0278059	0.0240213	34.3333	-0.303251	-0.0275441	0.0232649	34.3333	0.0005309	-0.0279641	0.0290171	34.3333	0.0716543	-0.0224334	0.0200881	34.3333	0.191844	-0.0275887	0.0245214	34.3333	0.170524	-0.0292054	0.0227322	34.3333	0.713307	-0.0992597	0.101116	34.3333	-0.147184	-0.0803379	0.0751072	34.3333	-0.884563	-0.101112	0.0956919	34.3333	0.421299	-0.0993112	0.0953248
34.6667	-0.0442285	-0.0266412	0.0285104	34.6667	-0.0191378	-0.0217581	0.0203344	34.6667	-0.199665	-0.0277867	0.0239886	34.6667	-0.303871	-0.0274951	0.0234128	34.6667	0.0019932	-0.0279981	0.0290017	34.6667	0.0717879	-0.022429	0.0201233	34.6667	0.191619	-0.0275739	0.0245292	34.6667	0.171757	-0.0292351	0.022753	34.6667	0.716294	-0.0992729	0.101211	34.6667	-0.149248	-0.0803104	0.0750556	34.6667	-0.88354	-0.101104	0.0956432	34.6667	0.4265	-0.099295	0.0953049
35	-0.0443782	-0.0266459	0.0285332	35	-0.0189326	-0.0219169	0.0203985	35	-0.199553	-0.0277476	0.0239572	35	-0.304311	-0.0274623	0.023396	35	0.00267481	-0.0280272	0.0289914	35	0.0717746	-0.0224351	0.0201629	35	0.192153	-0.0275638	0.0245347	35	0.173175	-0.0292652	0.0227786	35	0.720711	-0.0992833	0.101305	35	-0.156306	-0.0802931	0.0750102	35	-0.886365	-0.101091	0.0955948	35	0.428966	-0.0992727	0.0952767
35.3333	-0.0448118	-0.0265396	0.0284013	35.3333	-0.0188007	-0.021806	0.0203051	35.3333	-0.198669	-0.0277789	0.0238081	35.3333	-0.302637	-0.0274074	0.0232525	35.3333	0.00263523	-0.0280522	0.0289849	35.3333	0.0715024	-0.0224491	0.0202053	35.3333	0.19218	-0.0275562	0.0245393	35.3333	0.172817	-0.0292933	0.0228069	35.3333	0.724792	-0.099294	0.101396	35.3333	-0.159772	-0.0802812	0.0749698	35.3333	-0.885542	-0.101055	0.0955264	35.3333	0.426233	-0.0992513	0.0952462
35.6667	-0.0448929	-0.0265183	0.0284675	35.6667	-0.018684	-0.0218994	0.0202701	35.6667	-0.197418	-0.027749	0.0236788	35.6667	-0.30164	-0.0273441	0.02305	35.6667	0.00236497	-0.0280704	0.0289803	35.6667	0.0716891	-0.0224693	0.0202476	35.6667	0.191627	-0.0275507	0.0245428	35.6667	0.172116	-0.0293226	0.02284	35.6667	0.727478	-0.0993123	0.10149	35.6667	-0.157742	-0.0802731	0.0749417	35.6667	-0.886072	-0.101025	0.0954659	35.6667	0.42756	-0.0992592	0.0952384
36	-0.0462679	-0.026415	0.028469	36	-0.0173199	-0.0219807	0.020228	36	-0.196474	-0.0278839	0.023751	36	-0.303283	-0.0272203	0.022929	36	0.00339771	-0.0280857	0.0289806	36	0.0716665	-0.0224934	0.0202867	36	0.191714	-0.0275495	0.024546	36	0.172999	-0.0293541	0.0228784	36	0.728064	-0.09932	0.10157	36	-0.157701	-0.0802661	0.0749127	36	-0.88271	-0.100994	0.0953949	36	0.431264	-0.099264	0.0952128
36.3333	-0.0473687	-0.0264476	0.0284145	36.3333	-0.0169847	-0.0219532	0.0202692	36.3333	-0.194992	-0.0278423	0.0237189	36.3333	-0.303573	-0.0273924	0.0230378	36.3333	0.00457603	-0.0280985	0.0289839	36.3333	0.0715096	-0.0225178	0.020322	36.3333	0.191617	-0.0275461	0.0245466	36.3333	0.174706	-0.0293931	0.0229197	36.3333	0.733035	-0.0993227	0.101642	36.3333	-0.161683	-0.0802574	0.0748775	36.3333	-0.883874	-0.100959	0.0953241	36.3333	0.431833	-0.0992573	0.0951802
36.6667	-0.0481039	-0.0264702	0.0283335	36.6667	-0.015536	-0.0218475	0.0202607	36.6667	-0.1932	-0.0278567	0.0237093	36.6667	-0.304036	-0.0274531	0.0228987	36.6667	0.0051175	-0.0281115	0.0289845	36.6667	0.0714395	-0.0225409	0.0203514	36.6667	0.191832	-0.0275411	0.0245429	36.6667	0.175826	-0.0294346	0.0229552	36.6667	0.736262	-0.0993382	0.101717	36.6667	-0.166721	-0.0802582	0.0748521	36.6667	-0.888766	-0.100936	0.0952733	36.6667	0.434042	-0.0992806	0.0951807
37	-0.0485221	-0.0265002	0.0284034	37	-0.0155257	-0.0218274	0.020229	37	-0.191463	-0.028063	0.0238821	37	-0.302838	-0.0275232	0.0229217	37	0.00529169	-0.0281243	0.0289806	37	0.0720454	-0.0225598	0.0203774	37	0.191473	-0.0275319	0.0245378	37	0.175698	-0.0294747	0.0229788	37	0.74143	-0.099352	0.101783	37	-0.164385	-0.0802708	0.0748335	37	-0.892686	-0.100914	0.0952166	37	0.436549	-0.0993261	0.0951844
37.3333	-0.049016	-0.0265878	0.028474	37.3333	-0.0150413	-0.0219281	0.0204896	37.3333	-0.190439	-0.0282344	0.0239833	37.3333	-0.301303	-0.0276356	0.0229982	37.3333	0.00506912	-0.0281377	0.0289724	37.3333	0.0722314	-0.022574	0.0204017	37.3333	0.190592	-0.0275169	0.0245288	37.3333	0.174851	-0.0295115	0.0229904	37.3333	0.746239	-0.0993591	0.101837	37.3333	-0.164765	-0.0802876	0.0748221	37.3333	-0.891386	-0.100883	0.0951627	37.3333	0.441153	-0.0993489	0.09518
37.6667	-0.050031	-0.0266072	0.0285118	37.6667	-0.0131877	-0.0218241	0.0205232	37.6667	-0.189777	-0.0284597	0.0240339	37.6667	-0.302905	-0.0276746	0.0229457	37.6667	0.00589103	-0.0281493	0.0289587	37.6667	0.0719693	-0.0225825	0.0204195	37.6667	0.19186	-0.0274911	0.0245168	37.6667	0.177312	-0.0295426	0.0229881	37.6667	0.746022	-0.0993733	0.101891	37.6667	-0.167476	-0.0803059	0.0748067	37.6667	-0.891486	-0.100872	0.0951297	37.6667	0.441419	-0.0993973	0.0952043
38	-0.0507708	-0.0266454	0.0285903	38	-0.0125627	-0.0217416	0.0204115	38	-0.188602	-0.028526	0.0241035	38	-0.301813	-0.0276553	0.0227491	38	0.00657837	-0.0281577	0.02894	38	0.0722408	-0.0225893	0.0204328	38	0.191026	-0.0274552	0.0244946	38	0.177382	-0.0295684	0.0229726	38	0.748875	-0.0993924	0.101931	38	-0.169131	-0.0803231	0.0748014	38	-0.892685	-0.100871	0.0951134	38	0.440945	-0.099475	0.0952392
38.3333	-0.0513382	-0.0267684	0.0285536	38.3333	-0.0113151	-0.0217992	0.0205474	38.3333	-0.187611	-0.0284451	0.0240426	38.3333	-0.301312	-0.0277366	0.0226683	38.3333	0.00702777	-0.0281646	0.0289207	38.3333	0.0728637	-0.022593	0.02044	38.3333	0.19092	-0.0274103	0.0244615	38.3333	0.177859	-0.0295922	0.0229526	38.3333	0.751536	-0.0994057	0.10196	38.3333	-0.173419	-0.0803407	0.0747867	38.3333	-0.895767	-0.100879	0.0951026	38.3333	0.44295	-0.0995409	0.0952738
38.6667	-0.0516814	-0.0267361	0.0285523	38.6667	-0.0100121	-0.0218976	0.0206093	38.6667	-0.186506	-0.0284236	0.0241162	38.6667	-0.300199	-0.0276335	0.0226799	38.6667	0.00738243	-0.0281678	0.0288967	38.6667	0.0731527	-0.0225935	0.0204398	38.6667	0.190785	-0.0273576	0.0244121	38.6667	0.178534	-0.0296139	0.0229277	38.6667	0.753955	-0.0994238	0.101983	38.6667	-0.17381	-0.0803761	0.0747803	38.6667	-0.895446	-0.100905	0.0951096	38.6667	0.445567	-0.0996114	0.0953185
39	-0.0522072	-0.0267451	0.0286169	39	-0.00954323	-0.021739	0.0204389	39	-0.186261	-0.0284435	0.024209	39	-0.300228	-0.0277284	0.0227141	39	0.00819682	-0.0281712	0.0288708	39	0.0727554	-0.0225937	0.0204367	39	0.190659	-0.0273004	0.0243477	39	0.178908	-0.0296389	0.0229038	39	0.753875	-0.0994363	0.101995	39	-0.172544	-0.0804088	0.074774	39	-0.897476	-0.100926	0.0951273	39	0.445156	-0.0996998	0.0953746
39.3333	-0.0526302	-0.0267468	0.0286569	39.3333	-0.00863579	-0.0216222	0.0202722	39.3333	-0.185313	-0.0284602	0.0241915	39.3333	-0.300593	-0.0277638	0.0226532	39.3333	0.00828899	-0.0281721	0.0288416	39.3333	0.0727238	-0.0225929	0.0204295	39.3333	0.190427	-0.0272455	0.024273	39.3333	0.179537	-0.0296688	0.022879	39.3333	0.756651	-0.0994544	0.101997	39.3333	-0.174817	-0.080433	0.0747662	39.3333	-0.895533	-0.10096	0.095169	39.3333	0.446433	-0.0997881	0.0954257
39.6667	-0.0533108	-0.0266497	0.0285929	39.6667	-0.00730742	-0.0217441	0.0203457	39.6667	-0.182457	-0.0284048	0.0241867	39.6667	-0.300448	-0.0279267	0.0227733	39.6667	0.00922058	-0.028175	0.0288082	39.6667	0.0730093	-0.0225963	0.020423	39.6667	0.190439	-0.0271989	0.0241952	39.6667	0.1805	-0.0297042	0.0228563	39.6667	0.7631	-0.0994766	0.101991	39.6667	-0.184538	-0.0804672	0.0747631	39.6667	-0.897426	-0.101021	0.0952277	39.6667	0.451234	-0.0998949	0.0954946
40	-0.0528363	-0.0265816	0.0284803	40	-0.00732857	-0.0215942	0.0203745	40	-0.180973	-0.0284119	0.024125	40	-0.299121	-0.0280086	0.0227305	40	0.00899664	-0.0281764	0.0287708	40	0.0735622	-0.0226023	0.0204199	40	0.190056	-0.0271664	0.0241212	40	0.179635	-0.0297502	0.0228401	40	0.761382	-0.0995085	0.101986	40	-0.178488	-0.0805096	0.0747567	40	-0.899191	-0.101096	0.0953056	40	0.450534	-0.10003	0.0955987
40.3333	-0.0534031	-0.0265435	0.0285277	40.3333	-0.00753727	-0.0214541	0.0204447	40.3333	-0.179519	-0.028352	0.0240246	40.3333	-0.297951	-0.0279848	0.0226772	40.3333	0.00899436	-0.0281745	0.0287325	40.3333	0.0740451	-0.02261	0.0204187	40.3333	0.189759	-0.0271437	0.0240508	40.3333	0.178927	-0.0297936	0.0228269	40.3333	0.762396	-0.0995377	0.101966	40.3333	-0.177193	-0.0805494	0.0747518	40.3333	-0.900998	-0.101177	0.095401	40.3333	0.451917	-0.100161	0.0956917
40.6667	-0.0547388	-0.0265688	0.0286367	40.6667	-0.00734135	-0.0213087	0.0203465	40.6667	-0.177608	-0.0283922	0.0241425	40.6667	-0.29916	-0.0279371	0.0228053	40.6667	0.0104168	-0.028171	0.0286956	40.6667	0.0743511	-0.0226173	0.0204185	40.6667	0.189643	-0.0271384	0.023989	40.6667	0.181293	-0.0298429	0.0228233	40.6667	0.768445	-0.0995731	0.101947	40.6667	-0.180428	-0.0805972	0.0747511	40.6667	-0.907466	-0.101261	0.0955075	40.6667	0.459645	-0.100272	0.0957591
41	-0.0559841	-0.0266137	0.0286549	41	-0.00675432	-0.021258	0.0202592	41	-0.177194	-0.0283529	0.0241279	41	-0.298682	-0.027974	0.0230837	41	0.0111765	-0.028164	0.0286583	41	0.0746625	-0.0226226	0.0204191	41	0.189409	-0.027142	0.0239316	41	0.182053	-0.0298957	0.0228308	41	0.766441	-0.0996175	0.101922	41	-0.180999	-0.0806409	0.0747374	41	-0.904046	-0.10137	0.0956303	41	0.454961	-0.100401	0.0958385
41.3333	-0.0565786	-0.0266677	0.0287665	41.3333	-0.00554187	-0.0213187	0.0202592	41.3333	-0.175976	-0.0282609	0.0240345	41.3333	-0.297413	-0.0279366	0.0229243	41.3333	0.011377	-0.0281541	0.0286242	41.3333	0.0746655	-0.0226251	0.0204165	41.3333	0.189268	-0.0271548	0.0238795	41.3333	0.182479	-0.0299531	0.022847	41.3333	0.768601	-0.099667	0.101893	41.3333	-0.186867	-0.0806851	0.07473	41.3333	-0.908922	-0.101497	0.095771	41.3333	0.458107	-0.100548	0.0959402
41.6667	-0.0573481	-0.0267324	0.0289246	41.6667	-0.00411028	-0.0215485	0.0203418	41.6667	-0.17473	-0.0282802	0.0240233	41.6667	-0.298249	-0.0279472	0.0227228	41.6667	0.0130831	-0.028139	0.0285889	41.6667	0.0744439	-0.0226227	0.0204148	41.6667	0.189206	-0.0271728	0.0238308	41.6667	0.183615	-0.0300205	0.0228747	41.6667	0.76969	-0.0997174	0.101856	41.6667	-0.181795	-0.0807272	0.0747231	41.6667	-0.910761	-0.101622	0.0959221	41.6667	0.463052	-0.100687	0.0960312
42	-0.058347	-0.026846	0.0290394	42	-0.00338112	-0.021725	0.0204017	42	-0.173564	-0.0282886	0.0241365	42	-0.296616	-0.0277726	0.0226252	42	0.0134392	-0.0281167	0.0285518	42	0.0746622	-0.0226196	0.0204167	42	0.188878	-0.0271958	0.0237873	42	0.183666	-0.0300972	0.0229118	42	0.771785	-0.0997789	0.101824	42	-0.181262	-0.0807827	0.0747121	42	-0.913444	-0.101745	0.0960767	42	0.462159	-0.100819	0.0961095
42.3333	-0.0589447	-0.0269498	0.0291508	42.3333	-0.00343371	-0.021898	0.0205544	42.3333	-0.172419	-0.0282257	0.0240148	42.3333	-0.29649	-0.0276682	0.0225191	42.3333	0.0141769	-0.0280889	0.0285167	42.3333	0.0748304	-0.0226225	0.0204277	42.3333	0.188522	-0.0272245	0.0237519	42.3333	0.18376	-0.0301709	0.0229523	42.3333	0.774707	-0.0998439	0.101789	42.3333	-0.182726	-0.0808341	0.074702	42.3333	-0.913102	-0.101871	0.0962303	42.3333	0.46256	-0.100955	0.0961949
42.6667	-0.0593969	-0.0271233	0.0293456	42.6667	-0.00218935	-0.0218983	0.020487	42.6667	-0.171307	-0.0281585	0.0239197	42.6667	-0.295415	-0.0275804	0.0223341	42.6667	0.0145817	-0.0280554	0.0284849	42.6667	0.0746812	-0.0226363	0.0204529	42.6667	0.188845	-0.0272525	0.0237235	42.6667	0.184461	-0.0302467	0.0230026	42.6667	0.774447	-0.0999089	0.101746	42.6667	-0.184168	-0.0808771	0.0746879	42.6667	-0.916134	-0.101995	0.0963809	42.6667	0.462131	-0.101087	0.0962771
43	-0.0602405	-0.0271745	0.0292968	43	-0.00199701	-0.0219933	0.0204476	43	-0.170917	-0.0281251	0.023849	43	-0.295055	-0.0275806	0.0221548	43	0.0146448	-0.0280218	0.0284552	43	0.075198	-0.022659	0.0204878	43	0.188813	-0.0272779	0.023701	43	0.183892	-0.0303114	0.0230534	43	0.774464	-0.099982	0.101709	43	-0.1834	-0.080927	0.0746783	43	-0.91819	-0.102123	0.0965445	43	0.463478	-0.101228	0.0963678
43.3333	-0.0608918	-0.0270916	0.0291416	43.3333	0.000445033	-0.0219032	0.020415	43.3333	-0.168106	-0.0282316	0.023934	43.3333	-0.294345	-0.0276025	0.0220943	43.3333	0.0156202	-0.0279931	0.0284319	43.3333	0.0753594	-0.022694	0.0205281	43.3333	0.188538	-0.0272961	0.023678	43.3333	0.184969	-0.0303654	0.0231043	43.3333	0.778265	-0.100065	0.101676	43.3333	-0.185948	-0.0809728	0.0746524	43.3333	-0.923462	-0.10225	0.0967005	43.3333	0.468687	-0.101355	0.0964454
43.6667	-0.0612291	-0.0271462	0.0292242	43.6667	0.000609972	-0.0217994	0.0203589	43.6667	-0.168052	-0.0283678	0.0239081	43.6667	-0.293122	-0.0276893	0.0221436	43.6667	0.0155828	-0.027969	0.0284139	43.6667	0.0757588	-0.0227395	0.0205736	43.6667	0.188245	-0.0273074	0.023661	43.6667	0.184498	-0.0304083	0.0231554	43.6667	0.779975	-0.100156	0.101645	43.6667	-0.180163	-0.081019	0.0746253	43.6667	-0.924603	-0.102359	0.0968361	43.6667	0.465023	-0.101466	0.0965094
44	-0.0618027	-0.0272075	0.029143	44	0.00147566	-0.0217438	0.0204288	44	-0.167055	-0.0285878	0.0240467	44	-0.29239	-0.0278499	0.0222015	44	0.0167577	-0.0279536	0.0284018	44	0.0757939	-0.0227883	0.0206135	44	0.18799	-0.0273144	0.0236504	44	0.185065	-0.0304369	0.0232035	44	0.778864	-0.100256	0.101621	44	-0.182404	-0.0810617	0.0745975	44	-0.921778	-0.102459	0.0969802	44	0.463865	-0.101581	0.0965837
44.3333	-0.0622454	-0.0271114	0.0289645	44.3333	0.00212605	-0.0217061	0.0203761	44.3333	-0.165908	-0.028678	0.0241429	44.3333	-0.291269	-0.0278914	0.022195	44.3333	0.0171065	-0.0279487	0.0283966	44.3333	0.0764101	-0.0228386	0.0206501	44.3333	0.187546	-0.0273175	0.0236507	44.3333	0.184646	-0.0304483	0.0232458	44.3333	0.780097	-0.100357	0.101602	44.3333	-0.183412	-0.0811022	0.0745704	44.3333	-0.923106	-0.102564	0.0971159	44.3333	0.46531	-0.101698	0.0966608
44.6667	-0.0626087	-0.0270883	0.0289347	44.6667	0.00251742	-0.0216301	0.0201979	44.6667	-0.165122	-0.0286756	0.0242185	44.6667	-0.290056	-0.0278813	0.0221702	44.6667	0.017719	-0.0279534	0.0283973	44.6667	0.0764689	-0.0228836	0.0206771	44.6667	0.187293	-0.0273199	0.0236647	44.6667	0.184604	-0.0304478	0.0232837	44.6667	0.785173	-0.100467	0.101589	44.6667	-0.18278	-0.0811372	0.0745262	44.6667	-0.928501	-0.102657	0.0972359	44.6667	0.468148	-0.101804	0.0967421
45	-0.0633445	-0.027095	0.0289809	45	0.00322177	-0.0215231	0.0199488	45	-0.163724	-0.0286552	0.024071	45	-0.289909	-0.02792	0.0221247	45	0.0190121	-0.0279652	0.0284031	45	0.0760876	-0.022922	0.0206914	45	0.188019	-0.0273207	0.0236883	45	0.18615	-0.0304422	0.0233187	45	0.782436	-0.100577	0.101579	45	-0.184367	-0.0811663	0.074481	45	-0.930329	-0.102726	0.0973475	45	0.466584	-0.101893	0.0968171
45.3333	-0.0642363	-0.0270238	0.0289709	45.3333	0.00442695	-0.0215122	0.0198806	45.3333	-0.161493	-0.0287728	0.024155	45.3333	-0.289082	-0.0280434	0.0220778	45.3333	0.0195815	-0.0279833	0.0284145	45.3333	0.0760007	-0.0229511	0.0206937	45.3333	0.187972	-0.0273202	0.0237197	45.3333	0.186919	-0.0304347	0.0233558	45.3333	0.782751	-0.100687	0.101573	45.3333	-0.18248	-0.0811789	0.074427	45.3333	-0.931352	-0.102763	0.0974319	45.3333	0.466391	-0.101958	0.0968653
45.6667	-0.0649898	-0.0269582	0.0289061	45.6667	0.0049869	-0.0216049	0.0199104	45.6667	-0.160919	-0.0289129	0.024316	45.6667	-0.286843	-0.0281115	0.0220523	45.6667	0.0195937	-0.0280024	0.0284283	45.6667	0.0764574	-0.0229776	0.02069	45.6667	0.187801	-0.0273173	0.0237559	45.6667	0.186798	-0.0304259	0.0233979	45.6667	0.786354	-0.10082	0.101583	45.6667	-0.181675	-0.08121	0.0743797	45.6667	-0.936467	-0.102804	0.0975037	45.6667	0.465862	-0.102036	0.096932
46	-0.0654836	-0.0269416	0.0289458	46	0.00615749	-0.0217086	0.0199807	46	-0.160043	-0.0288709	0.024324	46	-0.286483	-0.0281197	0.0221535	46	0.0205534	-0.0280229	0.0284459	46	0.07633	-0.0229985	0.0206824	46	0.187806	-0.027306	0.023789	46	0.188283	-0.0304135	0.0234399	46	0.78647	-0.100955	0.101601	46	-0.180171	-0.0812382	0.0743345	46	-0.937249	-0.102847	0.0975867	46	0.467396	-0.102122	0.0970167
46.3333	-0.0657356	-0.0270226	0.0290186	46.3333	0.00646913	-0.0215049	0.0198063	46.3333	-0.159638	-0.0287509	0.0242926	46.3333	-0.285023	-0.0282358	0.0223804	46.3333	0.0203882	-0.0280388	0.0284681	46.3333	0.0765013	-0.0230215	0.0206757	46.3333	0.187538	-0.027288	0.0238167	46.3333	0.187751	-0.0303909	0.0234772	46.3333	0.784573	-0.101083	0.101622	46.3333	-0.174542	-0.0812478	0.0742799	46.3333	-0.934814	-0.102858	0.097646	46.3333	0.463101	-0.102175	0.0970869
46.6667	-0.0668542	-0.0271048	0.0290901	46.6667	0.0071349	-0.0214116	0.0197699	46.6667	-0.158507	-0.0286506	0.0241803	46.6667	-0.284497	-0.0282604	0.0224141	46.6667	0.0209854	-0.0280504	0.028491	46.6667	0.0760898	-0.0230461	0.0206739	46.6667	0.187614	-0.0272719	0.0238451	46.6667	0.188312	-0.030354	0.0235078	46.6667	0.785935	-0.101221	0.101653	46.6667	-0.17833	-0.0812709	0.0742384	46.6667	-0.938276	-0.102839	0.0976718	46.6667	0.463814	-0.102197	0.0971403
47	-0.0675213	-0.0272035	0.0291505	47	0.00813311	-0.0213936	0.0198039	47	-0.158534	-0.0288091	0.0241813	47	-0.283396	-0.0283777	0.0223315	47	0.0219721	-0.0280543	0.0285122	47	0.0765193	-0.0230729	0.0206763	47	0.187036	-0.027257	0.023867	47	0.188917	-0.0303016	0.0235282	47	0.787213	-0.101356	0.101681	47	-0.172698	-0.081292	0.0741991	47	-0.941453	-0.102813	0.0976847	47	0.462492	-0.102227	0.0971869
47.3333	-0.0675544	-0.0271096	0.0290285	47.3333	0.00850992	-0.0213246	0.0198362	47.3333	-0.157887	-0.0288501	0.0243134	47.3333	-0.282221	-0.0286173	0.0223533	47.3333	0.0228747	-0.028055	0.0285356	47.3333	0.0761223	-0.0231052	0.0206858	47.3333	0.186495	-0.0272516	0.0238915	47.3333	0.189106	-0.0302323	0.0235389	47.3333	0.790613	-0.101499	0.101718	47.3333	-0.175741	-0.0813239	0.0741762	47.3333	-0.944458	-0.102793	0.0977069	47.3333	0.464945	-0.10227	0.0972521
47.6667	-0.0683079	-0.0270151	0.0289005	47.6667	0.00941871	-0.0214044	0.019905	47.6667	-0.15765	-0.0286667	0.0243416	47.6667	-0.281161	-0.0287059	0.0222973	47.6667	0.0233514	-0.0280494	0.0285588	47.6667	0.0757857	-0.0231343	0.0206985	47.6667	0.186425	-0.0272575	0.0239233	47.6667	0.189393	-0.0301525	0.0235497	47.6667	0.789087	-0.101646	0.101769	47.6667	-0.170204	-0.081359	0.0741621	47.6667	-0.94388	-0.102751	0.0977074	47.6667	0.460562	-0.10229	0.0973183
48	-0.0684632	-0.0269283	0.0288666	48	0.00952326	-0.021502	0.0199839	48	-0.156484	-0.0284884	0.0242994	48	-0.279223	-0.0287811	0.0223186	48	0.0239686	-0.028043	0.0285778	48	0.0755341	-0.0231624	0.020714	48	0.186207	-0.0272837	0.0239691	48	0.189964	-0.0300733	0.0235607	48	0.791855	-0.101789	0.101819	48	-0.171421	-0.0813908	0.0741506	48	-0.945162	-0.102681	0.0976663	48	0.460714	-0.102283	0.0973542
48.3333	-0.0683344	-0.026824	0.0288014	48.3333	0.00950594	-0.0215409	0.0199561	48.3333	-0.154708	-0.0284134	0.0242823	48.3333	-0.277776	-0.0288204	0.02223	48.3333	0.024396	-0.0280345	0.0285939	48.3333	0.0755372	-0.023183	0.0207261	48.3333	0.186302	-0.027324	0.0240246	48.3333	0.190474	-0.0299985	0.0235754	48.3333	0.791273	-0.101932	0.101865	48.3333	-0.169568	-0.0814364	0.0741557	48.3333	-0.948428	-0.102613	0.0976252	48.3333	0.462777	-0.102285	0.0973972
48.6667	-0.067863	-0.0268698	0.0288411	48.6667	0.00925266	-0.0214757	0.0198977	48.6667	-0.15428	-0.0283654	0.0242148	48.6667	-0.276388	-0.0287877	0.02222	48.6667	0.0246068	-0.0280233	0.0286041	48.6667	0.075838	-0.0231994	0.0207337	48.6667	0.186101	-0.0273787	0.0240899	48.6667	0.190436	-0.0299368	0.0235968	48.6667	0.791169	-0.102072	0.101916	48.6667	-0.16614	-0.0814825	0.074163	48.6667	-0.949867	-0.102527	0.0975794	48.6667	0.459744	-0.10227	0.0974264
49	-0.0683819	-0.0268935	0.0288732	49	0.00894956	-0.02141	0.01982	49	-0.154161	-0.0283228	0.0241659	49	-0.275485	-0.0288198	0.0223922	49	0.0247069	-0.0280125	0.0286098	49	0.0759009	-0.0232039	0.0207319	49	0.186112	-0.0274425	0.0241591	49	0.189781	-0.0298878	0.0236194	49	0.794131	-0.102211	0.101966	49	-0.166008	-0.0815354	0.074189	49	-0.949588	-0.102438	0.0975115	49	0.457978	-0.102262	0.097455
49.3333	-0.0686194	-0.0268536	0.0288187	49.3333	0.00881611	-0.0214355	0.0197112	49.3333	-0.154677	-0.0283596	0.0241562	49.3333	-0.275403	-0.0288799	0.0224891	49.3333	0.0249748	-0.0280018	0.0286077	49.3333	0.0757172	-0.0232031	0.0207296	49.3333	0.186497	-0.0275073	0.0242273	49.3333	0.189615	-0.0298516	0.0236426	49.3333	0.792844	-0.102347	0.102019	49.3333	-0.16408	-0.0815992	0.0742416	49.3333	-0.950183	-0.102341	0.0974245	49.3333	0.456844	-0.102254	0.0974891
49.6667	-0.0689697	-0.0267433	0.0286801	49.6667	0.00856721	-0.0213398	0.0195891	49.6667	-0.154875	-0.0283664	0.0241041	49.6667	-0.27516	-0.0290228	0.0226244	49.6667	0.0251546	-0.0279913	0.0286017	49.6667	0.0757796	-0.023202	0.020726	49.6667	0.186326	-0.0275783	0.024292	49.6667	0.189712	-0.0298267	0.0236689	49.6667	0.791351	-0.102477	0.102068	49.6667	-0.163228	-0.0816571	0.0742852	49.6667	-0.949853	-0.102225	0.0973249	49.6667	0.453822	-0.102224	0.0974913
50	-0.0716484	-0.0267544	0.0287284	50	0.014122	-0.0212357	0.0194261	50	-0.148972	-0.0282178	0.0238949	50	-0.275811	-0.0290377	0.0226251	50	0.0301013	-0.0279823	0.0285917	50	0.0740895	-0.0232092	0.0207361	50	0.184468	-0.0276543	0.024355	50	0.193857	-0.0298157	0.0237037	50	0.79809	-0.10264	0.102147	50	-0.15349	-0.0817819	0.0743904	50	-0.957363	-0.102161	0.0972808	50	0.451746	-0.102259	0.0975507
50.3333	-0.0720847	-0.0267568	0.028772	50.3333	0.0141747	-0.0212183	0.019367	50.3333	-0.148212	-0.0281633	0.0239854	50.3333	-0.275406	-0.0289493	0.0226802	50.3333	0.0302497	-0.0279577	0.0285662	50.3333	0.0739921	-0.023204	0.0207401	50.3333	0.184325	-0.0277115	0.0243876	50.3333	0.193614	-0.0297791	0.0237115	50.3333	0.797195	-0.102728	0.102163	50.3333	-0.153217	-0.0818069	0.074435	50.3333	-0.957363	-0.102009	0.0971212	50.3333	0.450363	-0.102182	0.0975019
50.6667	-0.0728273	-0.0266722	0.0287964	50.6667	0.014129	-0.0211892	0.0192329	50.6667	-0.148353	-0.0281138	0.0240406	50.6667	-0.276306	-0.0286955	0.0226294	50.6667	0.0303994	-0.027931	0.0285409	50.6667	0.0740564	-0.0232129	0.0207612	50.6667	0.18418	-0.0277706	0.024417	50.6667	0.193631	-0.0297434	0.023726	50.6667	0.795166	-0.102847	0.102206	50.6667	-0.152165	-0.0818987	0.0745412	50.6667	-0.95593	-0.10191	0.0970208	50.6667	0.446381	-0.102174	0.0975115
51	-0.0727045	-0.0266176	0.0287602	51	0.0141255	-0.0212017	0.0191773	51	-0.148268	-0.0280537	0.0238919	51	-0.276945	-0.028599	0.022568	51	0.0307136	-0.0278986	0.028516	51	0.0740029	-0.0232292	0.0207875	51	0.18465	-0.0278286	0.0244396	51	0.193465	-0.0296949	0.0237365	51	0.795007	-0.102956	0.102241	51	-0.152931	-0.0819802	0.0746351	51	-0.95723	-0.1018	0.0969161	51	0.446254	-0.10215	0.0974915
51.3333	-0.0729804	-0.0265856	0.0287029	51.3333	0.0134545	-0.0211212	0.0190473	51.3333	-0.148001	-0.0279301	0.0238096	51.3333	-0.276535	-0.0285559	0.0225121	51.3333	0.0307834	-0.0278638	0.0284893	51.3333	0.073924	-0.0232503	0.0208202	51.3333	0.184639	-0.0278786	0.0244557	51.3333	0.192767	-0.0296356	0.0237408	51.3333	0.797732	-0.103057	0.102269	51.3333	-0.151222	-0.0820697	0.0747555	51.3333	-0.957986	-0.101687	0.0967995	51.3333	0.444581	-0.102131	0.0974763
51.6667	-0.0724263	-0.0266087	0.0286911	51.6667	0.0126864	-0.0213876	0.0192042	51.6667	-0.146772	-0.0279403	0.0237946	51.6667	-0.274554	-0.0284748	0.0225113	51.6667	0.0312344	-0.0278303	0.0284601	51.6667	0.0740605	-0.0232692	0.0208508	51.6667	0.184874	-0.0279234	0.0244642	51.6667	0.192672	-0.0295676	0.0237312	51.6667	0.796605	-0.103147	0.102294	51.6667	-0.142692	-0.0821598	0.0748897	51.6667	-0.957552	-0.101589	0.0966828	51.6667	0.438845	-0.102119	0.0974619
52	-0.0722157	-0.0266607	0.0287239	52	0.011911	-0.021439	0.0191906	52	-0.145512	-0.0280113	0.0237273	52	-0.273647	-0.0284324	0.0225391	52	0.0315386	-0.0278018	0.0284343	52	0.074096	-0.0232874	0.0208811	52	0.185008	-0.0279666	0.0244727	52	0.193372	-0.0294902	0.0237102	52	0.794747	-0.103222	0.102302	52	-0.142425	-0.0822505	0.0750274	52	-0.957661	-0.101486	0.096573	52	0.438263	-0.102096	0.0974262
52.3333	-0.0713095	-0.0267023	0.0288144	52.3333	0.0113537	-0.0214725	0.0191904	52.3333	-0.143911	-0.0280199	0.0237912	52.3333	-0.27238	-0.028434	0.0225021	52.3333	0.0320974	-0.0277845	0.028414	52.3333	0.0736933	-0.0233041	0.0209111	52.3333	0.184569	-0.0280073	0.0244785	52.3333	0.193586	-0.0294097	0.0236811	52.3333	0.798248	-0.103292	0.102305	52.3333	-0.147004	-0.0823538	0.0751796	52.3333	-0.958881	-0.101392	0.0964763	52.3333	0.439029	-0.102095	0.0974045
52.6667	-0.0711866	-0.0267488	0.0289229	52.6667	0.0117126	-0.0215972	0.0192045	52.6667	-0.142611	-0.0279334	0.0237607	52.6667	-0.271756	-0.0283423	0.022446	52.6667	0.0324901	-0.0277773	0.0284009	52.6667	0.0735482	-0.0233202	0.0209378	52.6667	0.184346	-0.0280459	0.024487	52.6667	0.193497	-0.0293263	0.0236471	52.6667	0.797003	-0.103344	0.102291	52.6667	-0.141989	-0.0824273	0.0753216	52.6667	-0.959649	-0.101286	0.096358	52.6667	0.435298	-0.102079	0.0973577
53	-0.0706524	-0.0268084	0.0289019	53	0.0118855	-0.0216476	0.0191804	53	-0.141183	-0.0277961	0.0235825	53	-0.270683	-0.0283105	0.0225732	53	0.0331235	-0.0277794	0.0283962	53	0.073226	-0.0233352	0.0209545	53	0.183984	-0.0280809	0.024493	53	0.193571	-0.0292434	0.0236137	53	0.799046	-0.103378	0.102267	53	-0.138793	-0.0825015	0.0754639	53	-0.960268	-0.101191	0.0962445	53	0.433974	-0.102061	0.0973116
53.3333	-0.0702033	-0.0267698	0.0288019	53.3333	0.0115266	-0.0217345	0.0191796	53.3333	-0.140688	-0.0278197	0.0234039	53.3333	-0.269965	-0.0283137	0.022624	53.3333	0.0339672	-0.0277874	0.0283972	53.3333	0.072864	-0.0233498	0.0209668	53.3333	0.183093	-0.028111	0.0244904	53.3333	0.193413	-0.0291688	0.0235865	53.3333	0.798682	-0.103405	0.102237	53.3333	-0.131495	-0.082598	0.0756357	53.3333	-0.959606	-0.10111	0.0961477	53.3333	0.428395	-0.10205	0.097275
53.6667	-0.0711286	-0.0267508	0.0286508	53.6667	0.0125954	-0.0218292	0.0192711	53.6667	-0.139127	-0.0277454	0.0234355	53.6667	-0.270434	-0.0283437	0.0225815	53.6667	0.0345365	-0.0277974	0.0283989	53.6667	0.0725455	-0.023364	0.0209724	53.6667	0.182794	-0.028139	0.0244814	53.6667	0.193771	-0.0291023	0.023566	53.6667	0.800029	-0.103424	0.102203	53.6667	-0.138825	-0.0826864	0.0758087	53.6667	-0.961476	-0.101024	0.0960537	53.6667	0.430613	-0.102046	0.0972344
54	-0.071044	-0.0267108	0.0285866	54	0.0119804	-0.0217874	0.0193174	54	-0.13867	-0.027751	0.02357	54	-0.269656	-0.0283405	0.0225178	54	0.0346399	-0.0278049	0.028397	54	0.0728197	-0.02338	0.0209702	54	0.182912	-0.0281658	0.0244685	54	0.1937	-0.0290469	0.0235553	54	0.800973	-0.103415	0.102146	54	-0.137868	-0.0827534	0.0759692	54	-0.962232	-0.100934	0.0959455	54	0.427099	-0.102036	0.0971868
54.3333	-0.0709112	-0.0267522	0.0286002	54.3333	0.0123357	-0.021699	0.0192313	54.3333	-0.137916	-0.0277607	0.0236049	54.3333	-0.268834	-0.0282514	0.0225097	54.3333	0.0355384	-0.0278136	0.0283908	54.3333	0.0727848	-0.0233988	0.0209676	54.3333	0.182423	-0.0281851	0.024448	54.3333	0.194738	-0.0290011	0.0235501	54.3333	0.800794	-0.103388	0.102069	54.3333	-0.131264	-0.0828116	0.0761255	54.3333	-0.960479	-0.100834	0.0958258	54.3333	0.423367	-0.101999	0.0971136
54.6667	-0.0715147	-0.0267265	0.0286309	54.6667	0.0120682	-0.0215789	0.0190855	54.6667	-0.137503	-0.0277084	0.0234596	54.6667	-0.266683	-0.0281611	0.022539	54.6667	0.0358066	-0.0278206	0.0283795	54.6667	0.073003	-0.0234275	0.0209718	54.6667	0.182534	-0.0281988	0.0244191	54.6667	0.194574	-0.0289635	0.0235449	54.6667	0.799666	-0.103366	0.101999	54.6667	-0.124903	-0.0828875	0.0762992	54.6667	-0.960567	-0.100753	0.0957145	54.6667	0.422302	-0.101994	0.0970656
55	-0.0711192	-0.0266523	0.0286191	55	0.0128125	-0.0216927	0.0191134	55	-0.135491	-0.0275297	0.0232901	55	-0.264411	-0.0279845	0.0226211	55	0.037161	-0.0278246	0.0283615	55	0.0721355	-0.0234611	0.0209792	55	0.182292	-0.0282085	0.0243813	55	0.195783	-0.028937	0.023541	55	0.798768	-0.103334	0.101927	55	-0.121495	-0.0829561	0.0764712	55	-0.961836	-0.100678	0.0956184	55	0.419243	-0.101996	0.0970284
55.3333	-0.0712732	-0.0267084	0.0286102	55.3333	0.0126589	-0.0216664	0.0190361	55.3333	-0.134787	-0.0274807	0.0232478	55.3333	-0.263597	-0.027819	0.0225603	55.3333	0.037401	-0.027831	0.0283392	55.3333	0.0719235	-0.0234946	0.02099	55.3333	0.181567	-0.0282184	0.024338	55.3333	0.195663	-0.0289142	0.0235307	55.3333	0.802687	-0.103277	0.101834	55.3333	-0.124981	-0.0830017	0.0766194	55.3333	-0.963301	-0.100591	0.0955083	55.3333	0.416968	-0.101953	0.0969621
55.6667	-0.0713091	-0.0267452	0.0286252	55.6667	0.0125162	-0.0215966	0.0190174	55.6667	-0.135113	-0.027337	0.0231566	55.6667	-0.263106	-0.0277106	0.0224317	55.6667	0.037672	-0.0278404	0.0283169	55.6667	0.0718681	-0.02352	0.0209932	55.6667	0.181635	-0.0282309	0.0242935	55.6667	0.195308	-0.0288991	0.0235218	55.6667	0.802762	-0.103215	0.101733	55.6667	-0.12475	-0.0830416	0.0767611	55.6667	-0.962749	-0.100512	0.0953794	55.6667	0.416158	-0.101913	0.0968884
56	-0.0710677	-0.0267932	0.0287108	56	0.012383	-0.021513	0.0190775	56	-0.133801	-0.027142	0.0230378	56	-0.262501	-0.0276918	0.0224242	56	0.0383338	-0.0278575	0.0282975	56	0.0720113	-0.0235293	0.0209827	56	0.180864	-0.0282436	0.0242498	56	0.195112	-0.0288871	0.0235082	56	0.802427	-0.103142	0.101629	56	-0.123855	-0.083065	0.0768886	56	-0.962753	-0.10043	0.095249	56	0.413788	-0.101877	0.0968173
56.3333	-0.0710359	-0.0268769	0.0287919	56.3333	0.0120216	-0.0215697	0.0191015	56.3333	-0.133407	-0.0271392	0.0230017	56.3333	-0.261729	-0.0276543	0.0224336	56.3333	0.0393316	-0.0278839	0.0282838	56.3333	0.0719273	-0.0235312	0.0209665	56.3333	0.180373	-0.0282614	0.0242098	56.3333	0.195381	-0.028875	0.0234911	56.3333	0.801764	-0.103067	0.101528	56.3333	-0.118383	-0.0830941	0.0770177	56.3333	-0.961882	-0.10035	0.0951328	56.3333	0.411387	-0.101828	0.0967486
56.6667	-0.0713457	-0.0269711	0.0288387	56.6667	0.0124299	-0.0217962	0.0192824	56.6667	-0.131932	-0.0272081	0.0229686	56.6667	-0.261235	-0.0277111	0.0225976	56.6667	0.0398855	-0.0279189	0.0282749	56.6667	0.0716909	-0.023527	0.0209489	56.6667	0.179598	-0.0282796	0.024174	56.6667	0.195318	-0.0288644	0.0234752	56.6667	0.807359	-0.102992	0.101429	56.6667	-0.12148	-0.0831284	0.0771382	56.6667	-0.963075	-0.100292	0.0950108	56.6667	0.412211	-0.101778	0.0966783
57	-0.0708342	-0.0269296	0.0288567	57	0.0114264	-0.0217266	0.019089	57	-0.129971	-0.0272037	0.0227849	57	-0.259083	-0.0277565	0.0226198	57	0.040126	-0.0279633	0.0282716	57	0.0717544	-0.0235179	0.020926	57	0.178691	-0.0283001	0.0241374	57	0.195008	-0.028855	0.0234584	57	0.806872	-0.102902	0.101322	57	-0.11819	-0.0831338	0.0772329	57	-0.960614	-0.100228	0.0948756	57	0.408869	-0.101712	0.0965843
57.3333	-0.0703378	-0.0268824	0.0288384	57.3333	0.0109377	-0.0217561	0.0190495	57.3333	-0.129902	-0.0272072	0.0226691	57.3333	-0.258418	-0.0277632	0.022639	57.3333	0.0400782	-0.0280141	0.0282764	57.3333	0.0717105	-0.023505	0.020892	57.3333	0.178657	-0.0283233	0.0240991	57.3333	0.194807	-0.0288438	0.0234463	57.3333	0.809581	-0.102808	0.101215	57.3333	-0.122584	-0.0831305	0.07731	57.3333	-0.963008	-0.100184	0.0947532	57.3333	0.408386	-0.10163	0.0964808
57.6667	-0.0693291	-0.0268406	0.0289269	57.6667	0.0107531	-0.0217859	0.0190994	57.6667	-0.12841	-0.0273645	0.0225794	57.6667	-0.256896	-0.027734	0.0225219	57.6667	0.0404939	-0.0280715	0.0282893	57.6667	0.0714734	-0.0234918	0.0208511	57.6667	0.178206	-0.0283478	0.024061	57.6667	0.194574	-0.0288397	0.02344	57.6667	0.807603	-0.102719	0.101112	57.6667	-0.119892	-0.0831379	0.077388	57.6667	-0.962456	-0.100149	0.094632	57.6667	0.407017	-0.101548	0.0963783
58	-0.0695594	-0.0267742	0.0290285	58	0.0110137	-0.0217908	0.0192024	58	-0.128002	-0.0272539	0.0223849	58	-0.256532	-0.0278295	0.0223982	58	0.0412167	-0.0281325	0.0283069	58	0.0714016	-0.0234849	0.020809	58	0.177921	-0.0283793	0.0240246	58	0.194627	-0.0288419	0.0234383	58	0.806844	-0.102619	0.101013	58	-0.111731	-0.0831501	0.0774476	58	-0.962405	-0.100125	0.0945124	58	0.403814	-0.101455	0.0962645
58.3333	-0.0699334	-0.0266323	0.0290512	58.3333	0.011246	-0.0217856	0.0191801	58.3333	-0.126932	-0.0271394	0.0223592	58.3333	-0.255739	-0.0276378	0.0222441	58.3333	0.041825	-0.0281945	0.0283254	58.3333	0.0711629	-0.023484	0.0207674	58.3333	0.177399	-0.0284116	0.023989	58.3333	0.194249	-0.0288513	0.023437	58.3333	0.81002	-0.102522	0.100923	58.3333	-0.112242	-0.0831531	0.0774872	58.3333	-0.963748	-0.100109	0.0943938	58.3333	0.404884	-0.101355	0.0961453
58.6667	-0.069122	-0.0265373	0.0290246	58.6667	0.0109314	-0.0218501	0.0192024	58.6667	-0.125364	-0.0269925	0.0224298	58.6667	-0.25488	-0.0274774	0.0222651	58.6667	0.0421783	-0.0282491	0.028341	58.6667	0.0706353	-0.0234964	0.0207331	58.6667	0.176421	-0.0284512	0.0239584	58.6667	0.194238	-0.0288644	0.0234363	58.6667	0.811559	-0.102419	0.100829	58.6667	-0.114801	-0.0831427	0.0775099	58.6667	-0.966198	-0.100094	0.094277	58.6667	0.404875	-0.101228	0.0960098
59	-0.0691841	-0.0265132	0.029068	59	0.0112785	-0.0219425	0.0192502	59	-0.124303	-0.0270147	0.0224318	59	-0.253335	-0.0274188	0.0223032	59	0.0427348	-0.0282958	0.028355	59	0.0704026	-0.0235172	0.0207033	59	0.176103	-0.0284946	0.0239296	59	0.194273	-0.0288815	0.0234327	59	0.8146	-0.102317	0.100738	59	-0.111956	-0.083139	0.0775187	59	-0.966726	-0.100101	0.0941658	59	0.403736	-0.101118	0.0958663
59.3333	-0.0689979	-0.0264786	0.0289792	59.3333	0.012189	-0.0219441	0.0191148	59.3333	-0.123278	-0.0271408	0.0223577	59.3333	-0.252647	-0.0274595	0.0223185	59.3333	0.0436481	-0.0283317	0.0283619	59.3333	0.0701071	-0.0235402	0.0206729	59.3333	0.175643	-0.0285402	0.0239001	59.3333	0.195123	-0.0289079	0.0234284	59.3333	0.818075	-0.102215	0.100657	59.3333	-0.115929	-0.0831441	0.0775171	59.3333	-0.9686	-0.100124	0.0940588	59.3333	0.405487	-0.101006	0.0957261
59.6667	-0.0689401	-0.0265069	0.0290268	59.6667	0.0128735	-0.0220734	0.0190663	59.6667	-0.120984	-0.0271726	0.0223219	59.6667	-0.250747	-0.0274062	0.0222322	59.6667	0.0446117	-0.0283589	0.0283654	59.6667	0.0693155	-0.0235612	0.0206389	59.6667	0.173955	-0.0285803	0.0238659	59.6667	0.195098	-0.0289418	0.0234231	59.6667	0.816003	-0.102113	0.10058	59.6667	-0.112208	-0.0831556	0.0775068	59.6667	-0.96733	-0.100157	0.0939637	59.6667	0.403185	-0.100884	0.0955758
60	-0.068622	-0.0264689	0.0291183	60	0.012628	-0.0220897	0.0190733	60	-0.120362	-0.0270962	0.0222808	60	-0.248643	-0.0275428	0.0222883	60	0.0447113	-0.0283779	0.0283656	60	0.0694778	-0.0235824	0.0206062	60	0.173671	-0.0286177	0.0238299	60	0.194713	-0.0289825	0.0234164	60	0.815462	-0.10201	0.100508	60	-0.11142	-0.0831647	0.0774815	60	-0.965231	-0.100182	0.0938618	60	0.402842	-0.100739	0.0953932
60.3333	-0.0686638	-0.0263328	0.0291383	60.3333	0.0126968	-0.0221501	0.0190887	60.3333	-0.121074	-0.0270449	0.0224418	60.3333	-0.248073	-0.0275923	0.0223688	60.3333	0.0446438	-0.0283906	0.0283649	60.3333	0.0704839	-0.0236038	0.0205766	60.3333	0.173774	-0.0286498	0.0237889	60.3333	0.193927	-0.0290228	0.0234056	60.3333	0.819686	-0.101905	0.100439	60.3333	-0.111543	-0.0831696	0.0774384	60.3333	-0.966077	-0.100221	0.0937632	60.3333	0.404765	-0.100596	0.0952066
60.6667	-0.0685209	-0.02629	0.0290558	60.6667	0.0129896	-0.022242	0.0190495	60.6667	-0.119031	-0.0270917	0.0224906	60.6667	-0.24566	-0.0277713	0.0224844	60.6667	0.0450218	-0.0284048	0.0283643	60.6667	0.0706305	-0.0236267	0.0205549	60.6667	0.172568	-0.0286824	0.0237474	60.6667	0.192955	-0.0290724	0.0233955	60.6667	0.818112	-0.101802	0.100381	60.6667	-0.105795	-0.0831762	0.0773926	60.6667	-0.964827	-0.100285	0.0936763	60.6667	0.399753	-0.100477	0.0950345
61	-0.0686533	-0.0262406	0.0289688	61	0.0137404	-0.0221762	0.019052	61	-0.117703	-0.0271613	0.0224272	61	-0.245281	-0.0277385	0.0224664	61	0.0455762	-0.0284184	0.0283613	61	0.0701801	-0.0236541	0.0205424	61	0.172605	-0.0287187	0.0237162	61	0.193635	-0.0291275	0.0233851	61	0.822034	-0.101708	0.100332	61	-0.108803	-0.0831886	0.0773369	61	-0.967375	-0.100365	0.0936145	61	0.402621	-0.100353	0.0948575
61.3333	-0.0688662	-0.0262339	0.0289432	61.3333	0.013418	-0.0221066	0.0190344	61.3333	-0.116896	-0.0270709	0.0223621	61.3333	-0.24489	-0.0276913	0.0223331	61.3333	0.0462606	-0.0284342	0.0283616	61.3333	0.0697003	-0.0236827	0.0205372	61.3333	0.17172	-0.0287576	0.0236927	61.3333	0.193382	-0.0291892	0.0233777	61.3333	0.823964	-0.101619	0.100292	61.3333	-0.106502	-0.0832149	0.0772809	61.3333	-0.967991	-0.100448	0.0935561	61.3333	0.402254	-0.100229	0.0946628
61.6667	-0.0695159	-0.0262381	0.0287927	61.6667	0.0129003	-0.0222258	0.0190639	61.6667	-0.115067	-0.027058	0.022332	61.6667	-0.24313	-0.027545	0.022255	61.6667	0.0466202	-0.0284529	0.0283622	61.6667	0.0693796	-0.0237091	0.0205351	61.6667	0.170892	-0.0288012	0.0236791	61.6667	0.192908	-0.0292566	0.0233653	61.6667	0.827557	-0.101535	0.100261	61.6667	-0.107978	-0.0832313	0.0772149	61.6667	-0.969913	-0.100539	0.0935026	61.6667	0.404872	-0.100114	0.0944747
62	-0.0697078	-0.0262005	0.0286361	62	0.0128999	-0.0222336	0.0191031	62	-0.11289	-0.027054	0.022319	62	-0.241358	-0.0274786	0.0221463	62	0.04711	-0.0284734	0.0283632	62	0.0694392	-0.0237334	0.0205327	62	0.169755	-0.0288453	0.0236704	62	0.192462	-0.0293271	0.0233492	62	0.826098	-0.101453	0.100239	62	-0.109521	-0.0832445	0.0771425	62	-0.96578	-0.100652	0.0934573	62	0.400648	-0.100013	0.0942934
62.3333	-0.0704089	-0.0261558	0.0285247	62.3333	0.0126124	-0.022149	0.019006	62.3333	-0.112471	-0.0271126	0.0223995	62.3333	-0.24008	-0.0275395	0.0221761	62.3333	0.0471539	-0.0284971	0.0283644	62.3333	0.0699614	-0.0237548	0.020533	62.3333	0.169849	-0.0288892	0.0236662	62.3333	0.191797	-0.029391	0.0233237	62.3333	0.826277	-0.101375	0.100224	62.3333	-0.111898	-0.0832463	0.0770613	62.3333	-0.966606	-0.100763	0.0934362	62.3333	0.399285	-0.0999013	0.0940946
62.6667	-0.0706165	-0.0260755	0.0284372	62.6667	0.0133855	-0.0221587	0.0191475	62.6667	-0.109717	-0.0270874	0.0224082	62.6667	-0.237714	-0.0274903	0.0222705	62.6667	0.0479742	-0.0285227	0.0283644	62.6667	0.0692319	-0.0237711	0.0205335	62.6667	0.168669	-0.0289305	0.023662	62.6667	0.191878	-0.0294484	0.0232865	62.6667	0.828998	-0.101309	0.100226	62.6667	-0.103508	-0.0832476	0.0769706	62.6667	-0.968462	-0.100884	0.0934137	62.6667	0.402048	-0.0998002	0.0939013
63	-0.0710102	-0.0259781	0.0284459	63	0.0132218	-0.0222609	0.0193315	63	-0.109726	-0.0271014	0.0224208	63	-0.236883	-0.0275996	0.0223484	63	0.048229	-0.0285523	0.0283635	63	0.0695817	-0.0237801	0.0205273	63	0.169016	-0.0289696	0.0236592	63	0.192073	-0.0294893	0.0232343	63	0.832748	-0.101253	0.10024	63	-0.106861	-0.0832507	0.0768846	63	-0.970926	-0.101027	0.0934106	63	0.404552	-0.0997198	0.0937178
63.3333	-0.070668	-0.0260507	0.0285264	63.3333	0.0142126	-0.0223402	0.0194084	63.3333	-0.107013	-0.0271302	0.0223385	63.3333	-0.235027	-0.0277571	0.0224321	63.3333	0.0489373	-0.0285849	0.0283637	63.3333	0.0691513	-0.0237841	0.0205169	63.3333	0.168064	-0.0289989	0.0236464	63.3333	0.191918	-0.0295081	0.0231702	63.3333	0.833932	-0.101198	0.100263	63.3333	-0.10891	-0.083241	0.076793	63.3333	-0.971605	-0.101189	0.093423	63.3333	0.405475	-0.0996432	0.0935279
63.6667	-0.0703134	-0.0260198	0.0285412	63.6667	0.0143014	-0.0223925	0.0193895	63.6667	-0.106406	-0.0271555	0.0223556	63.6667	-0.234808	-0.0279162	0.0225954	63.6667	0.0488559	-0.0286135	0.0283601	63.6667	0.0692213	-0.023789	0.0205055	63.6667	0.168234	-0.0290237	0.0236342	63.6667	0.191699	-0.0295067	0.0230993	63.6667	0.83505	-0.101156	0.100308	63.6667	-0.107451	-0.0832257	0.0766979	63.6667	-0.971371	-0.101352	0.0934432	63.6667	0.405001	-0.0995573	0.0933385
64	-0.0699976	-0.0259626	0.0283761	64	0.0144519	-0.0225114	0.0194245	64	-0.105059	-0.027316	0.0224513	64	-0.233305	-0.0278474	0.0226327	64	0.0494052	-0.0286407	0.0283492	64	0.0689796	-0.0237996	0.0204972	64	0.167607	-0.029038	0.0236149	64	0.190754	-0.029492	0.0230298	64	0.839084	-0.101131	0.100365	64	-0.10656	-0.083227	0.0766121	64	-0.972057	-0.101547	0.0934918	64	0.406086	-0.0995107	0.0931728
64.3333	-0.0703739	-0.0259128	0.0282706	64.3333	0.0148961	-0.0225699	0.0194957	64.3333	-0.102797	-0.0273932	0.022418	64.3333	-0.232221	-0.0278589	0.0226405	64.3333	0.0503568	-0.0286644	0.028333	64.3333	0.068567	-0.0238174	0.020495	64.3333	0.166935	-0.0290471	0.0235924	64.3333	0.190549	-0.0294599	0.0229574	64.3333	0.840982	-0.101106	0.100431	64.3333	-0.106702	-0.0832117	0.076527	64.3333	-0.97272	-0.10174	0.0935452	64.3333	0.406733	-0.0994618	0.0930087
64.6667	-0.069752	-0.0259677	0.0282607	64.6667	0.0144623	-0.0224118	0.0194682	64.6667	-0.102621	-0.0273668	0.0223313	64.6667	-0.23055	-0.0278074	0.0224601	64.6667	0.0507999	-0.0286863	0.028317	64.6667	0.0690313	-0.0238439	0.0205034	64.6667	0.166825	-0.0290488	0.023566	64.6667	0.190544	-0.0294174	0.0228865	64.6667	0.842511	-0.101087	0.100507	64.6667	-0.105827	-0.0831756	0.0764354	64.6667	-0.972899	-0.101924	0.093598	64.6667	0.403878	-0.0993907	0.0928239
65	-0.0695769	-0.026143	0.0283025	65	0.0144695	-0.022281	0.0194586	65	-0.102162	-0.0274689	0.0223963	65	-0.229857	-0.0278522	0.0223579	65	0.0515334	-0.0287074	0.0283053	65	0.0685814	-0.0238803	0.0205199	65	0.166211	-0.0290505	0.0235398	65	0.190515	-0.0293702	0.0228223	65	0.844328	-0.101085	0.100603	65	-0.104876	-0.0831566	0.0763557	65	-0.976367	-0.102131	0.0936674	65	0.406175	-0.0993427	0.0926548
65.3333	-0.0699421	-0.0262717	0.0283714	65.3333	0.0140291	-0.022301	0.0194523	65.3333	-0.10247	-0.0275739	0.0224988	65.3333	-0.229088	-0.0278231	0.0223264	65.3333	0.0514908	-0.0287307	0.0282989	65.3333	0.0687771	-0.0239242	0.0205448	65.3333	0.166658	-0.0290518	0.0235115	65.3333	0.19052	-0.0293199	0.0227583	65.3333	0.84467	-0.101087	0.100709	65.3333	-0.10494	-0.0831483	0.0762883	65.3333	-0.971877	-0.102339	0.0937597	65.3333	0.405706	-0.0992995	0.0924917
65.6667	-0.0706428	-0.0263	0.0283491	65.6667	0.0149837	-0.0223218	0.0193856	65.6667	-0.101274	-0.0275933	0.0225386	65.6667	-0.227816	-0.0278765	0.0222481	65.6667	0.0522472	-0.0287581	0.0283009	65.6667	0.0682399	-0.0239713	0.0205728	65.6667	0.164561	-0.029056	0.0234864	65.6667	0.189809	-0.0292723	0.0226969	65.6667	0.845455	-0.101094	0.100818	65.6667	-0.105391	-0.0831196	0.0762199	65.6667	-0.975543	-0.102558	0.0938579	65.6667	0.407164	-0.0992497	0.0923189
66	-0.0715207	-0.0263211	0.0282632	66	0.0156126	-0.0223025	0.0193434	66	-0.0992928	-0.0276195	0.0225544	66	-0.225847	-0.0278624	0.0222103	66	0.0525324	-0.0287875	0.0283066	66	0.0674485	-0.0240266	0.0206047	66	0.16317	-0.0290621	0.0234627	66	0.189333	-0.0292293	0.0226334	66	0.846077	-0.10111	0.100942	66	-0.103428	-0.0830791	0.0761476	66	-0.977096	-0.102768	0.0939473	66	0.406854	-0.0991842	0.0921396
66.3333	-0.0722579	-0.0263103	0.0281873	66.3333	0.0150266	-0.0221535	0.0193371	66.3333	-0.0990484	-0.0276572	0.0225625	66.3333	-0.223558	-0.027703	0.0219847	66.3333	0.0533265	-0.0288207	0.0283151	66.3333	0.0679341	-0.0240852	0.0206339	66.3333	0.162852	-0.0290686	0.0234388	66.3333	0.189241	-0.0291961	0.022571	66.3333	0.85223	-0.101133	0.101071	66.3333	-0.102724	-0.0830549	0.0760884	66.3333	-0.977069	-0.102984	0.0940496	66.3333	0.406956	-0.0991246	0.0919666
66.6667	-0.0727535	-0.0262778	0.0282255	66.6667	0.0153154	-0.0222247	0.0192647	66.6667	-0.0987002	-0.0277476	0.022566	66.6667	-0.223849	-0.0276104	0.0218593	66.6667	0.05358	-0.0288522	0.0283207	66.6667	0.0678294	-0.0241508	0.0206678	66.6667	0.163007	-0.0290794	0.0234202	66.6667	0.189125	-0.0291816	0.0225148	66.6667	0.851529	-0.101165	0.101205	66.6667	-0.105823	-0.0830567	0.0760639	66.6667	-0.977159	-0.103207	0.0941806	66.6667	0.406625	-0.0990816	0.0918029
67	-0.0728739	-0.0262865	0.0282627	67	0.014368	-0.0223424	0.0192017	67	-0.0987258	-0.0277977	0.0225343	67	-0.22442	-0.0276229	0.0217094	67	0.0536801	-0.0288812	0.0283221	67	0.0679142	-0.024211	0.0206959	67	0.163643	-0.0290791	0.0233923	67	0.189341	-0.0291706	0.0224513	67	0.851624	-0.1012	0.101345	67	-0.106053	-0.0830132	0.0760155	67	-0.976763	-0.103408	0.0942907	67	0.406391	-0.0990019	0.0916249
67.3333	-0.0730107	-0.0263342	0.0281846	67.3333	0.0125997	-0.0224237	0.0193016	67.3333	-0.0982836	-0.0278525	0.0227117	67.3333	-0.22337	-0.0278083	0.0217774	67.3333	0.0541975	-0.0289107	0.0283234	67.3333	0.0684376	-0.0242725	0.0207274	67.3333	0.164307	-0.0290779	0.0233654	67.3333	0.189512	-0.0291756	0.022397	67.3333	0.858246	-0.101245	0.101494	67.3333	-0.101602	-0.0829958	0.0759896	67.3333	-0.980639	-0.103623	0.0944152	67.3333	0.407122	-0.0989415	0.091471
67.6667	-0.0728151	-0.0263739	0.0280671	67.6667	0.0134683	-0.0222975	0.0192744	67.6667	-0.0950169	-0.0278313	0.0228031	67.6667	-0.219855	-0.0278309	0.0217776	67.6667	0.0544933	-0.0289347	0.02832	67.6667	0.0671853	-0.0243289	0.0207606	67.6667	0.162209	-0.0290741	0.0233427	67.6667	0.188394	-0.0291912	0.0223532	67.6667	0.857986	-0.101293	0.101637	67.6667	-0.101178	-0.0829661	0.075966	67.6667	-0.982043	-0.103818	0.0945364	67.6667	0.406601	-0.0988733	0.0913102
68	-0.0732613	-0.0263876	0.0279264	68	0.0138901	-0.0222823	0.0192696	68	-0.0936421	-0.027919	0.0229349	68	-0.219359	-0.0278457	0.0216933	68	0.0552604	-0.0289547	0.0283124	68	0.0666791	-0.0243763	0.0207958	68	0.161915	-0.0290679	0.0233211	68	0.189152	-0.0292117	0.0223205	68	0.859024	-0.101345	0.101779	68	-0.0996068	-0.0829393	0.0759585	68	-0.983246	-0.104001	0.0946606	68	0.404883	-0.0987901	0.0911416
68.3333	-0.0735352	-0.0264272	0.027905	68.3333	0.0149235	-0.0222019	0.0193219	68.3333	-0.0930009	-0.0281048	0.0230311	68.3333	-0.218755	-0.0278909	0.0216174	68.3333	0.0563731	-0.0289671	0.0282982	68.3333	0.0655987	-0.0244197	0.020832	68.3333	0.160677	-0.0290611	0.0233023	68.3333	0.18967	-0.0292387	0.0223029	68.3333	0.858525	-0.101398	0.10192	68.3333	-0.101974	-0.0829009	0.0759486	68.3333	-0.981907	-0.104181	0.0947849	68.3333	0.40547	-0.0986953	0.0909755
68.6667	-0.073651	-0.0264093	0.0278675	68.6667	0.0146535	-0.0222469	0.0193784	68.6667	-0.0931252	-0.028014	0.0229294	68.6667	-0.21862	-0.0278597	0.0216244	68.6667	0.0567642	-0.0289708	0.0282795	68.6667	0.0658285	-0.024461	0.0208686	68.6667	0.160381	-0.0290542	0.0232859	68.6667	0.189434	-0.0292639	0.0222999	68.6667	0.862148	-0.101463	0.102059	68.6667	-0.106569	-0.0828851	0.0759617	68.6667	-0.985831	-0.104367	0.0949271	68.6667	0.403335	-0.0986144	0.090835
69	-0.0743615	-0.0263286	0.0278978	69	0.014667	-0.0223385	0.0193594	69	-0.0920308	-0.0280444	0.0230306	69	-0.217675	-0.0278426	0.0217552	69	0.0576536	-0.0289711	0.0282606	69	0.0651066	-0.0244974	0.0208993	69	0.159669	-0.0290534	0.0232748	69	0.189709	-0.0292845	0.0223046	69	0.865674	-0.101533	0.102193	69	-0.109672	-0.0828546	0.0759728	69	-0.984228	-0.104516	0.0950495	69	0.403471	-0.0985283	0.0906884
69.3333	-0.0747137	-0.0263434	0.0279514	69.3333	0.0147059	-0.0223433	0.0191979	69.3333	-0.0912214	-0.0281082	0.0230854	69.3333	-0.215834	-0.0279186	0.0217788	69.3333	0.0583535	-0.0289696	0.0282421	69.3333	0.0646441	-0.024529	0.0209239	69.3333	0.159383	-0.0290566	0.0232679	69.3333	0.190042	-0.0293028	0.0223168	69.3333	0.866331	-0.101593	0.102317	69.3333	-0.101167	-0.0827983	0.0759844	69.3333	-0.986804	-0.104661	0.095167	69.3333	0.403263	-0.0984157	0.0905357
69.6667	-0.0747197	-0.0263305	0.0278431	69.6667	0.0152813	-0.0224611	0.0193673	69.6667	-0.0895518	-0.0280785	0.0229723	69.6667	-0.214377	-0.0280561	0.0217339	69.6667	0.0594135	-0.0289667	0.0282244	69.6667	0.0636638	-0.024554	0.0209427	69.6667	0.15769	-0.02907	0.0232697	69.6667	0.19004	-0.0293122	0.0223334	69.6667	0.867552	-0.101672	0.102441	69.6667	-0.100527	-0.0827657	0.076024	69.6667	-0.986609	-0.104819	0.0953046	69.6667	0.403142	-0.0983324	0.0904133
70	-0.0757021	-0.026344	0.0277637	70	0.0166616	-0.0226766	0.0195773	70	-0.0879331	-0.0280546	0.0227907	70	-0.214621	-0.0281241	0.0215692	70	0.0599147	-0.0289677	0.0282123	70	0.0634077	-0.0245733	0.0209554	70	0.156839	-0.0290896	0.0232741	70	0.190176	-0.0293226	0.0223551	70	0.871854	-0.101753	0.102555	70	-0.107457	-0.0827275	0.0760701	70	-0.991908	-0.104955	0.0954374	70	0.404483	-0.098251	0.0903034
70.3333	-0.0759932	-0.0264655	0.0278232	70.3333	0.0173646	-0.0227495	0.0196094	70.3333	-0.0876582	-0.0279464	0.022706	70.3333	-0.214289	-0.0280568	0.0212951	70.3333	0.0605747	-0.0289664	0.0281962	70.3333	0.0630758	-0.024583	0.0209623	70.3333	0.156628	-0.0291095	0.023279	70.3333	0.190789	-0.0293287	0.0223781	70.3333	0.874226	-0.101831	0.10266	70.3333	-0.103518	-0.0826753	0.076109	70.3333	-0.996742	-0.10506	0.0955443	70.3333	0.402166	-0.0981456	0.0901783
70.6667	-0.0765938	-0.0264996	0.0277557	70.6667	0.0178643	-0.0227533	0.0196332	70.6667	-0.0869361	-0.027998	0.0228227	70.6667	-0.213322	-0.028073	0.0211087	70.6667	0.0607905	-0.0289655	0.0281771	70.6667	0.0625329	-0.0245878	0.0209626	70.6667	0.155694	-0.0291278	0.0232844	70.6667	0.190672	-0.0293318	0.0224021	70.6667	0.875151	-0.101906	0.102754	70.6667	-0.104415	-0.0826213	0.0761543	70.6667	-0.996703	-0.105156	0.0956494	70.6667	0.401986	-0.0980528	0.0900655
71	-0.0763944	-0.0265351	0.0277256	71	0.0178656	-0.0228002	0.0197815	71	-0.085007	-0.0278661	0.0227814	71	-0.21175	-0.0280659	0.0210242	71	0.0615519	-0.028965	0.0281571	71	0.0618468	-0.0245848	0.0209526	71	0.154596	-0.029143	0.023287	71	0.19094	-0.029331	0.0224252	71	0.876076	-0.101978	0.102829	71	-0.103567	-0.0825668	0.0761983	71	-0.995342	-0.105241	0.0957533	71	0.397573	-0.0979592	0.0899662
71.3333	-0.0760958	-0.0265009	0.0277153	71.3333	0.0184649	-0.0228944	0.0198837	71.3333	-0.084083	-0.0277608	0.0226216	71.3333	-0.210332	-0.0281545	0.021136	71.3333	0.0620762	-0.0289664	0.0281396	71.3333	0.0613138	-0.0245818	0.0209362	71.3333	0.153527	-0.029155	0.0232891	71.3333	0.190214	-0.0293221	0.0224467	71.3333	0.876185	-0.102053	0.102892	71.3333	-0.104245	-0.0825023	0.0762431	71.3333	-0.996955	-0.105296	0.0958401	71.3333	0.397317	-0.0978727	0.089877
71.6667	-0.075876	-0.0266961	0.027828	71.6667	0.0184767	-0.0229406	0.0199753	71.6667	-0.0844345	-0.027729	0.0225334	71.6667	-0.210923	-0.0282354	0.0212585	71.6667	0.0627559	-0.0289677	0.0281215	71.6667	0.0606715	-0.0245789	0.0209147	71.6667	0.153321	-0.0291561	0.0232868	71.6667	0.191403	-0.0293056	0.0224654	71.6667	0.879799	-0.10213	0.102952	71.6667	-0.1049	-0.082446	0.0763037	71.6667	-1.0007	-0.105353	0.0959293	71.6667	0.397473	-0.0977993	0.0898026
72	-0.0756131	-0.0267936	0.0279206	72	0.0191058	-0.0229943	0.0199486	72	-0.083178	-0.0277784	0.0225694	72	-0.209412	-0.0283575	0.0213845	72	0.0634525	-0.0289728	0.0281075	72	0.059979	-0.0245784	0.0208922	72	0.151418	-0.0291507	0.0232858	72	0.191063	-0.0292884	0.0224887	72	0.880575	-0.102199	0.102991	72	-0.111226	-0.0823769	0.0763478	72	-1.00155	-0.105377	0.0959945	72	0.397808	-0.09771	0.0897143
72.3333	-0.0753726	-0.0267922	0.0279716	72.3333	0.0191805	-0.0231106	0.0199689	72.3333	-0.0822769	-0.0276442	0.02257	72.3333	-0.209607	-0.0281274	0.0211821	72.3333	0.0645158	-0.0289768	0.0280947	72.3333	0.0591529	-0.0245823	0.0208739	72.3333	0.150482	-0.0291356	0.0232868	72.3333	0.191407	-0.0292718	0.0225129	72.3333	0.8806	-0.102268	0.103016	72.3333	-0.10721	-0.0822985	0.0763947	72.3333	-1.00195	-0.105367	0.0960378	72.3333	0.396013	-0.0976337	0.0896402
72.6667	-0.0759955	-0.0268506	0.0279778	72.6667	0.0194732	-0.0231075	0.0200359	72.6667	-0.0820179	-0.0276781	0.0226014	72.6667	-0.208873	-0.0281005	0.0212078	72.6667	0.0646876	-0.0289828	0.0280861	72.6667	0.0586327	-0.02459	0.0208631	72.6667	0.149001	-0.029113	0.0232873	72.6667	0.191387	-0.0292576	0.0225442	72.6667	0.884442	-0.102339	0.10304	72.6667	-0.110794	-0.0822305	0.0764479	72.6667	-1.00263	-0.105359	0.0960852	72.6667	0.393002	-0.0975874	0.0896024
73	-0.0767849	-0.0269061	0.0279598	73	0.01914	-0.0230152	0.0199526	73	-0.0816718	-0.0276891	0.02257	73	-0.207991	-0.0282401	0.0214357	73	0.0646968	-0.028986	0.0280762	73	0.0584913	-0.024596	0.020857	73	0.148531	-0.0290808	0.0232871	73	0.191455	-0.0292506	0.0225839	73	0.886084	-0.102407	0.103053	73	-0.108557	-0.0821682	0.0765034	73	-1.00359	-0.105347	0.0961236	73	0.390011	-0.0975519	0.0895722
73.3333	-0.0773106	-0.0270468	0.0280996	73.3333	0.0194393	-0.0230424	0.0200018	73.3333	-0.0803344	-0.0276357	0.02248	73.3333	-0.207812	-0.0282962	0.0215615	73.3333	0.065288	-0.0289844	0.0280649	73.3333	0.0582248	-0.0245971	0.0208501	73.3333	0.147129	-0.029043	0.0232891	73.3333	0.19144	-0.0292475	0.0226302	73.3333	0.889291	-0.102469	0.103047	73.3333	-0.113998	-0.0820858	0.0765396	73.3333	-1.0083	-0.105283	0.0961317	73.3333	0.389965	-0.0975066	0.0895389
73.6667	-0.0766933	-0.0271767	0.0281887	73.6667	0.0193962	-0.0230423	0.019924	73.6667	-0.0787381	-0.0275865	0.022429	73.6667	-0.206352	-0.028313	0.0213972	73.6667	0.0659429	-0.0289819	0.0280539	73.6667	0.0576317	-0.0245899	0.0208379	73.6667	0.14615	-0.0289937	0.0232889	73.6667	0.191649	-0.0292501	0.0226862	73.6667	0.888157	-0.102531	0.103041	73.6667	-0.114491	-0.0820134	0.0765831	73.6667	-1.00732	-0.105215	0.0961329	73.6667	0.386872	-0.0974779	0.0895187
74	-0.0769987	-0.0272642	0.0283071	74	0.0196336	-0.023155	0.0198359	74	-0.0772571	-0.0275957	0.0224859	74	-0.204715	-0.0284473	0.0214924	74	0.066427	-0.0289799	0.0280426	74	0.0574992	-0.0245755	0.0208201	74	0.144504	-0.0289421	0.0232908	74	0.190703	-0.0292515	0.0227471	74	0.889598	-0.102589	0.103022	74	-0.113054	-0.0819459	0.0766304	74	-1.00927	-0.105147	0.0961292	74	0.385548	-0.0974753	0.0895204
74.3333	-0.0774572	-0.0272474	0.0284836	74.3333	0.0195041	-0.0232007	0.0199289	74.3333	-0.0774241	-0.0275471	0.0225373	74.3333	-0.204187	-0.0284375	0.0216501	74.3333	0.0668396	-0.02898	0.0280351	74.3333	0.0571604	-0.0245576	0.0208027	74.3333	0.144266	-0.0288834	0.0232905	74.3333	0.191257	-0.0292514	0.0228172	74.3333	0.891069	-0.102646	0.102996	74.3333	-0.114092	-0.0818845	0.076679	74.3333	-1.00947	-0.105044	0.0961056	74.3333	0.381122	-0.0974867	0.089549
74.6667	-0.0775839	-0.0272095	0.02856	74.6667	0.0200538	-0.0232007	0.0198709	74.6667	-0.0775875	-0.0274783	0.0226728	74.6667	-0.204152	-0.0284097	0.021806	74.6667	0.0673111	-0.0289793	0.0280276	74.6667	0.0573005	-0.0245382	0.0207837	74.6667	0.144628	-0.0288273	0.0232946	74.6667	0.192788	-0.0292515	0.0228903	74.6667	0.892499	-0.1027	0.102963	74.6667	-0.117758	-0.0818113	0.0767165	74.6667	-1.01109	-0.104917	0.0960695	74.6667	0.384328	-0.0974965	0.0895817
75	-0.0769155	-0.0272226	0.0286056	75	0.0213791	-0.0231708	0.0197236	75	-0.071895	-0.0273238	0.0227056	75	-0.199902	-0.0285377	0.0219512	75	0.0691575	-0.0289764	0.0280166	75	0.0535655	-0.024524	0.0207723	75	0.138382	-0.0287754	0.0233007	75	0.191108	-0.0292547	0.0229687	75	0.899471	-0.102747	0.102924	75	-0.115638	-0.0817544	0.0767598	75	-1.01542	-0.104792	0.0960287	75	0.380816	-0.0975294	0.0896369
75.3333	-0.0773856	-0.027144	0.0285232	75.3333	0.0215738	-0.0232098	0.0197038	75.3333	-0.0721635	-0.0272231	0.0226906	75.3333	-0.200695	-0.0285494	0.0220427	75.3333	0.0692385	-0.0289716	0.0280007	75.3333	0.0534858	-0.0245032	0.0207606	75.3333	0.138491	-0.0287178	0.0232991	75.3333	0.191416	-0.0292584	0.0230459	75.3333	0.898513	-0.102771	0.102867	75.3333	-0.116804	-0.0816927	0.0767923	75.3333	-1.01351	-0.104635	0.0959415	75.3333	0.377634	-0.0975587	0.0896879
75.6667	-0.0778462	-0.0270838	0.0284971	75.6667	0.0211658	-0.0230923	0.0196572	75.6667	-0.072209	-0.0272508	0.0226488	75.6667	-0.201452	-0.0284503	0.0220272	75.6667	0.0698099	-0.0289673	0.0279804	75.6667	0.0538512	-0.0244874	0.0207557	75.6667	0.138603	-0.0286696	0.0233059	75.6667	0.192367	-0.0292678	0.0231217	75.6667	0.899561	-0.102805	0.102812	75.6667	-0.119807	-0.0816435	0.0768313	75.6667	-1.01422	-0.104481	0.0958728	75.6667	0.379643	-0.0976232	0.0897732
76	-0.0775805	-0.0269778	0.0285197	76	0.0205858	-0.0230533	0.0196677	76	-0.0716127	-0.0272887	0.0226572	76	-0.20049	-0.0284846	0.022101	76	0.0703619	-0.0289625	0.027957	76	0.0539496	-0.0244701	0.0207499	76	0.137302	-0.0286228	0.0233105	76	0.192283	-0.0292828	0.0231929	76	0.900526	-0.10283	0.102747	76	-0.122299	-0.0815929	0.0768747	76	-1.01418	-0.104324	0.0958067	76	0.375373	-0.0976982	0.0898778
76.3333	-0.0776898	-0.0269186	0.0285639	76.3333	0.0205456	-0.0230867	0.0196369	76.3333	-0.0693826	-0.0272853	0.022708	76.3333	-0.198049	-0.0284209	0.0221156	76.3333	0.0707537	-0.0289613	0.0279367	76.3333	0.0538814	-0.0244532	0.0207435	76.3333	0.135301	-0.0285796	0.0233134	76.3333	0.191064	-0.0292943	0.0232495	76.3333	0.903425	-0.102847	0.102682	76.3333	-0.125369	-0.0815514	0.0769266	76.3333	-1.01634	-0.104148	0.095712	76.3333	0.377338	-0.097783	0.0900044
76.6667	-0.07801	-0.026874	0.0285792	76.6667	0.0213734	-0.0232127	0.0196441	76.6667	-0.0665131	-0.02727	0.0227375	76.6667	-0.196192	-0.0282428	0.0220636	76.6667	0.0715184	-0.0289622	0.0279213	76.6667	0.052792	-0.0244344	0.0207295	76.6667	0.13374	-0.0285409	0.0233113	76.6667	0.191593	-0.0293045	0.0232948	76.6667	0.902679	-0.102848	0.102599	76.6667	-0.127614	-0.0815087	0.076965	76.6667	-1.01867	-0.103958	0.0956094	76.6667	0.374095	-0.0978599	0.0901249
77	-0.0787522	-0.0268718	0.0284981	77	0.0207709	-0.0232856	0.0196425	77	-0.0655863	-0.0274484	0.0228505	77	-0.195478	-0.0283359	0.022143	77	0.0720152	-0.0289688	0.0279154	77	0.0525465	-0.024418	0.0207158	77	0.133428	-0.0285056	0.0233077	77	0.192314	-0.0293094	0.0233266	77	0.905221	-0.10284	0.102507	77	-0.134671	-0.0814703	0.0769987	77	-1.01879	-0.103763	0.0955111	77	0.373841	-0.0979504	0.0902557
77.3333	-0.0788725	-0.0267939	0.0284102	77.3333	0.0216429	-0.0232424	0.0195839	77.3333	-0.0641375	-0.0273408	0.0226242	77.3333	-0.193156	-0.0285474	0.0223451	77.3333	0.0730592	-0.0289757	0.0279157	77.3333	0.0514569	-0.0244061	0.020703	77.3333	0.130837	-0.0284737	0.0233012	77.3333	0.191925	-0.0293061	0.0233489	77.3333	0.909306	-0.102829	0.102411	77.3333	-0.13459	-0.0814356	0.0770401	77.3333	-1.01921	-0.103566	0.0954067	77.3333	0.372707	-0.0980598	0.0904167
77.6667	-0.0793924	-0.0266017	0.0283105	77.6667	0.0225785	-0.0231548	0.0194526	77.6667	-0.063355	-0.0272738	0.022484	77.6667	-0.1909	-0.0286344	0.0224248	77.6667	0.0736209	-0.0289847	0.0279204	77.6667	0.050655	-0.0243959	0.0206932	77.6667	0.128557	-0.0284443	0.0232937	77.6667	0.191668	-0.0292985	0.0233676	77.6667	0.909893	-0.102801	0.102302	77.6667	-0.133547	-0.0814084	0.0770876	77.6667	-1.02044	-0.103373	0.0953052	77.6667	0.36963	-0.0981845	0.0905985
78	-0.0801199	-0.0264896	0.0282862	78	0.0221831	-0.0231052	0.0193453	78	-0.0635394	-0.0273015	0.0223837	78	-0.190034	-0.0284224	0.0223541	78	0.0744015	-0.0289949	0.0279302	78	0.0498743	-0.024385	0.0206846	78	0.127235	-0.0284158	0.0232851	78	0.191801	-0.0292831	0.0233839	78	0.911306	-0.10276	0.102183	78	-0.134842	-0.0813778	0.0771258	78	-1.01795	-0.103166	0.0951943	78	0.365927	-0.098303	0.0907765
78.3333	-0.0804967	-0.0265292	0.0282621	78.3333	0.0227263	-0.0231375	0.0193313	78.3333	-0.0611254	-0.0272751	0.0223469	78.3333	-0.188518	-0.0283005	0.0222399	78.3333	0.0753231	-0.0290041	0.0279454	78.3333	0.0495517	-0.0243743	0.0206764	78.3333	0.125976	-0.0283918	0.0232777	78.3333	0.191999	-0.0292597	0.0234017	78.3333	0.911337	-0.102717	0.102064	78.3333	-0.1383	-0.0813483	0.0771531	78.3333	-1.01825	-0.102949	0.0950685	78.3333	0.369194	-0.0984117	0.0909532
78.6667	-0.0813608	-0.0265895	0.0282067	78.6667	0.0235732	-0.0231211	0.019384	78.6667	-0.0579561	-0.0271717	0.0222799	78.6667	-0.186618	-0.0282411	0.0221882	78.6667	0.0762878	-0.0290085	0.0279636	78.6667	0.0485249	-0.0243597	0.0206654	78.6667	0.12301	-0.0283728	0.0232727	78.6667	0.190942	-0.0292306	0.023422	78.6667	0.914293	-0.102652	0.101926	78.6667	-0.138087	-0.0813153	0.0771697	78.6667	-1.02248	-0.102735	0.094953	78.6667	0.369456	-0.098532	0.0911479
79	-0.081885	-0.0266343	0.0281125	79	0.0229864	-0.0229733	0.019309	79	-0.0573347	-0.0271493	0.0222868	79	-0.186306	-0.0282825	0.0222278	79	0.0769725	-0.0290107	0.0279855	79	0.0478605	-0.0243379	0.0206473	79	0.122685	-0.0283571	0.0232672	79	0.191663	-0.0291947	0.0234455	79	0.913426	-0.102574	0.101779	79	-0.134602	-0.0812901	0.0771994	79	-1.01921	-0.10254	0.0948462	79	0.364246	-0.098672	0.0913635
79.3333	-0.0818983	-0.0266304	0.0280742	79.3333	0.023006	-0.022808	0.0192012	79.3333	-0.0554833	-0.0272842	0.0224509	79.3333	-0.184036	-0.0282616	0.0223269	79.3333	0.0784043	-0.0290077	0.0280066	79.3333	0.046561	-0.0243114	0.020622	79.3333	0.120337	-0.0283473	0.0232624	79.3333	0.191685	-0.0291539	0.0234701	79.3333	0.91303	-0.102485	0.10163	79.3333	-0.141704	-0.0812588	0.0772202	79.3333	-1.01858	-0.102338	0.0947357	79.3333	0.363162	-0.0987886	0.0915684
79.6667	-0.0816005	-0.0265454	0.0279451	79.6667	0.022671	-0.0227966	0.0191537	79.6667	-0.0523443	-0.0273215	0.022625	79.6667	-0.180912	-0.0282699	0.0223609	79.6667	0.078967	-0.0290048	0.0280301	79.6667	0.0457114	-0.0242729	0.0205851	79.6667	0.116193	-0.028345	0.0232604	79.6667	0.189361	-0.0291093	0.0234978	79.6667	0.917715	-0.10238	0.101474	79.6667	-0.144565	-0.0812246	0.0772199	79.6667	-1.02124	-0.102116	0.0946091	79.6667	0.367865	-0.0988826	0.0917638
80	-0.0817959	-0.0265661	0.0277189	80	0.0222054	-0.0228832	0.0192164	80	-0.0524134	-0.0270931	0.0224756	80	-0.180648	-0.0281654	0.0223489	80	0.0798106	-0.0290044	0.0280578	80	0.0452221	-0.0242337	0.0205421	80	0.115254	-0.0283544	0.0232613	80	0.190359	-0.0290671	0.0235288	80	0.918858	-0.102274	0.101318	80	-0.148427	-0.0811993	0.0772292	80	-1.02132	-0.101927	0.094509	80	0.365645	-0.0989987	0.0919787
80.3333	-0.0819202	-0.0266631	0.0276549	80.3333	0.0223579	-0.0230029	0.0193385	80.3333	-0.0523412	-0.0269325	0.0223971	80.3333	-0.180587	-0.0280497	0.022286	80.3333	0.0803679	-0.0290063	0.0280885	80.3333	0.044744	-0.0241929	0.0204918	80.3333	0.114672	-0.0283729	0.0232616	80.3333	0.191139	-0.029026	0.0235576	80.3333	0.922041	-0.102153	0.101159	80.3333	-0.151995	-0.0811799	0.0772202	80.3333	-1.02262	-0.101741	0.0944044	80.3333	0.365811	-0.0991008	0.0921838
80.6667	-0.0821964	-0.0266902	0.0276059	80.6667	0.0228097	-0.0230488	0.0194465	80.6667	-0.0494846	-0.0269834	0.0224956	80.6667	-0.177948	-0.0281252	0.0223597	80.6667	0.0806465	-0.0290155	0.0281266	80.6667	0.0433251	-0.0241575	0.020447	80.6667	0.110459	-0.0284002	0.0232612	80.6667	0.188447	-0.0289905	0.0235808	80.6667	0.923984	-0.102035	0.101009	80.6667	-0.152691	-0.0811754	0.0772138	80.6667	-1.02157	-0.101567	0.0943008	80.6667	0.367249	-0.0992034	0.0923935
81	-0.0819588	-0.026794	0.0276042	81	0.0229804	-0.0231143	0.0194565	81	-0.0478603	-0.0271344	0.0225691	81	-0.176649	-0.0283307	0.0225539	81	0.0812622	-0.0290284	0.0281709	81	0.0426074	-0.0241286	0.0204074	81	0.108176	-0.0284334	0.0232591	81	0.187601	-0.0289537	0.0235942	81	0.923359	-0.101901	0.100855	81	-0.150372	-0.0811579	0.0771884	81	-1.01976	-0.101395	0.0942038	81	0.364803	-0.0992818	0.0925909
81.3333	-0.0818393	-0.0266644	0.0274969	81.3333	0.0240343	-0.0232626	0.0194379	81.3333	-0.04493	-0.0272281	0.0227679	81.3333	-0.175481	-0.0285034	0.0227214	81.3333	0.0820439	-0.0290428	0.0282171	81.3333	0.0411164	-0.0241067	0.0203751	81.3333	0.105525	-0.0284687	0.023251	81.3333	0.186429	-0.028917	0.0235969	81.3333	0.926196	-0.101761	0.100701	81.3333	-0.151757	-0.081139	0.0771494	81.3333	-1.02156	-0.101234	0.0941108	81.3333	0.363497	-0.099349	0.092778
81.6667	-0.081287	-0.026659	0.0274693	81.6667	0.0244634	-0.0232247	0.01951	81.6667	-0.0434336	-0.0272858	0.0228791	81.6667	-0.173538	-0.0285577	0.0228057	81.6667	0.0823867	-0.0290582	0.0282626	81.6667	0.0405574	-0.0240911	0.0203489	81.6667	0.102366	-0.0285078	0.0232386	81.6667	0.185232	-0.0288809	0.0235933	81.6667	0.926383	-0.101629	0.100566	81.6667	-0.158171	-0.0811368	0.0771084	81.6667	-1.02049	-0.101092	0.0940205	81.6667	0.366242	-0.0994064	0.0929543
82	-0.080661	-0.026755	0.0275549	82	0.0239999	-0.0232638	0.0195966	82	-0.0434698	-0.0272922	0.0230051	82	-0.173369	-0.0286146	0.0228892	82	0.0830812	-0.0290713	0.0283008	82	0.039414	-0.024082	0.0203326	82	0.100141	-0.0285511	0.0232251	82	0.185118	-0.0288494	0.0235869	82	0.926042	-0.101494	0.100434	82	-0.159311	-0.0811419	0.0770576	82	-1.02318	-0.100965	0.0939404	82	0.366863	-0.0994675	0.093131
82.3333	-0.081178	-0.0266949	0.0274633	82.3333	0.0240293	-0.0233947	0.0197685	82.3333	-0.0409775	-0.0271582	0.0228996	82.3333	-0.172534	-0.0286229	0.0229827	82.3333	0.0837728	-0.0290865	0.0283356	82.3333	0.0385292	-0.0240796	0.0203274	82.3333	0.0974263	-0.0286005	0.0232137	82.3333	0.184319	-0.0288265	0.0235769	82.3333	0.928258	-0.101353	0.100309	82.3333	-0.154675	-0.0811485	0.0769957	82.3333	-1.02574	-0.100846	0.0938622	82.3333	0.366743	-0.0995063	0.0932939
82.6667	-0.0812511	-0.0266578	0.0272661	82.6667	0.0229682	-0.0235703	0.0198364	82.6667	-0.0395587	-0.0270228	0.0227634	82.6667	-0.171975	-0.0286836	0.0230218	82.6667	0.0842741	-0.0291036	0.0283655	82.6667	0.037985	-0.0240837	0.0203344	82.6667	0.0946423	-0.0286467	0.0232043	82.6667	0.183896	-0.0288123	0.0235627	82.6667	0.931596	-0.101219	0.100197	82.6667	-0.16369	-0.0811603	0.0769267	82.6667	-1.02845	-0.100734	0.0937881	82.6667	0.366513	-0.0995285	0.0934355
83	-0.0813166	-0.0267609	0.0272595	83	0.0229611	-0.0236325	0.0199362	83	-0.0394633	-0.0270098	0.022724	83	-0.171204	-0.0287294	0.0230022	83	0.0848578	-0.0291219	0.0283873	83	0.0371396	-0.0240956	0.0203549	83	0.0931444	-0.0286927	0.023194	83	0.183407	-0.0288106	0.0235431	83	0.931249	-0.101095	0.100094	83	-0.163117	-0.0811681	0.0768448	83	-1.02585	-0.100634	0.0937229	83	0.367657	-0.099543	0.0935627
83.3333	-0.0815259	-0.0267666	0.0272731	83.3333	0.0234153	-0.0237572	0.0200624	83.3333	-0.0348213	-0.0269024	0.0226574	83.3333	-0.16728	-0.0286662	0.0229446	83.3333	0.0862818	-0.0291467	0.0284052	83.3333	0.0350972	-0.0241137	0.0203882	83.3333	0.0867773	-0.0287319	0.0231875	83.3333	0.180639	-0.0288186	0.023514	83.3333	0.931131	-0.100989	0.100014	83.3333	-0.161557	-0.0811924	0.0767659	83.3333	-1.02493	-0.100563	0.0936838	83.3333	0.369146	-0.0995726	0.0937121
83.6667	-0.0816669	-0.0267143	0.0271987	83.6667	0.0229383	-0.0237353	0.0200882	83.6667	-0.0348227	-0.0268174	0.022582	83.6667	-0.167509	-0.0286275	0.0229518	83.6667	0.0868775	-0.0291788	0.0284133	83.6667	0.0344317	-0.0241323	0.020434	83.6667	0.0860553	-0.0287568	0.0231795	83.6667	0.181325	-0.0288287	0.0234716	83.6667	0.934049	-0.100883	0.0999377	83.6667	-0.16309	-0.0812143	0.0766797	83.6667	-1.02854	-0.100487	0.0936369	83.6667	0.368177	-0.0995816	0.0938281
84	-0.082222	-0.0267609	0.0271669	84	0.0231125	-0.0236545	0.0201286	84	-0.0336732	-0.0268077	0.0225399	84	-0.167423	-0.0286537	0.0230576	84	0.0874918	-0.0292182	0.0284164	84	0.0337482	-0.0241488	0.0204866	84	0.084149	-0.0287689	0.0231685	84	0.180584	-0.0288405	0.0234207	84	0.935808	-0.100778	0.0998636	84	-0.164038	-0.0812308	0.0765789	84	-1.03104	-0.100413	0.0935927	84	0.370488	-0.0995583	0.0939074
84.3333	-0.0821521	-0.0267371	0.0270572	84.3333	0.0225332	-0.023608	0.0201469	84.3333	-0.032426	-0.0268367	0.0224879	84.3333	-0.165605	-0.0287097	0.023057	84.3333	0.0875943	-0.0292652	0.0284134	84.3333	0.0328805	-0.0241604	0.0205435	84.3333	0.0801	-0.0287662	0.0231562	84.3333	0.178834	-0.0288457	0.0233546	84.3333	0.934741	-0.10068	0.0997966	84.3333	-0.168999	-0.0812464	0.076466	84.3333	-1.03013	-0.100342	0.0935525	84.3333	0.372054	-0.0995418	0.0939885
84.6667	-0.0820667	-0.0268628	0.0269166	84.6667	0.0225627	-0.0233701	0.0200534	84.6667	-0.0306067	-0.0267868	0.0225644	84.6667	-0.163383	-0.0288618	0.0230817	84.6667	0.0880607	-0.0293189	0.0284086	84.6667	0.0320276	-0.0241633	0.0205998	84.6667	0.0771798	-0.0287506	0.0231426	84.6667	0.176775	-0.0288408	0.0232773	84.6667	0.936639	-0.100601	0.0997484	84.6667	-0.161392	-0.0812712	0.0763658	84.6667	-1.03077	-0.100301	0.0935477	84.6667	0.372877	-0.0995333	0.0940717
85	-0.0814445	-0.0269222	0.0268166	85	0.0226413	-0.0232957	0.0200941	85	-0.0289403	-0.0266616	0.0225137	85	-0.161073	-0.0288875	0.0230307	85	0.0890106	-0.0293774	0.0284026	85	0.0299885	-0.0241595	0.0206498	85	0.0729186	-0.0287246	0.0231349	85	0.175179	-0.0288261	0.0231918	85	0.9393	-0.100538	0.0997112	85	-0.163622	-0.0813055	0.0762711	85	-1.03529	-0.10026	0.0935515	85	0.372394	-0.0995225	0.0941434
85.3333	-0.0808725	-0.0270883	0.0268355	85.3333	0.022507	-0.0232137	0.0201082	85.3333	-0.0266351	-0.0267766	0.0225845	85.3333	-0.158548	-0.0287924	0.0229337	85.3333	0.0895785	-0.0294408	0.0284005	85.3333	0.0292806	-0.024147	0.0206905	85.3333	0.0695938	-0.0286913	0.0231352	85.3333	0.173627	-0.0288047	0.0231051	85.3333	0.939119	-0.100468	0.0996559	85.3333	-0.166504	-0.0813136	0.0761415	85.3333	-1.03398	-0.100192	0.0935393	85.3333	0.37303	-0.0994827	0.0941715
85.6667	-0.0807871	-0.0271562	0.0268381	85.6667	0.0221932	-0.0231413	0.0200408	85.6667	-0.0255257	-0.0269041	0.0227729	85.6667	-0.158026	-0.028844	0.0230155	85.6667	0.0898266	-0.0295073	0.0284027	85.6667	0.0279398	-0.024131	0.0207277	85.6667	0.0662902	-0.0286553	0.0231447	85.6667	0.172589	-0.028779	0.0230237	85.6667	0.944384	-0.10041	0.0996169	85.6667	-0.173763	-0.0813319	0.076027	85.6667	-1.03955	-0.100141	0.0935624	85.6667	0.379798	-0.0994539	0.0942146
86	-0.0809607	-0.0270799	0.0268244	86	0.0224765	-0.0231541	0.0200452	86	-0.0248711	-0.0270229	0.0227671	86	-0.157182	-0.028921	0.0230903	86	0.0902026	-0.0295745	0.0284095	86	0.0271995	-0.0241119	0.0207552	86	0.0637526	-0.0286183	0.0231644	86	0.171129	-0.0287482	0.0229485	86	0.945195	-0.10037	0.0995908	86	-0.173116	-0.0813727	0.0759396	86	-1.04046	-0.100121	0.0936178	86	0.378362	-0.0994458	0.0942796
86.3333	-0.0801837	-0.0270445	0.0268344	86.3333	0.0230054	-0.0232035	0.020167	86.3333	-0.0236378	-0.0270173	0.022628	86.3333	-0.156137	-0.0290047	0.0231716	86.3333	0.0904796	-0.0296371	0.0284166	86.3333	0.0260357	-0.0240948	0.020778	86.3333	0.0597007	-0.0285859	0.0231976	86.3333	0.168855	-0.0287152	0.0228821	86.3333	0.942204	-0.100333	0.0995557	86.3333	-0.168878	-0.0814018	0.0758426	86.3333	-1.04337	-0.100089	0.0936719	86.3333	0.376017	-0.0994239	0.094309
86.6667	-0.08003	-0.0269811	0.0267425	86.6667	0.0238779	-0.0230312	0.0200798	86.6667	-0.0223655	-0.0270499	0.0225311	86.6667	-0.15439	-0.029127	0.0232232	86.6667	0.0910344	-0.0296944	0.0284268	86.6667	0.0240601	-0.0240794	0.0207967	86.6667	0.0553688	-0.0285568	0.0232414	86.6667	0.166913	-0.0286794	0.0228253	86.6667	0.942502	-0.100291	0.0995118	86.6667	-0.167044	-0.0814209	0.0757351	86.6667	-1.04154	-0.10005	0.0937358	86.6667	0.38049	-0.0993851	0.0943239
87	-0.0794297	-0.0270692	0.0267059	87	0.0240677	-0.0229315	0.0200501	87	-0.0206943	-0.027074	0.0224965	87	-0.152537	-0.0293174	0.023219	87	0.0911131	-0.0297457	0.0284362	87	0.0233939	-0.0240649	0.0208109	87	0.0518844	-0.028529	0.0232926	87	0.164697	-0.0286462	0.0227781	87	0.94258	-0.100265	0.0994736	87	-0.165649	-0.0814405	0.075632	87	-1.04314	-0.100025	0.0938285	87	0.37719	-0.0993465	0.0943432
87.3333	-0.0802414	-0.0271613	0.0267745	87.3333	0.0246988	-0.0229445	0.0201057	87.3333	-0.0198598	-0.0271131	0.0225109	87.3333	-0.151942	-0.0294313	0.0230971	87.3333	0.0912068	-0.0297937	0.0284477	87.3333	0.02273	-0.0240499	0.0208192	87.3333	0.0487211	-0.0285005	0.0233456	87.3333	0.163047	-0.0286122	0.0227387	87.3333	0.948386	-0.100241	0.0994348	87.3333	-0.166787	-0.0814772	0.075547	87.3333	-1.04778	-0.0999988	0.0939306	87.3333	0.375461	-0.0993123	0.0943618
87.6667	-0.080555	-0.0273175	0.0267332	87.6667	0.0252385	-0.0231236	0.0203186	87.6667	-0.0154989	-0.0270982	0.0225667	87.6667	-0.148239	-0.0294924	0.0231259	87.6667	0.0917632	-0.0298399	0.0284614	87.6667	0.0207486	-0.0240383	0.0208255	87.6667	0.0429353	-0.0284754	0.0234053	87.6667	0.15894	-0.0285824	0.0227084	87.6667	0.947536	-0.100214	0.0993846	87.6667	-0.171309	-0.0815131	0.075474	87.6667	-1.05026	-0.0999526	0.0940356	87.6667	0.379162	-0.0992824	0.0943763
88	-0.0803983	-0.0272522	0.0266796	88	0.0258698	-0.0231448	0.0202437	88	-0.0158652	-0.0271477	0.022668	88	-0.14771	-0.0295105	0.0233401	88	0.0922369	-0.0298828	0.0284732	88	0.0201285	-0.0240271	0.0208287	88	0.0400127	-0.0284534	0.0234666	88	0.15801	-0.0285551	0.0226863	88	0.947813	-0.100189	0.0993309	88	-0.170905	-0.0815464	0.0753995	88	-1.05093	-0.0999161	0.0941655	88	0.38306	-0.0992368	0.0943807
88.3333	-0.0804777	-0.027203	0.0267306	88.3333	0.0268675	-0.0230319	0.0201194	88.3333	-0.0145765	-0.0271125	0.0227243	88.3333	-0.145892	-0.0296056	0.0233981	88.3333	0.0923054	-0.0299245	0.028483	88.3333	0.0187929	-0.0240165	0.0208284	88.3333	0.0357678	-0.0284332	0.0235289	88.3333	0.154927	-0.0285322	0.0226759	88.3333	0.950272	-0.100168	0.0992724	88.3333	-0.165477	-0.0815978	0.0753404	88.3333	-1.05515	-0.0998791	0.0943024	88.3333	0.381349	-0.099196	0.0943852
88.6667	-0.0808489	-0.0272512	0.0267471	88.6667	0.0276167	-0.0231212	0.0202315	88.6667	-0.0120022	-0.0271754	0.0227325	88.6667	-0.143355	-0.0297611	0.0234817	88.6667	0.0914381	-0.0299637	0.0284892	88.6667	0.017656	-0.0240096	0.0208273	88.6667	0.0308329	-0.0284132	0.0235893	88.6667	0.150838	-0.0285131	0.0226742	88.6667	0.953121	-0.100156	0.0992104	88.6667	-0.170809	-0.0816564	0.0752883	88.6667	-1.05649	-0.0998248	0.0944366	88.6667	0.381565	-0.0991543	0.0943793
89	-0.0812607	-0.0274153	0.0268599	89	0.0274136	-0.0232332	0.0202733	89	-0.0114395	-0.0272872	0.0227415	89	-0.143892	-0.0298764	0.0233994	89	0.0919073	-0.0300024	0.0284892	89	0.0167155	-0.0240071	0.0208276	89	0.0282565	-0.0283943	0.0236469	89	0.149962	-0.0284994	0.0226806	89	0.948564	-0.100139	0.0991301	89	-0.169005	-0.0817057	0.0752385	89	-1.05969	-0.0997647	0.0945738	89	0.383328	-0.0991001	0.0943598
89.3333	-0.0810386	-0.0275238	0.0269782	89.3333	0.028646	-0.0232323	0.0203275	89.3333	-0.00844489	-0.0272736	0.022827	89.3333	-0.141306	-0.0297916	0.0233572	89.3333	0.0910813	-0.030038	0.0284835	89.3333	0.0153775	-0.0240074	0.0208255	89.3333	0.0220279	-0.0283794	0.0237031	89.3333	0.144554	-0.0284858	0.0226916	89.3333	0.950138	-0.100117	0.0990423	89.3333	-0.17111	-0.0817727	0.0752042	89.3333	-1.05918	-0.0997055	0.0947238	89.3333	0.384618	-0.0990494	0.0943371
89.6667	-0.081314	-0.0275757	0.0269312	89.6667	0.0293291	-0.0230946	0.0202393	89.6667	-0.00705285	-0.0273549	0.0228846	89.6667	-0.141103	-0.0296207	0.0233294	89.6667	0.0909814	-0.0300683	0.0284708	89.6667	0.0140828	-0.0240108	0.0208205	89.6667	0.0182823	-0.028368	0.0237539	89.6667	0.142707	-0.0284763	0.0227074	89.6667	0.95491	-0.100103	0.0989525	89.6667	-0.167698	-0.0818613	0.0751952	89.6667	-1.0633	-0.0996375	0.094881	89.6667	0.38279	-0.099002	0.0943154
90	-0.0809753	-0.0276053	0.0269053	90	0.0310374	-0.0231566	0.0201193	90	-0.00389146	-0.027405	0.0228104	90	-0.138464	-0.0293737	0.0232243	90	0.0905161	-0.0300928	0.0284493	90	0.0116526	-0.0240166	0.0208142	90	0.01091	-0.0283616	0.0238005	90	0.137475	-0.0284725	0.0227256	90	0.953593	-0.100092	0.0988593	90	-0.169664	-0.0819416	0.0751841	90	-1.06593	-0.0995611	0.0950371	90	0.381327	-0.0989528	0.0942866
90.3333	-0.0806789	-0.0275293	0.026829	90.3333	0.0317001	-0.0232889	0.0201397	90.3333	-0.00318237	-0.0273325	0.0226599	90.3333	-0.138811	-0.0293419	0.023202	90.3333	0.0910553	-0.0301145	0.028423	90.3333	0.0110825	-0.0240219	0.0208069	90.3333	0.0096492	-0.0283565	0.0238419	90.3333	0.136932	-0.0284754	0.0227439	90.3333	0.955562	-0.100078	0.0987419	90.3333	-0.175877	-0.0820256	0.0751767	90.3333	-1.06925	-0.0994663	0.0951793	90.3333	0.382709	-0.0989034	0.0942451
90.6667	-0.0795447	-0.0275042	0.0268346	90.6667	0.0328555	-0.0233529	0.0201161	90.6667	-0.000701694	-0.0273112	0.0225286	90.6667	-0.136579	-0.029481	0.0233188	90.6667	0.0906969	-0.0301336	0.0283928	90.6667	0.00938844	-0.0240291	0.0208007	90.6667	0.0047728	-0.0283441	0.0238762	90.6667	0.132669	-0.0284884	0.0227663	90.6667	0.952883	-0.100059	0.0986154	90.6667	-0.174765	-0.0821064	0.0751708	90.6667	-1.06693	-0.0993661	0.0953226	90.6667	0.379483	-0.0988406	0.0941859
91	-0.0791407	-0.0276102	0.0268145	91	0.033508	-0.0233361	0.0199575	91	-0.000263624	-0.0273195	0.0225479	91	-0.13625	-0.0297459	0.0234287	91	0.0907377	-0.0301493	0.0283578	91	0.0085276	-0.0240373	0.020797	91	0.00092626	-0.0283221	0.0238987	91	0.130748	-0.0285033	0.0227877	91	0.953086	-0.100048	0.09849	91	-0.17312	-0.082205	0.0751893	91	-1.06932	-0.0992685	0.0954656	91	0.381881	-0.0988001	0.0941394
91.3333	-0.0782269	-0.0276727	0.0267169	91.3333	0.0344644	-0.0233064	0.020038	91.3333	0.00222094	-0.0272615	0.0224757	91.3333	-0.132894	-0.0299585	0.0233257	91.3333	0.0903789	-0.0301641	0.0283194	91.3333	0.00763072	-0.0240442	0.0207989	91.3333	-0.00394448	-0.0282888	0.0239119	91.3333	0.126333	-0.0285231	0.0228135	91.3333	0.952079	-0.100041	0.0983501	91.3333	-0.174218	-0.0822968	0.0752024	91.3333	-1.07032	-0.099152	0.0955964	91.3333	0.380493	-0.098762	0.0940805
91.6667	-0.0786232	-0.0276892	0.0267438	91.6667	0.0363251	-0.023351	0.0201378	91.6667	0.00512546	-0.0271723	0.0224995	91.6667	-0.130102	-0.0298788	0.0231529	91.6667	0.0894279	-0.0301836	0.0282844	91.6667	0.00566309	-0.0240511	0.0208057	91.6667	-0.0107263	-0.0282429	0.023916	91.6667	0.119802	-0.0285429	0.0228424	91.6667	0.953332	-0.100037	0.0981989	91.6667	-0.17553	-0.08239	0.0752208	91.6667	-1.06971	-0.0990347	0.0957338	91.6667	0.378373	-0.0987245	0.0940137
92	-0.0788622	-0.0277294	0.0267545	92	0.0368581	-0.0233023	0.0201041	92	0.00560309	-0.0272858	0.0227203	92	-0.129446	-0.0299416	0.0232462	92	0.0894411	-0.0302095	0.0282533	92	0.00468824	-0.0240564	0.0208177	92	-0.0132046	-0.028194	0.0239171	92	0.118292	-0.0285592	0.0228697	92	0.951936	-0.100044	0.0980503	92	-0.166731	-0.0824806	0.0752472	92	-1.07273	-0.0989081	0.0958592	92	0.377289	-0.0986938	0.0939449
92.3333	-0.0788872	-0.0278725	0.0268046	92.3333	0.0375786	-0.0233214	0.0201463	92.3333	0.00761614	-0.0273798	0.0228954	92.3333	-0.127003	-0.0300382	0.0232735	92.3333	0.0886533	-0.0302401	0.028227	92.3333	0.00397472	-0.024055	0.0208332	92.3333	-0.0176401	-0.0281457	0.0239165	92.3333	0.114309	-0.0285718	0.0228993	92.3333	0.952353	-0.100047	0.0978932	92.3333	-0.175298	-0.0825719	0.0752807	92.3333	-1.06954	-0.098794	0.0959836	92.3333	0.375053	-0.0986794	0.0938718
92.6667	-0.0788729	-0.0280221	0.0268979	92.6667	0.0384178	-0.023323	0.0200551	92.6667	0.00908228	-0.0273693	0.0227326	92.6667	-0.12486	-0.0301177	0.0233512	92.6667	0.0880974	-0.0302749	0.0282036	92.6667	0.00244159	-0.0240521	0.0208583	92.6667	-0.0229438	-0.0280992	0.023917	92.6667	0.110347	-0.0285827	0.0229312	92.6667	0.947969	-0.100048	0.0977232	92.6667	-0.179674	-0.082642	0.0752994	92.6667	-1.07009	-0.0986638	0.0960941	92.6667	0.37131	-0.098656	0.0937819
93	-0.0793248	-0.0281216	0.0268447	93	0.0401887	-0.0233703	0.0199865	93	0.0112222	-0.0272868	0.0224717	93	-0.122429	-0.0301684	0.0233431	93	0.0878796	-0.0303155	0.0281875	93	0.000469785	-0.0240455	0.0208879	93	-0.0291826	-0.0280583	0.0239215	93	0.105431	-0.0285937	0.0229719	93	0.946288	-0.100071	0.0975592	93	-0.175019	-0.0827179	0.0753264	93	-1.07146	-0.0985323	0.096205	93	0.366752	-0.0986386	0.0936942
93.3333	-0.079468	-0.0282738	0.0268347	93.3333	0.0411654	-0.0234088	0.0201061	93.3333	0.0124111	-0.0272639	0.0223345	93.3333	-0.121479	-0.030394	0.0235299	93.3333	0.0870343	-0.0303571	0.0281742	93.3333	-0.00052199	-0.0240378	0.0209215	93.3333	-0.033874	-0.0280209	0.0239241	93.3333	0.10106	-0.0286055	0.0230159	93.3333	0.948497	-0.100103	0.0974021	93.3333	-0.182778	-0.082803	0.0753709	93.3333	-1.07457	-0.0984288	0.0963265	93.3333	0.368774	-0.098655	0.093627
93.6667	-0.0799718	-0.0283518	0.0268458	93.6667	0.0428979	-0.0235151	0.0202399	93.6667	0.0135312	-0.0272423	0.0223745	93.6667	-0.120151	-0.0304117	0.023694	93.6667	0.0863499	-0.030403	0.0281602	93.6667	-0.00227066	-0.0240312	0.0209596	93.6667	-0.038794	-0.0279869	0.0239298	93.6667	0.0963415	-0.0286209	0.0230632	93.6667	0.942503	-0.100135	0.0972398	93.6667	-0.182154	-0.0828738	0.0754096	93.6667	-1.06966	-0.0983168	0.0964282	93.6667	0.37007	-0.0986727	0.093542
94	-0.079679	-0.0284302	0.0268675	94	0.0439278	-0.0236129	0.0202393	94	0.0175275	-0.0272613	0.022527	94	-0.117756	-0.0303011	0.0236867	94	0.0854478	-0.0304521	0.0281413	94	-0.00476984	-0.0240217	0.0210004	94	-0.0455668	-0.0279568	0.0239376	94	0.0901897	-0.0286371	0.0231136	94	0.941965	-0.100176	0.0970776	94	-0.18699	-0.0829202	0.0754397	94	-1.06832	-0.0981927	0.0965209	94	0.365654	-0.0986838	0.0934388
94.3333	-0.079308	-0.0283045	0.0267176	94.3333	0.0445505	-0.023588	0.0200623	94.3333	0.018344	-0.0272954	0.0227118	94.3333	-0.116555	-0.0302332	0.0235453	94.3333	0.0847706	-0.0305065	0.0281191	94.3333	-0.00572024	-0.0240086	0.0210425	94.3333	-0.0492998	-0.0279284	0.0239485	94.3333	0.08687	-0.0286533	0.0231668	94.3333	0.94104	-0.100234	0.0969266	94.3333	-0.185689	-0.0829831	0.0754878	94.3333	-1.06792	-0.0980886	0.0966194	94.3333	0.363978	-0.0987099	0.0933461
94.6667	-0.0794992	-0.028277	0.0265358	94.6667	0.0447115	-0.0236022	0.0202356	94.6667	0.0208114	-0.0274259	0.0227844	94.6667	-0.113932	-0.0300966	0.0235053	94.6667	0.0838085	-0.0305672	0.0280917	94.6667	-0.00715557	-0.0239859	0.0210758	94.6667	-0.0552855	-0.0279017	0.0239583	94.6667	0.0811453	-0.0286686	0.0232187	94.6667	0.937517	-0.100292	0.0967774	94.6667	-0.188523	-0.0830408	0.0755355	94.6667	-1.06509	-0.0979911	0.0967185	94.6667	0.355736	-0.0987481	0.0932638
95	-0.0796405	-0.0283604	0.026481	95	0.0453608	-0.0235889	0.0203047	95	0.0228436	-0.0274933	0.0229151	95	-0.112043	-0.030038	0.0233731	95	0.0829906	-0.0306341	0.0280597	95	-0.00941997	-0.0239528	0.0210992	95	-0.0622839	-0.0278707	0.0239618	95	0.0752433	-0.0286857	0.0232724	95	0.926547	-0.100362	0.0966399	95	-0.193246	-0.0830943	0.0755938	95	-1.05945	-0.0979136	0.0968312	95	0.350022	-0.0987986	0.0931931
95.3333	-0.0797861	-0.0286301	0.0265428	95.3333	0.0462888	-0.0235738	0.0204088	95.3333	0.0241444	-0.027492	0.0229341	95.3333	-0.111712	-0.0300226	0.0232883	95.3333	0.082216	-0.0307054	0.0280157	95.3333	-0.0107222	-0.0239107	0.021113	95.3333	-0.0667787	-0.0278372	0.0239616	95.3333	0.0712427	-0.0287035	0.0233218	95.3333	0.925232	-0.100448	0.0965054	95.3333	-0.194122	-0.0831479	0.0756515	95.3333	-1.05923	-0.097821	0.0969197	95.3333	0.346142	-0.0988602	0.0931188
95.6667	-0.0805189	-0.0288161	0.0265851	95.6667	0.0474478	-0.0235892	0.0203657	95.6667	0.0259477	-0.0276277	0.0228784	95.6667	-0.109823	-0.0299869	0.0232149	95.6667	0.0818188	-0.0307821	0.0279644	95.6667	-0.012771	-0.0238602	0.0211186	95.6667	-0.0724858	-0.0277951	0.0239523	95.6667	0.0665801	-0.0287222	0.0233731	95.6667	0.922337	-0.100534	0.0963806	95.6667	-0.193267	-0.0831849	0.0757013	95.6667	-1.05796	-0.0977307	0.0970018	95.6667	0.340737	-0.0989131	0.0930482
96	-0.080097	-0.0288299	0.0264939	96	0.0487543	-0.0238186	0.0204745	96	0.0286322	-0.027526	0.0228156	96	-0.106474	-0.0298602	0.0230743	96	0.0814637	-0.0308665	0.0279053	96	-0.0144944	-0.0238008	0.0211211	96	-0.0791268	-0.0277483	0.023939	96	0.060488	-0.0287378	0.0234196	96	0.914484	-0.100633	0.0962702	96	-0.204305	-0.0832103	0.0757529	96	-1.04883	-0.0976552	0.0970927	96	0.336683	-0.0989718	0.0929835
96.3333	-0.0799893	-0.0289077	0.0263049	96.3333	0.0495347	-0.0239256	0.0205034	96.3333	0.0310695	-0.0274896	0.0227991	96.3333	-0.104325	-0.0297213	0.0229288	96.3333	0.079726	-0.0309533	0.0278411	96.3333	-0.0158757	-0.0237377	0.0211218	96.3333	-0.0848619	-0.0277025	0.0239197	96.3333	0.0541637	-0.028752	0.0234641	96.3333	0.906817	-0.100749	0.0961767	96.3333	-0.208806	-0.083251	0.0758213	96.3333	-1.04781	-0.0976034	0.0971952	96.3333	0.333145	-0.0990653	0.0929418
96.6667	-0.0791479	-0.029168	0.0263043	96.6667	0.0502206	-0.0239665	0.0205935	96.6667	0.0365149	-0.0275474	0.0227948	96.6667	-0.0993165	-0.0297043	0.0230059	96.6667	0.0779511	-0.031043	0.0277691	96.6667	-0.0176056	-0.0236731	0.0211218	96.6667	-0.0930127	-0.0276615	0.023902	96.6667	0.0459684	-0.0287654	0.0235078	96.6667	0.904278	-0.100869	0.0960894	96.6667	-0.20604	-0.0832999	0.0759044	96.6667	-1.04302	-0.0975546	0.0972984	96.6667	0.328842	-0.0991585	0.0929129
97	-0.0789345	-0.0292926	0.026214	97	0.0508515	-0.0239492	0.020542	97	0.0393639	-0.0275429	0.022739	97	-0.0970041	-0.029774	0.0231133	97	0.0769491	-0.0311314	0.0276904	97	-0.0190888	-0.0236125	0.0211222	97	-0.0983782	-0.0276262	0.0238869	97	0.040699	-0.0287791	0.023545	97	0.894182	-0.100987	0.0960108	97	-0.211453	-0.0833225	0.0759664	97	-1.0419	-0.0974878	0.0973679	97	0.321451	-0.0992228	0.0928665
97.3333	-0.0781556	-0.0292269	0.0260197	97.3333	0.0517148	-0.0240434	0.0206159	97.3333	0.0436716	-0.0274557	0.0226477	97.3333	-0.0924368	-0.0297328	0.0231257	97.3333	0.0751968	-0.0312183	0.0276042	97.3333	-0.0207483	-0.0235551	0.0211173	97.3333	-0.105219	-0.0275984	0.0238775	97.3333	0.0319639	-0.0287908	0.0235794	97.3333	0.885726	-0.10111	0.0959443	97.3333	-0.216931	-0.0833494	0.0760358	97.3333	-1.0306	-0.0974414	0.0974509	97.3333	0.312952	-0.0992966	0.0928396
97.6667	-0.0770492	-0.029232	0.0259945	97.6667	0.0522728	-0.024294	0.0206781	97.6667	0.0473743	-0.0273749	0.0224951	97.6667	-0.086211	-0.0297504	0.0231438	97.6667	0.0732567	-0.0313054	0.0275103	97.6667	-0.0217406	-0.0235142	0.0211154	97.6667	-0.113086	-0.0275792	0.0238757	97.6667	0.0227529	-0.0288016	0.0236084	97.6667	0.87841	-0.101248	0.0958908	97.6667	-0.220293	-0.0833939	0.0761149	97.6667	-1.02012	-0.0974134	0.0975421	97.6667	0.310537	-0.0993968	0.0928423
98	-0.0761108	-0.0294405	0.0260733	98	0.052719	-0.0243434	0.0206165	98	0.0504299	-0.0273663	0.0224621	98	-0.0825073	-0.0297378	0.0230828	98	0.0703125	-0.0313918	0.0274113	98	-0.0238204	-0.0234934	0.0211155	98	-0.121291	-0.0275636	0.0238775	98	0.0123632	-0.0288108	0.0236284	98	0.871323	-0.101391	0.0958483	98	-0.225307	-0.0834232	0.0761827	98	-1.01688	-0.097369	0.0976015	98	0.302894	-0.0994745	0.0928351
98.3333	-0.0763644	-0.0296995	0.0260762	98.3333	0.0538312	-0.0244104	0.0206245	98.3333	0.0531189	-0.0274304	0.0225157	98.3333	-0.078252	-0.0296606	0.023015	98.3333	0.0685445	-0.0314789	0.0273048	98.3333	-0.0250434	-0.0234884	0.0211203	98.3333	-0.127293	-0.0275614	0.0238891	98.3333	0.00434324	-0.0288165	0.0236406	98.3333	0.856508	-0.101537	0.0958197	98.3333	-0.227584	-0.0834649	0.0762733	98.3333	-1.00684	-0.0973466	0.0976743	98.3333	0.287818	-0.0995677	0.0928542
98.6667	-0.0764304	-0.0298441	0.0259624	98.6667	0.0554713	-0.0243885	0.0206071	98.6667	0.0551373	-0.0273526	0.0227491	98.6667	-0.075992	-0.0294771	0.0230255	98.6667	0.0671007	-0.0315713	0.0271963	98.6667	-0.0265133	-0.0234978	0.021131	98.6667	-0.134143	-0.0275696	0.0239074	98.6667	-0.00378757	-0.0288188	0.0236429	98.6667	0.849977	-0.101689	0.0958024	98.6667	-0.234491	-0.0835262	0.0763713	98.6667	-0.999238	-0.0973343	0.0977489	98.6667	0.279342	-0.0996611	0.0928811
99	-0.075963	-0.0300467	0.0257367	99	0.0572316	-0.0242332	0.0205278	99	0.0576324	-0.027379	0.0229986	99	-0.0738304	-0.0294092	0.0231052	99	0.0658099	-0.0316699	0.0270846	99	-0.0280675	-0.023526	0.0211524	99	-0.140623	-0.0275896	0.0239344	99	-0.0117568	-0.0288193	0.0236388	99	0.839194	-0.101834	0.0957825	99	-0.236943	-0.0835571	0.0764404	99	-0.993475	-0.0973057	0.0977897	99	0.274935	-0.0997184	0.0928855
99.3333	-0.0756085	-0.0302052	0.0256485	99.3333	0.0584206	-0.0242197	0.0207126	99.3333	0.0591939	-0.0275826	0.0232475	99.3333	-0.07231	-0.0295314	0.0233053	99.3333	0.0635244	-0.0317768	0.0269734	99.3333	-0.0295751	-0.0235611	0.0211762	99.3333	-0.146486	-0.0276224	0.0239723	99.3333	-0.0190062	-0.028819	0.0236303	99.3333	0.819177	-0.10198	0.0957732	99.3333	-0.241802	-0.0835854	0.0765165	99.3333	-0.977065	-0.0972746	0.0978185	99.3333	0.262499	-0.0997636	0.0928973
99.6667	-0.075953	-0.0304701	0.0255893	99.6667	0.0594388	-0.0241873	0.020806	99.6667	0.0612125	-0.0275585	0.0232373	99.6667	-0.0704758	-0.0296692	0.0235181	99.6667	0.0624609	-0.0318913	0.0268623	99.6667	-0.0303483	-0.0236036	0.0212058	99.6667	-0.149184	-0.0276695	0.0240246	99.6667	-0.022676	-0.0288213	0.0236207	99.6667	0.799001	-0.102157	0.095801	99.6667	-0.249701	-0.0836841	0.0766525	99.6667	-0.959163	-0.0973068	0.0979099	99.6667	0.244042	-0.0998817	0.0929928
100	-0.0757953	-0.0308462	0.0255447	100	0.0599859	-0.0242317	0.0208941	100	0.0624008	-0.0276221	0.0234138	100	-0.0699775	-0.0298235	0.02347	100	0.062384	-0.0320186	0.0267575	100	-0.030611	-0.0236639	0.0212531	100	-0.149538	-0.0277373	0.0240986	100	-0.0231044	-0.0288411	0.0236292	100	0.799001	-0.102377	0.0958728	100	-0.249701	-0.0838583	0.0768622	100	-0.959163	-0.0974169	0.0980796	100	0.244042	-0.100092	0.0931807

## Sheet: 4e
AW2NREM_PC1			AW2NREM_PC2			AW2NREM_PC3			AW2NREM_PC4			NREM2AW_PC1			NREM2AW_PC2			NREM2AW_PC3			NREM2AW_PC4			NREM2REM_PC1			NREM2REM_PC2			NREM2REM_PC3			NREM2REM_PC4			REM2AW_PC1			REM2AW_PC2			REM2AW_PC3			REM2AW_PC4
State_transition(s)	mean PC	SEM of PC	State_transition(s)	mean PC	SEM of PC	State_transition(s)	mean PC	SEM of PC	State_transition(s)	mean PC	SEM of PC	State_transition(s)	mean PC	SEM of PC	State_transition(s)	mean PC	SEM of PC	State_transition(s)	mean PC	SEM of PC	State_transition(s)	mean PC	SEM of PC	State_transition(s)	mean PC	SEM of PC	State_transition(s)	mean PC	SEM of PC	State_transition(s)	mean PC	SEM of PC	State_transition(s)	mean PC	SEM of PC	State_transition(s)	mean PC	SEM of PC	State_transition(s)	mean PC	SEM of PC	State_transition(s)	mean PC	SEM of PC	State_transition(s)	mean PC	SEM of PC
-60	0.00204327	0.0126757	-60	0.0212571	0.0115582	-60	0.0132679	0.0131357	-60	0.0107375	0.0131212	-60	-0.03196	0.0125426	-60	0.0182483	0.0114495	-60	0.0186261	0.0125561	-60	-0.041882	0.0129051	-60	0.0474837	0.0476194	-60	-0.018956	0.0448896	-60	0.147021	0.0521423	-60	0.145889	0.0535719	-60	0.725127	0.0631143	-60	-0.06277	0.0741546	-60	-0.840125	0.0637142	-60	0.364431	0.0598771
-58	0.00440515	0.0126657	-58	0.0220714	0.0116024	-58	0.00898342	0.013246	-58	0.0090255	0.013144	-58	-0.0380245	0.0124631	-58	0.0232064	0.0112834	-58	0.0242998	0.0124479	-58	-0.0412172	0.0129522	-58	0.0378383	0.0472711	-58	-0.0136352	0.0469886	-58	0.137734	0.0543315	-58	0.164509	0.0541694	-58	0.717472	0.0631737	-58	-0.0453212	0.0750332	-58	-0.863622	0.0627238	-58	0.355177	0.0615808
-56	0.00605609	0.0127047	-56	0.0211794	0.011579	-56	0.00515038	0.0133003	-56	0.00670687	0.0131087	-56	-0.0434546	0.0124214	-56	0.0284473	0.0111162	-56	0.0300836	0.0123247	-56	-0.0395344	0.0129549	-56	0.0273877	0.0472004	-56	-0.00989444	0.0476087	-56	0.13318	0.0550613	-56	0.181445	0.0561637	-56	0.713775	0.0630899	-56	-0.0307912	0.0765266	-56	-0.879636	0.0623161	-56	0.340579	0.0624727
-54	0.0077078	0.0127818	-54	0.0179562	0.0115006	-54	0.00207963	0.0132683	-54	0.00501756	0.0131133	-54	-0.0463032	0.0123798	-54	0.0324061	0.0110184	-54	0.035982	0.0122309	-54	-0.0352121	0.0129007	-54	0.0190839	0.0473414	-54	-0.0112659	0.046032	-54	0.139242	0.054446	-54	0.192885	0.0579986	-54	0.714514	0.0630474	-54	-0.0181176	0.0781159	-54	-0.886781	0.0628479	-54	0.322061	0.0629251
-52	0.00963446	0.0128631	-52	0.0121372	0.0114286	-52	-0.000495006	0.0132089	-52	0.00380574	0.0132163	-52	-0.04644	0.0123169	-52	0.0345861	0.0110109	-52	0.0423442	0.012198	-52	-0.0292429	0.0128079	-52	0.015207	0.0474029	-52	-0.0150983	0.0432909	-52	0.159733	0.0527353	-52	0.197115	0.0583959	-52	0.718039	0.0633769	-52	-0.0120394	0.0789853	-52	-0.889616	0.0642299	-52	0.303645	0.0633643
-50	0.0108459	0.0129289	-50	0.00449586	0.0114042	-50	-0.00317223	0.0131778	-50	0.00197196	0.0133989	-50	-0.0450728	0.0122578	-50	0.0354961	0.0110345	-50	0.0500446	0.0121642	-50	-0.0236911	0.012725	-50	0.0178048	0.0474355	-50	-0.0158743	0.0416014	-50	0.1924	0.0503882	-50	0.197124	0.057398	-50	0.723091	0.0640871	-50	-0.019614	0.0787273	-50	-0.894548	0.065902	-50	0.290227	0.0640565
-48	0.0104053	0.0129595	-48	-0.00338261	0.01142	-48	-0.0063811	0.0131744	-48	-0.00206087	0.0136194	-48	-0.0434764	0.0122603	-48	0.0360797	0.0110235	-48	0.0594137	0.0120743	-48	-0.0190765	0.0126675	-48	0.0284259	0.0473834	-48	-0.0114276	0.0413923	-48	0.228962	0.0480865	-48	0.199517	0.055856	-48	0.732382	0.0648357	-48	-0.0453931	0.0778054	-48	-0.905767	0.0672374	-48	0.285757	0.0650539
-46	0.00851161	0.0129558	-46	-0.0101547	0.0114278	-46	-0.0100276	0.0131902	-46	-0.00984309	0.0138235	-46	-0.0423373	0.0123454	-46	0.0375812	0.0109838	-46	0.069948	0.0119736	-46	-0.0144747	0.0125828	-46	0.0463833	0.0471725	-46	-0.00383949	0.041553	-46	0.25991	0.0464278	-46	0.20941	0.0544576	-46	0.749172	0.0653238	-46	-0.0869801	0.0770602	-46	-0.923501	0.0676384	-46	0.291005	0.0660359
-44	0.00594144	0.0129515	-44	-0.0152022	0.0114025	-44	-0.0136677	0.0132064	-44	-0.0219339	0.013943	-44	-0.0417476	0.0124658	-44	0.0415341	0.0109569	-44	0.0813263	0.0119203	-44	-0.00881413	0.0124516	-44	0.0678708	0.0471314	-44	0.00351441	0.0418468	-44	0.278496	0.0456614	-44	0.226742	0.0535734	-44	0.770932	0.065568	-44	-0.134937	0.076907	-44	-0.944645	0.0669004	-44	0.303335	0.0668215
-42	0.00292523	0.0129566	-42	-0.0182663	0.0113669	-42	-0.0173927	0.0131856	-42	-0.0375647	0.0139338	-42	-0.0412723	0.0125527	-42	0.0490867	0.0109416	-42	0.0929523	0.0119077	-42	-0.00121784	0.0123368	-42	0.0875887	0.0476434	-42	0.00777897	0.0421363	-42	0.283554	0.0453899	-42	0.248998	0.0533477	-42	0.791113	0.0659497	-42	-0.179228	0.0773968	-42	-0.963929	0.0653567	-42	0.318918	0.0675429
-40	-0.00120634	0.0129545	-40	-0.0195331	0.0113387	-40	-0.0218881	0.0131217	-40	-0.0550834	0.0138236	-40	-0.040263	0.012577	-40	0.0596727	0.0109132	-40	0.102799	0.0119184	-40	0.00860399	0.012303	-40	0.102736	0.0485199	-40	0.007169	0.0419916	-40	0.280114	0.0452303	-40	0.276059	0.0534362	-40	0.806606	0.0667477	-40	-0.214457	0.0785912	-40	-0.975891	0.063434	-40	0.334675	0.0681184
-38	-0.00695769	0.0129471	-38	-0.0200907	0.0113332	-38	-0.0279649	0.0130505	-38	-0.0725726	0.0137144	-38	-0.0381735	0.0125595	-38	0.0709443	0.0109032	-38	0.108722	0.0119579	-38	0.0198045	0.0123664	-38	0.115384	0.0491591	-38	0.00181984	0.0421025	-38	0.274393	0.0452208	-38	0.310472	0.0533981	-38	0.819587	0.0678109	-38	-0.238786	0.0803244	-38	-0.978497	0.0617379	-38	0.348846	0.0685218
-36	-0.0137541	0.0129468	-36	-0.0212015	0.0113859	-36	-0.036753	0.0129998	-36	-0.0889747	0.0136964	-36	-0.0347647	0.01253	-36	0.0806587	0.0109542	-36	0.110879	0.0120188	-36	0.0310728	0.0124927	-36	0.130813	0.049288	-36	-0.00639798	0.0430629	-36	0.269052	0.0452406	-36	0.352479	0.0530442	-36	0.83327	0.0688679	-36	-0.250987	0.0819936	-36	-0.974414	0.0610828	-36	0.3612	0.0690004
-34	-0.0209762	0.0129466	-34	-0.023291	0.011511	-34	-0.0491175	0.0129519	-34	-0.105148	0.01375	-34	-0.0300122	0.0125064	-34	0.087729	0.0110108	-34	0.111805	0.0120866	-34	0.0421132	0.0126325	-34	0.154993	0.049073	-34	-0.015288	0.0438912	-34	0.263592	0.0450978	-34	0.395743	0.0521135	-34	0.848438	0.0696488	-34	-0.249744	0.0829926	-34	-0.967777	0.0616082	-34	0.371551	0.0695273
-32	-0.029076	0.012938	-32	-0.0263842	0.0116642	-32	-0.06416	0.012875	-32	-0.123069	0.0137759	-32	-0.0235664	0.0124958	-32	0.0915018	0.0109986	-32	0.114546	0.012149	-32	0.0544683	0.012751	-32	0.191001	0.0485297	-32	-0.0218652	0.0437525	-32	0.25542	0.0454123	-32	0.430904	0.0504098	-32	0.862501	0.0698314	-32	-0.234379	0.0833338	-32	-0.961637	0.06225	-32	0.377039	0.0697961
-30	-0.0385069	0.012937	-30	-0.0305178	0.011781	-30	-0.0792296	0.0127864	-30	-0.143772	0.0137293	-30	-0.0150768	0.0124987	-30	0.0918076	0.0109411	-30	0.121006	0.0122066	-30	0.0704424	0.0127886	-30	0.234629	0.0475455	-30	-0.0231047	0.0431773	-30	0.240138	0.0473227	-30	0.453447	0.0482882	-30	0.871416	0.0693671	-30	-0.206031	0.0835542	-30	-0.958162	0.0618415	-30	0.373534	0.0696338
-28	-0.0485457	0.012957	-28	-0.0353983	0.0118164	-28	-0.0919335	0.0127357	-28	-0.166616	0.0136422	-28	-0.00529385	0.0125208	-28	0.0898148	0.0109018	-28	0.131283	0.0122559	-28	0.0908347	0.0127049	-28	0.275637	0.0464031	-28	-0.0195165	0.0429629	-28	0.213841	0.0505664	-28	0.46666	0.0465914	-28	0.873614	0.0686957	-28	-0.170228	0.0839769	-28	-0.958481	0.0606303	-28	0.360072	0.0691115
-26	-0.0581698	0.0129653	-26	-0.0406104	0.0117496	-26	-0.101672	0.0127283	-26	-0.189832	0.0135229	-26	0.00441765	0.0125685	-26	0.0872021	0.0108919	-26	0.144085	0.0122897	-26	0.114329	0.012565	-26	0.304551	0.0456286	-26	-0.0141402	0.0430929	-26	0.176125	0.0535024	-26	0.476911	0.0459279	-26	0.871967	0.0683441	-26	-0.137283	0.0842527	-26	-0.963197	0.059803	-26	0.339797	0.068425
-24	-0.0670764	0.0129177	-24	-0.0453934	0.0116046	-24	-0.108944	0.0127187	-24	-0.210757	0.0133692	-24	0.0139809	0.0126511	-24	0.0847389	0.0108965	-24	0.157534	0.0123301	-24	0.13892	0.0125005	-24	0.318207	0.0454653	-24	-0.00910171	0.0430374	-24	0.130585	0.0550684	-24	0.487038	0.0460854	-24	0.872393	0.0684577	-24	-0.117205	0.0836417	-24	-0.973841	0.0599138	-24	0.318264	0.0678632
-22	-0.0756403	0.012811	-22	-0.0476295	0.0114431	-22	-0.113885	0.0126557	-22	-0.226373	0.0132343	-22	0.0248171	0.0127652	-22	0.0828752	0.0109258	-22	0.169783	0.0124118	-22	0.163344	0.0125888	-22	0.321347	0.0459047	-22	-0.00633008	0.0424409	-22	0.0819332	0.0556609	-22	0.49592	0.0464498	-22	0.878949	0.0691467	-22	-0.113771	0.0818204	-22	-0.990793	0.0608597	-22	0.302132	0.0677508
-20	-0.0845109	0.0126815	-20	-0.0445359	0.0113116	-20	-0.116002	0.0125225	-20	-0.234991	0.0131708	-20	0.0377616	0.0128722	-20	0.0826477	0.0110112	-20	0.179989	0.0125411	-20	0.187595	0.012786	-20	0.323454	0.0468961	-20	-0.00759787	0.0416869	-20	0.0321255	0.0562891	-20	0.501797	0.0469364	-20	0.889931	0.0706153	-20	-0.122066	0.079173	-20	-1.00956	0.0622169	-20	0.296131	0.0682014
-18	-0.0935548	0.0125681	-18	-0.0351164	0.0112117	-18	-0.114917	0.0123469	-18	-0.237415	0.0131509	-18	0.0519092	0.0129396	-18	0.085037	0.0111576	-18	0.189099	0.0126876	-18	0.212684	0.012979	-18	0.331807	0.0482612	-18	-0.0130192	0.0417232	-18	-0.0216793	0.0573142	-18	0.503023	0.0480572	-18	0.902494	0.0723807	-18	-0.131799	0.0760739	-18	-1.02257	0.0631166	-18	0.299734	0.0688257
-16	-0.101247	0.0124788	-16	-0.0214083	0.0111275	-16	-0.111064	0.0121654	-16	-0.235825	0.0130765	-16	0.0662235	0.0129718	-16	0.0905118	0.0113095	-16	0.198828	0.0128161	-16	0.239924	0.0131085	-16	0.34721	0.0497376	-16	-0.0238487	0.0429619	-16	-0.0864348	0.0583996	-16	0.498363	0.0501239	-16	0.917567	0.0736377	-16	-0.135279	0.0727788	-16	-1.02521	0.0628507	-16	0.308561	0.0692829
-14	-0.105806	0.0124216	-14	-0.00705818	0.0110398	-14	-0.105487	0.0119905	-14	-0.231778	0.012878	-14	0.0812674	0.0129846	-14	0.0991084	0.011407	-14	0.209097	0.0129172	-14	0.269842	0.0131885	-14	0.36556	0.0510464	-14	-0.0448379	0.04505	-14	-0.168127	0.0589875	-14	0.489077	0.0524561	-14	0.935159	0.0745701	-14	-0.130875	0.0700606	-14	-1.01856	0.0618551	-14	0.318899	0.070035
-12	-0.106655	0.0124404	-12	0.00500929	0.0109566	-12	-0.0984168	0.0118055	-12	-0.225572	0.012582	-12	0.0985208	0.0130015	-12	0.109157	0.0114413	-12	0.216226	0.0129689	-12	0.300776	0.0132318	-12	0.380802	0.0520167	-12	-0.0781069	0.0475091	-12	-0.264463	0.0587193	-12	0.479302	0.0540021	-12	0.951355	0.0759255	-12	-0.119919	0.0688574	-12	-1.00775	0.0615242	-12	0.33025	0.0714892
-10	-0.104917	0.0125443	-10	0.0135266	0.0109301	-10	-0.087741	0.0116078	-10	-0.21649	0.0122614	-10	0.118677	0.0130472	-10	0.11545	0.0114475	-10	0.213127	0.0129399	-10	0.327321	0.0132406	-10	0.388164	0.0527347	-10	-0.116779	0.0500901	-10	-0.364863	0.0579462	-10	0.471967	0.054336	-10	0.963772	0.0775843	-10	-0.10579	0.0695525	-10	-1.00026	0.0628783	-10	0.344894	0.0732091
-8	-0.102682	0.012665	-8	0.0187388	0.0109551	-8	-0.0688227	0.0114275	-8	-0.202527	0.0119696	-8	0.140857	0.0131098	-8	0.109648	0.0114808	-8	0.190174	0.0128942	-8	0.339189	0.0132408	-8	0.388476	0.0534294	-8	-0.150394	0.0523556	-8	-0.459411	0.0573227	-8	0.465259	0.0539737	-8	0.974223	0.0785552	-8	-0.0969559	0.0719171	-8	-1.00417	0.0656469	-8	0.365929	0.0745683
-6	-0.101578	0.0127159	-6	0.0222533	0.0109492	-6	-0.0357357	0.0113145	-6	-0.180177	0.0117294	-6	0.162108	0.013144	-6	0.0832169	0.0115773	-6	0.136482	0.0129473	-6	0.322176	0.0132806	-6	0.387369	0.0541728	-6	-0.175076	0.0538357	-6	-0.546251	0.0569236	-6	0.456001	0.0539869	-6	0.984591	0.0778736	-6	-0.106918	0.075332	-6	-1.02366	0.0683994	-6	0.393937	0.0752159
-4	-0.101609	0.0126638	-4	0.0263774	0.010867	-4	0.0162122	0.011327	-4	-0.145191	0.0115449	-4	0.176086	0.0131189	-4	0.0315081	0.0117179	-4	0.0442183	0.0130812	-4	0.2621	0.0133578	-4	0.388644	0.0548219	-4	-0.195504	0.0547635	-4	-0.631839	0.0564001	-4	0.446086	0.0548356	-4	0.992137	0.0753514	-4	-0.148386	0.0789721	-4	-1.05475	0.0695638	-4	0.423306	0.0749516
-2	-0.100642	0.0125529	-2	0.0328765	0.0107291	-2	0.0868584	0.0114795	-2	-0.0941513	0.0114235	-2	0.172837	0.0130559	-2	-0.0417153	0.0118636	-2	-0.0838706	0.0131437	-2	0.151229	0.0133967	-2	0.391035	0.0552874	-2	-0.218938	0.0558328	-2	-0.725573	0.0555729	-2	0.442406	0.0561215	-2	0.986543	0.072006	-2	-0.226746	0.0820014	-2	-1.08385	0.068312	-2	0.441635	0.0740982
0	-0.0949487	0.0124379	0	0.042334	0.0105889	0	0.168577	0.011718	0	-0.0265037	0.0113727	0	0.1435	0.013018	0	-0.121412	0.0120158	0	-0.229116	0.01309	0	-0.00485896	0.0133494	0	0.391809	0.0556114	0	-0.249529	0.0573798	0	-0.83113	0.0543557	0	0.448661	0.0576718	0	0.949219	0.0693697	0	-0.334432	0.0838224	0	-1.08891	0.0651491	0	0.430358	0.0740585
2	-0.0810266	0.0123488	2	0.0543141	0.0105033	2	0.247314	0.0119615	2	0.0535108	0.0113571	2	0.0885627	0.013064	2	-0.183807	0.0122037	2	-0.360113	0.0131104	2	-0.18514	0.0132883	2	0.391472	0.0559818	2	-0.287271	0.0591288	2	-0.94026	0.0529629	2	0.4594	0.0595577	2	0.859743	0.0681481	2	-0.444385	0.0843913	2	-1.04598	0.0624019	2	0.366038	0.0761942
4	-0.0581456	0.0123181	4	0.0672473	0.0104899	4	0.307968	0.0121633	4	0.136591	0.011324	4	0.0207693	0.0132091	4	-0.206063	0.0123773	4	-0.446332	0.0133224	4	-0.359455	0.0133495	4	0.393937	0.0566533	4	-0.32882	0.0606958	4	-1.0352	0.0520209	4	0.464413	0.0614332	4	0.709644	0.0678135	4	-0.512729	0.0839367	4	-0.940471	0.0622795	4	0.23079	0.0796715
6	-0.029977	0.0123458	6	0.0783373	0.0105247	6	0.34156	0.0123078	6	0.211367	0.0112908	6	-0.042074	0.0133983	6	-0.179345	0.0124147	6	-0.474812	0.0135223	6	-0.500681	0.0135767	6	0.402874	0.0577053	6	-0.368736	0.0621529	6	-1.09935	0.0517781	6	0.457493	0.0628514	6	0.511382	0.0672714	6	-0.500771	0.0819265	6	-0.774768	0.0637517	6	0.0285865	0.0816814
8	-0.00295451	0.0123916	8	0.0847833	0.0105692	8	0.348656	0.0123672	8	0.269507	0.0113463	8	-0.0870852	0.0135549	8	-0.114914	0.0123074	8	-0.455094	0.0134862	8	-0.594997	0.0138764	8	0.417906	0.0588986	8	-0.402353	0.0638456	8	-1.12791	0.0520412	8	0.440503	0.0636146	8	0.292155	0.0660823	8	-0.40051	0.0774281	8	-0.567822	0.0644167	8	-0.21074	0.0802145
10	0.0177557	0.0124335	10	0.0854706	0.0105999	10	0.336324	0.0123294	10	0.308782	0.01154	10	-0.11054	0.0136521	10	-0.0364276	0.0121902	10	-0.408136	0.0132482	10	-0.642845	0.0141153	10	0.434759	0.0597383	10	-0.426219	0.0656762	10	-1.12888	0.0527024	10	0.421564	0.0636477	10	0.080654	0.0646197	10	-0.238834	0.0708508	10	-0.348083	0.0637564	10	-0.445024	0.0759953
12	0.0307292	0.0124731	12	0.0812944	0.0106277	12	0.312583	0.0122347	12	0.331944	0.0118022	12	-0.11574	0.0136805	12	0.0341646	0.0121699	12	-0.352741	0.0129751	12	-0.652168	0.0142031	12	0.450575	0.0598845	12	-0.435419	0.0672492	12	-1.11434	0.0537254	12	0.409268	0.0630678	12	-0.0994486	0.0632671	12	-0.0600001	0.0643161	12	-0.142831	0.06273	12	-0.63835	0.0713058
14	0.0375965	0.0125054	14	0.0737483	0.010677	14	0.283547	0.0121467	14	0.343439	0.0120123	14	-0.108298	0.01363	14	0.0850253	0.0122377	14	-0.299947	0.0127709	14	-0.632255	0.0141178	14	0.466411	0.0596501	14	-0.424174	0.0684627	14	-1.09258	0.0549282	14	0.407176	0.0623274	14	-0.231744	0.0620819	14	0.0957943	0.0598355	14	0.0285827	0.0621903	14	-0.770552	0.0676235
16	0.0410225	0.0125335	16	0.063332	0.0107374	16	0.253415	0.0121033	16	0.346588	0.0121131	16	-0.0930052	0.0135165	16	0.114172	0.0123206	16	-0.253319	0.0126567	16	-0.591492	0.0138979	16	0.483904	0.0595326	16	-0.38923	0.0691286	16	-1.06765	0.0560055	16	0.414911	0.0618206	16	-0.31194	0.0610198	16	0.204516	0.0573186	16	0.155505	0.0623113	16	-0.834453	0.0651559
18	0.0433322	0.0125588	18	0.0497238	0.0107718	18	0.224447	0.0120947	18	0.342458	0.0121307	18	-0.073912	0.0133601	18	0.125493	0.0123432	18	-0.211553	0.0125886	18	-0.536664	0.0135951	18	0.503432	0.0596449	18	-0.331449	0.0688918	18	-1.04254	0.0566922	18	0.431722	0.0615256	18	-0.349052	0.0602972	18	0.260081	0.0554405	18	0.237011	0.0627317	18	-0.832856	0.0635025
20	0.0458508	0.0125542	20	0.0332676	0.0107684	20	0.196472	0.0120973	20	0.330305	0.0121257	20	-0.0549024	0.0131853	20	0.125	0.0122494	20	-0.171855	0.0124979	20	-0.472803	0.0132418	20	0.524366	0.0600421	20	-0.256711	0.0679908	20	-1.02041	0.0568761	20	0.454687	0.0611544	20	-0.357466	0.0601249	20	0.271212	0.0536515	20	0.281981	0.0628809	20	-0.780965	0.0622899
22	0.0485383	0.0125219	22	0.0160436	0.0107605	22	0.167657	0.012093	22	0.3086	0.0121697	22	-0.0384243	0.0130395	22	0.117743	0.0120522	22	-0.132177	0.0123676	22	-0.403943	0.0128691	22	0.545298	0.0608139	22	-0.176644	0.0673966	22	-1.00262	0.0566635	22	0.476455	0.0605376	22	-0.347717	0.060501	22	0.254688	0.0524028	22	0.303749	0.0622204	22	-0.703675	0.0615299
24	0.0501875	0.0125214	24	0.00135383	0.0107984	24	0.136521	0.0120623	24	0.276254	0.0123175	24	-0.0246976	0.0129722	24	0.106436	0.0118586	24	-0.0917913	0.0122584	24	-0.333987	0.0125226	24	0.565634	0.0615179	24	-0.105443	0.0679273	24	-0.985799	0.0563345	24	0.488472	0.0597623	24	-0.324519	0.0614175	24	0.226085	0.0520961	24	0.312397	0.0606112	24	-0.624929	0.0611915
26	0.0492685	0.0125852	26	-0.00820299	0.0108975	26	0.103401	0.0120319	26	0.234376	0.01255	26	-0.0132988	0.0129901	26	0.0926096	0.0117605	26	-0.0512073	0.0122312	26	-0.26672	0.012255	26	0.58708	0.0614073	26	-0.0522445	0.0694262	26	-0.962965	0.0562243	26	0.486436	0.0589973	26	-0.291449	0.0625061	26	0.193638	0.0523826	26	0.311964	0.0584917	26	-0.559482	0.0610704
28	0.0450812	0.0126599	28	-0.0120552	0.0110403	28	0.0700796	0.0120999	28	0.186778	0.0128151	28	-0.00447739	0.0130305	28	0.077687	0.0117252	28	-0.0117993	0.0122762	28	-0.204943	0.012103	28	0.61209	0.0605435	28	-0.0161231	0.0711094	28	-0.929418	0.0566313	28	0.473217	0.0585061	28	-0.254881	0.0632008	28	0.158961	0.0524669	28	0.305332	0.056764	28	-0.51202	0.0613467
30	0.0381576	0.0126628	30	-0.0113831	0.0111886	30	0.0382232	0.0123127	30	0.137669	0.0130858	30	0.00174029	0.0130204	30	0.0624663	0.0116818	30	0.0247902	0.0123651	30	-0.149901	0.0120669	30	0.639923	0.059862	30	0.00971459	0.0724152	30	-0.887726	0.0575823	30	0.456616	0.0585053	30	-0.221339	0.0638287	30	0.122855	0.0521204	30	0.29827	0.0566013	30	-0.48001	0.0622402
32	0.0294522	0.0125794	32	-0.0081846	0.0112907	32	0.00863306	0.0125624	32	0.0896619	0.0133451	32	0.00642627	0.012966	32	0.0470505	0.0116046	32	0.0570462	0.012499	32	-0.101509	0.0121208	32	0.665521	0.0601004	32	0.0295016	0.0733268	32	-0.846376	0.0587219	32	0.443659	0.0588988	32	-0.193824	0.0650976	32	0.0885633	0.0523215	32	0.296857	0.0583239	32	-0.457017	0.0634434
34	0.0196782	0.0124777	34	-0.0044624	0.0113524	34	-0.0182518	0.012735	34	0.0442933	0.0135598	34	0.0109669	0.0129122	34	0.0319696	0.0115089	34	0.0840188	0.0126568	34	-0.0585559	0.0122272	34	0.684374	0.0613997	34	0.0426194	0.0742581	34	-0.81285	0.0596916	34	0.436537	0.0594326	34	-0.172859	0.0667895	34	0.0593519	0.0543968	34	0.304277	0.0607789	34	-0.434746	0.0647657
36	0.00941535	0.0124058	36	-0.00124025	0.0114197	36	-0.0418129	0.0128366	36	0.00254832	0.0136938	36	0.0160524	0.0128662	36	0.0185324	0.0114278	36	0.10572	0.0127694	36	-0.0195289	0.0123203	36	0.697811	0.0635776	36	0.0482155	0.0756684	36	-0.788521	0.0603257	36	0.433339	0.0601247	36	-0.158175	0.0682525	36	0.0376549	0.0583077	36	0.31954	0.0625588	36	-0.40492	0.066162
38	-0.000691771	0.0123577	38	0.00255562	0.0114853	38	-0.0611675	0.0128937	38	-0.0352724	0.0137491	38	0.0217612	0.0128264	38	0.00786277	0.0113711	38	0.122655	0.0127977	38	0.0159922	0.012309	38	0.711001	0.0660171	38	0.0484529	0.0775719	38	-0.769794	0.0606401	38	0.431231	0.0614508	38	-0.148423	0.0691931	38	0.0251331	0.0622222	38	0.338288	0.0632879	38	-0.363159	0.0669797
40	-0.00991668	0.012341	40	0.00927669	0.0115114	40	-0.0754987	0.0129003	40	-0.0688	0.0137669	40	0.027743	0.0128074	40	7.58125e-05	0.0113193	40	0.134957	0.0127783	40	0.0474327	0.012177	40	0.72618	0.0676866	40	0.04663	0.0795052	40	-0.752831	0.0608061	40	0.427562	0.0636278	40	-0.140816	0.0694701	40	0.0196638	0.0644971	40	0.355997	0.0635904	40	-0.312735	0.0664389
42	-0.017486	0.0123658	42	0.0195744	0.0114842	42	-0.0846666	0.0128871	42	-0.0970083	0.0137848	42	0.0328196	0.0128143	42	-0.00577864	0.0112459	42	0.142268	0.0127633	42	0.0746186	0.0120403	42	0.742017	0.0679633	42	0.0443976	0.0807571	42	-0.737304	0.0607361	42	0.420961	0.0659947	42	-0.132769	0.0686226	42	0.0173183	0.064508	42	0.367132	0.0635457	42	-0.263473	0.0643764
44	-0.0226278	0.0124087	44	0.0309889	0.0113969	44	-0.0893645	0.0129125	44	-0.11899	0.0138161	44	0.0356627	0.0128485	44	-0.0109348	0.0111763	44	0.144228	0.0127674	44	0.0983716	0.0120295	44	0.759149	0.0672075	44	0.0410981	0.0806879	44	-0.726875	0.0602513	44	0.414101	0.0678033	44	-0.1251	0.0667017	44	0.0165615	0.0621992	44	0.363644	0.0624592	44	-0.223785	0.0615042
46	-0.0250403	0.0124593	46	0.0401122	0.0112631	46	-0.09043	0.0129943	46	-0.134577	0.0138847	46	0.0365493	0.0129001	46	-0.0158769	0.0111541	46	0.140906	0.0127748	46	0.1194	0.0121572	46	0.779792	0.0661874	46	0.0344052	0.0790901	46	-0.72594	0.0597274	46	0.412562	0.0687509	46	-0.121557	0.064907	46	0.015692	0.0587679	46	0.342523	0.0604329	46	-0.194414	0.0590091
48	-0.0254427	0.0125285	48	0.0459219	0.0111576	48	-0.0882943	0.0130841	48	-0.143934	0.0139932	48	0.0374231	0.0129344	48	-0.020591	0.011147	48	0.13296	0.0127527	48	0.137304	0.0123722	48	0.80189	0.0654045	48	0.0219748	0.0762512	48	-0.73469	0.0597374	48	0.419337	0.0689105	48	-0.123959	0.0639126	48	0.0126119	0.0563135	48	0.313021	0.0583229	48	-0.172532	0.0568904
50	-0.0248865	0.0126088	50	0.0502424	0.0111788	50	-0.0832702	0.0131261	50	-0.147375	0.0140857	50	0.0399422	0.012945	50	-0.0250609	0.011119	50	0.121691	0.0126851	50	0.151402	0.0126128	50	0.818836	0.0648488	50	0.0032872	0.0731758	50	-0.74893	0.0604502	50	0.430535	0.0689351	50	-0.129324	0.062885	50	0.00890068	0.0552769	50	0.291088	0.0566494	50	-0.156484	0.0544667
52	-0.0234601	0.0126761	52	0.0549506	0.0113468	52	-0.0758297	0.0131334	52	-0.145696	0.0141006	52	0.0441523	0.0129612	52	-0.0286989	0.0111247	52	0.109157	0.0125971	52	0.16147	0.0127958	52	0.826306	0.0642877	52	-0.0202816	0.0712066	52	-0.765013	0.0615456	52	0.436941	0.0696379	52	-0.132169	0.0607037	52	0.00838413	0.0540445	52	0.28706	0.055355	52	-0.144089	0.0523543
54	-0.020434	0.0127074	54	0.0603221	0.0115443	54	-0.0663885	0.0131379	54	-0.140095	0.0140224	54	0.0489418	0.0129909	54	-0.0305379	0.0112163	54	0.0976552	0.0125211	54	0.167149	0.0129073	54	0.82701	0.0640044	54	-0.0463132	0.0708645	54	-0.781646	0.0625234	54	0.431366	0.0711981	54	-0.128622	0.0573593	54	0.0123158	0.0519073	54	0.297967	0.0548348	54	-0.132417	0.0513284
56	-0.0155629	0.012695	56	0.0658633	0.0116444	56	-0.0553666	0.0131281	56	-0.131928	0.0138927	56	0.0530498	0.0130065	56	-0.0303574	0.0113179	56	0.088388	0.0124759	56	0.167926	0.0130038	56	0.825715	0.0648297	56	-0.071595	0.0716954	56	-0.796574	0.0632428	56	0.413066	0.073335	56	-0.117527	0.0537801	56	0.0175657	0.0499569	56	0.309344	0.0561659	56	-0.118487	0.0507966
58	-0.00970319	0.0126564	58	0.0706462	0.0116423	58	-0.0434832	0.0130799	58	-0.122905	0.0137887	58	0.0553741	0.0129821	58	-0.0287297	0.0113208	58	0.0810472	0.0124879	58	0.164174	0.0131064	58	0.822846	0.0671802	58	-0.0928623	0.0729048	58	-0.806237	0.064036	58	0.384918	0.075741	58	-0.100156	0.051198	58	0.0192894	0.0496145	58	0.306617	0.059413	58	-0.0979505	0.0501515
60	-0.0041451	0.0126111	60	0.0728878	0.0115771	60	-0.0317965	0.0130067	60	-0.115014	0.0137376	60	0.0551357	0.0129286	60	-0.0264511	0.01123	60	0.074764	0.0125588	60	0.157231	0.0131843	60	0.817249	0.0704562	60	-0.107891	0.0739959	60	-0.811073	0.0653048	60	0.351222	0.0780506	60	-0.0808906	0.0504286	60	0.0144255	0.0509956	60	0.286679	0.0628619	60	-0.0678727	0.0496945

## Sheet: 4h
BOLD_pc_distance				ECoG_distance
time (s)	mean_dis	SEM_dis		time (s)	mean_dis	SEM_dis
-30	0.0603316	0.00733245		-30	0.0134702	0.00142785
-28	0.0717592	0.00773467		-29	0.0129812	0.00155401
-26	0.0841579	0.00770849		-28	0.0133508	0.00149413
-24	0.0923309	0.00766919		-27	0.0127473	0.00158707
-22	0.0929746	0.00820086		-26	0.013242	0.00162242
-20	0.0873232	0.0088453		-25	0.012866	0.00157713
-18	0.08278	0.00886726		-24	0.0132628	0.00160194
-16	0.0789134	0.00970803		-23	0.0125338	0.00151234
-14	0.0804114	0.0113502		-22	0.0130106	0.00137053
-12	0.0897411	0.0131186		-21	0.0123939	0.0014296
-10	0.0986401	0.0146899		-20	0.0124868	0.00158068
-8	0.100259	0.0148949		-19	0.0118485	0.00157379
-6	0.112466	0.0126164		-18	0.0115083	0.00155575
-4	0.123032	0.0173157		-17	0.0124681	0.00157522
-2	0.190916	0.0231115		-16	0.0125021	0.00151963
0	0.275595	0.0260679		-15	0.0132461	0.00145675
2	0.324568	0.0289534		-14	0.0128739	0.00145747
4	0.344483	0.0298985		-13	0.0121286	0.00154478
6	0.341774	0.0296228		-12	0.0118358	0.00153222
8	0.323839	0.0282715		-11	0.0128382	0.0015058
10	0.294424	0.0258789		-10	0.0140609	0.00155417
12	0.256291	0.0225238		-9	0.014247	0.00165526
14	0.211313	0.01873		-8	0.0136172	0.00168779
16	0.165314	0.0148353		-7	0.012963	0.00170294
18	0.121768	0.0122972		-6	0.0142967	0.00170377
20	0.0898255	0.0100164		-5	0.0158693	0.00177632
22	0.0715087	0.00777041		-4	0.015966	0.00201171
24	0.0648465	0.00660881		-3	0.0177321	0.0021933
26	0.0640931	0.00703253		-2	0.0180298	0.00217566
28	0.0468891	0.00613995		-1	0.0188731	0.00227916
30	0.051642	0.00703282		0	0.0194467	0.00234255
				1	0.0183968	0.00245499
				2	0.0167228	0.00219334
				3	0.0169229	0.00211591
				4	0.0168437	0.00208616
				5	0.0167481	0.0018662
				6	0.0162622	0.00176
				7	0.0151203	0.00161642
				8	0.0133866	0.00163212
				9	0.0126247	0.00158013
				10	0.0129833	0.00167059
				11	0.0135387	0.00170483
				12	0.0137616	0.00163603
				13	0.0129084	0.00164874
				14	0.0128331	0.00163749
				15	0.0126957	0.00162592
				16	0.0123961	0.00158252
				17	0.0127167	0.00169082
				18	0.0123959	0.00151085
				19	0.0119173	0.00151098
				20	0.0118548	0.00159796
				21	0.0111237	0.00165632
				22	0.0116478	0.00159663
				23	0.0108601	0.00156071
				24	0.0119248	0.00154052
				25	0.0125841	0.00159606
				26	0.0119059	0.00160745
				27	0.0110786	0.0015179
				28	0.0108935	0.00151138
				29	0.0121553	0.00152029
				30	0.012919	0.0014621

## Sheet: 5b
1 layer			2 layers			3 layers
numHiddenUnits	mean ACC	SEM	numHiddenUnits	mean ACC	SEM	numHiddenUnits	mean ACC	SEM
25	0.960356	0.000786507	25	0.952169	0.000955934	25	0.910898	0.00207266
50	0.963797	0.000748171	50	0.957508	0.00080379	50	0.949186	0.000933946
75	0.963847	0.000731913	75	0.958305	0.000843511	75	0.953712	0.00100017
100	0.964136	0.00077492	100	0.956644	0.000803763	100	0.955051	0.000798802
125	0.963458	0.000749644	125	0.958339	0.000900797	125	0.955254	0.000940455
150	0.962627	0.00081637	150	0.95722	0.000826876	150	0.954831	0.000908877
175	0.961966	0.000845339	175	0.957492	0.000860431	175	0.953305	0.000925016
200	0.962356	0.000777751	200	0.956983	0.000793444	200	0.953102	0.0010201

## Sheet: 5c
	GapLength
TrainLength	0	1	2	3	4	5	6	7	8	9	10	11	12	13	14	15
5	0.959739	0.752417	0.616843	0.533739	0.494881	0.464425	0.452726	0.443131	0.431178	0.421576	0.414576	0.409261	0.40102	0.395359	0.390459	0.388546
6	0.960029	0.773687	0.649318	0.566711	0.518065	0.485017	0.466549	0.453138	0.445311	0.431462	0.423535	0.417733	0.408224	0.406004	0.400125	0.39547
7	0.960318	0.791848	0.676928	0.593597	0.544735	0.506935	0.480609	0.466241	0.451133	0.438643	0.433403	0.425491	0.419823	0.415225	0.406442	0.40311
8	0.96099	0.802764	0.692716	0.611603	0.563584	0.5202	0.496232	0.475282	0.458029	0.446361	0.438184	0.431493	0.425312	0.420282	0.41367	0.408489
9	0.961664	0.811494	0.708808	0.632856	0.582464	0.540966	0.51313	0.489169	0.471232	0.454181	0.447807	0.44068	0.432522	0.426755	0.420326	0.414455
10	0.962474	0.820022	0.722539	0.647988	0.598329	0.55725	0.525927	0.500628	0.479411	0.463613	0.454395	0.44745	0.437447	0.430574	0.425291	0.420177
11	0.962473	0.818819	0.728955	0.658077	0.610213	0.56862	0.535672	0.510376	0.488497	0.471094	0.459393	0.450507	0.442204	0.437685	0.431063	0.425552
12	0.962823	0.82678	0.740453	0.669348	0.621629	0.580299	0.546154	0.522818	0.501655	0.480218	0.46845	0.456407	0.446144	0.440771	0.434167	0.427152
13	0.96267	0.826167	0.739367	0.670704	0.622575	0.582844	0.549814	0.526548	0.505839	0.483345	0.470212	0.460334	0.449384	0.442874	0.436243	0.431198
14	0.9631	0.826157	0.740957	0.674374	0.628104	0.588272	0.557327	0.534489	0.511946	0.491636	0.477266	0.465166	0.453922	0.446945	0.438092	0.434059
15	0.96305	0.827381	0.74675	0.680665	0.635378	0.596344	0.566642	0.543042	0.520769	0.498781	0.484869	0.472858	0.460509	0.454513	0.443186	0.43849

## Sheet: 5e
Gap(s)	mean Test ACC	SEM Test ACC	mean(Null)	95%CI(Null)		TPP
0	0.943422	0.0534547	0.294113	0.148259	AW to NREM	12
2	0.655556	0.118914	0.273584	0.145262		11
4	0.5	0.130452	0.263198	0.153583		2
6	0.418486	0.126446	0.257288	0.144182		6
8	0.36626	0.120544	0.253655	0.147584		22
10	0.349117	0.124537	0.249978	0.155612		24
12	0.337425	0.120586	0.251945	0.152053		16
14	0.337349	0.1186	0.248968	0.151131		6
16	0.321839	0.11249	0.248933	0.145883		4
18	0.329545	0.109516	0.257197	0.153607		30
20	0.329787	0.116434	0.260883	0.154814		2
22	0.325581	0.113395	0.264003	0.155572		4
24	0.319444	0.1098	0.265261	0.154519		6
26	0.312816	0.114163	0.266963	0.153766		8
28	0.312094	0.11616	0.276984	0.153362		8
30	0.308576	0.121498	0.278165	0.156461		11
32	0.310961	0.114894	0.277624	0.154289		20
34	0.310345	0.114387	0.279584	0.162181		8
36	0.309762	0.11593	0.280927	0.164683		16
38	0.309251	0.117863	0.278295	0.165231		14
40	0.305719	0.121637	0.279951	0.167714		6
42	0.308642	0.115627	0.285948	0.157401		8
44	0.304613	0.117022	0.293988	0.16149		2
46	0.310345	0.116939	0.28689	0.158769		14
48	0.307692	0.109729	0.293317	0.159498		4
50	0.307692	0.114157	0.29115	0.166784		8
52	0.308167	0.109324	0.293926	0.170888		6
54	0.312877	0.114138	0.293407	0.16736		6
56	0.310172	0.120552	0.297598	0.156165		2
58	0.313253	0.116299	0.298848	0.155475		4
60	0.310578	0.118442	0.301025	0.154858		4
						12
						6
						14
						4
						2
						14
						24
						16
						4
						4
						11
						28
						6
						6
						26
						2
						4
						14
						34
						10
						6
						4
						14
						16
						14
						14
						18
						4
						2
						28
						11
						16
						16
						11
						6
						10
						11
						26
						8
						32
						14
						8
						4
						11
						10
						16
						6
						6
						12
						11
						6
						11
						14
						6
						8
						22
						2
						4
						11
						4
						18
						4
						16
						11
						11
						20
						16
						20
						12
						4
						12
						14
						8
						12
						4
						4
						16
						11
						6
						8
						2
						26
						4
						8
						11
						8
						4
						4
						8
						26
						14
						2
						12
						4
						16
						6
						4
						11
						4
						11
						12
						6
						11
						4
						4
						6
						4
						8
						16
						10
						8
						10
						4
						2
						8
						24
						4
						4
						8
						11
						8
						28
						4
						6
						10
						6
						4
						4
						8
						10
						11
						2
						6
						12
						8
						14
						14
						10
						4
						14
						8
						6
						16
						6
						22
						4
						22
						12
						11
						16
						20
						16
						12
						6
						22
						4
						16
						6
						8
						14
						4
						4
						11
						12
						20
						11
						26
						4
						2
						10
						8
						10
						24
						6
						11
						2
						4
						6
						4
						16
						4
						14
						20
						4
						8
						6
						14
						2
						10
						6
						30
						6
						2
						11
						22
						14
						8
						28
						32
						4
						6
						18
						4
						4
						4
						8
						6
						8
						4
						6
						14
						20
						11
						20
						12
						6
						24
						4
						8
						22
						4
						4
						22
						4
						14
						14
						11
						24
						6
						6
						20
						10
						12
						4
						4
						11
						11
						4
						2
						6
						6
						12
						22
						4
						6
						11
						14
						8
						12
						4
						6
						10
						6
						24
						11
						16
						24
						8
						8
						14
						11
						2
						6
						6
						4
						20
						6
						6
						4
						28
						2
						6
						6
						6
						6
						8
						4
						6
						8
						18
						8
						24
						11
						6
						6
						11
						8
						4
						11
						4
						4
						26
						6
						34
						11
						22
						34
						12
						12
						26
						4
						11
						18
						10
						20
						16
						6
						2
						6
						16
						11
						2
						4
						12
						4
						2
						14
						2
						22
						8
						14
						6
						6
						4
						8
						4
						12
						6
						11
						6
						18
						22
						6
						6
						8
						2
						16
						24
						4
						18
						4
						6
						6
						12
						4
						2
						8
						6
						16
						4
						18
						4
						4
						4
						8
						34
						24
						18
						6
						8
						16
						18
						10
						8
						22
						11
						20
						8
						22
						4
						24
						14
						20
						6
						10
						4
						8
						4
						6
						6
						6
						6
						11
						6
						4
						18
						11
						32
						16
						12
						8
						4
						11
						14
						4
						6
						12
						11
						18
						6
						12
						20
						6
						8
						4
						4
						18
						20
						4
						4
						14
						6
						4
						12
						16
						14
						12
						4
						4
						16
						20
						8
						11
						16
						24
						11
						4
						6
						4
						24
						2
						14
						6
						22
						18
						4
						14
						11
						6
						8
						4
						6
						14
						20
						30
						34
						4
						4
						11
						4
						6
						6
						16
						18
						11
						4
						16
						4
						11
						12
						10
						11
						11
						8
						4
						20
						4
						6
						4

[truncated: 18 more sheets: 5f, 5g, 5h, 6a, 7c, 7d, 7g, 7h, 7i, 8b, 8c, 8d, s3, s4, s5, s13, s20a-c, s20d-f]
